# Supplementary material for: Genome Analysis of Anti-Phage Defense Systems and Defense Islands in Stenotrophomonas maltophilia: Preservation and Variability
Source: Viruses. 2024 Dec 10;16(12):1903. doi: 10.3390/v16121903 (PMC11680222; doi:10.3390/v16121903)
Supplement: Supplementary file 1 [file viruses-16-01903-s001.zip]

Archive with 6 entries (5 files):
- Supplementary/
- Supplementary/Figure S1.jpg
- Supplementary/Table S1.xlsx
- Supplementary/Table S2.csv
- Supplementary/Table S3.xlsx
- Supplementary/Table S4.xlsx
