# Supplementary material for: Genome Analysis of Anti-Phage Defense Systems and Defense Islands in Stenotrophomonas maltophilia: Preservation and Variability
Source: Viruses. 2024 Dec 10;16(12):1903. doi: 10.3390/v16121903 (PMC11680222; doi:10.3390/v16121903)
Supplement: Supplementary file 1 [file viruses-16-01903-s001.zip › Supplementary/Table S1.xlsx]

## Sheet: ورقة1
S. maltophilia strain	Genome size (base pairs)	Number of putative open reading frames	rRNA	tRNA	tmRNA
CEMTC 2142	4927053	4579	3	68	1
CEMTC 2355	5001637	4373	3	70	1
CEMTC 3659	4721471	4286	4	71	1
CEMTC 3664	4778940	4293	4	70	1
CEMTC 3670	4688404	4285	4	64	1
