# Supplementary material for: Genome Analysis of Anti-Phage Defense Systems and Defense Islands in Stenotrophomonas maltophilia: Preservation and Variability
Source: Viruses. 2024 Dec 10;16(12):1903. doi: 10.3390/v16121903 (PMC11680222; doi:10.3390/v16121903)
Supplement: Supplementary file 1 [file viruses-16-01903-s001.zip › Supplementary/Table S2.csv]

Gene	Non-unique Gene name	Annotation	No. isolates	No. sequences	Avg sequences per isolate	Genome Fragment	Order within Fragment	Accessory Fragment	Accessory Order with Fragment	QC	Min group size nuc	Max group size nuc	Avg group size nuc	GCA_000072485.1	GCA_000020665.1	GCA_038447675.1	2142	2355	3659	3664	3670	GCA_000223885.1	GCA_001274595.1	GCA_002025605.1	GCA_002138415.1	GCA_002208885.2	GCA_002847385.1	GCA_002951115.1	GCA_003006435.1	GCA_003030985.1	GCA_003205835.1	GCA_003812985.1	GCA_006974125.1	GCA_007833655.1	GCA_008693985.1	GCA_009618035.1	GCA_009676405.1	GCA_009676425.1	GCA_009676445.1	GCA_009676465.1	GCA_009676525.1	GCA_009676565.1	GCA_009676585.1	GCA_009676605.1	GCA_011386925.1	GCA_012647025.1	GCA_012971765.1	GCA_014076535.1	GCA_014156975.1
dnaA		Chromosomal replication initiator protein DnaA	72	72	1	1	23748				839	1331	1317	JJDBDNAI_00001	ANPACMBM_00001	MFAGGBDE_01552	2142_00004	2355_04305	3659_00004	3664_00004	3670_00004	DJEDFHEN_00001	KGELGKGC_00001	KMKIKLBA_03819	OLMKBIGO_00001	KNKLNGNO_02933	GAKPJOLL_00001	GEICEOLK_03586	JNDNKAMK_00001	NBNEHDEG_00001	OAGHKFEL_00001	FDBJBPCN_04002	DCFEHDEH_04073	ACPJEIPJ_00001	DMPLDJOG_01393	JHIFCEPG_00001	MIEOPNPI_00001	IGFFHHBP_00001	IGNECDKL_00001	KCBIHLMO_00001	AOAKNGNO_00001	DLEKPJPE_00001	HEFJEBFC_00001	NHPOJHGC_00001	MCKELHOB_04045	FCAPDDPO_00329	PMAFPOHA_00001	JHJLELJC_00001	IMPPHOBI_00001
dnaN		Beta sliding clamp	72	72	1	1	23749				992	1100	1098	JJDBDNAI_00002	ANPACMBM_00002	MFAGGBDE_01553	2142_00005	2355_04306	3659_00005	3664_00005	3670_00005	DJEDFHEN_00002	KGELGKGC_00002	KMKIKLBA_03820	OLMKBIGO_00002	KNKLNGNO_02932	GAKPJOLL_00002	GEICEOLK_03587	JNDNKAMK_00002	NBNEHDEG_00002	OAGHKFEL_00002	FDBJBPCN_04003	DCFEHDEH_04072	ACPJEIPJ_00002	DMPLDJOG_01392	JHIFCEPG_00002	MIEOPNPI_00002	IGFFHHBP_00002	IGNECDKL_00002	KCBIHLMO_00002	AOAKNGNO_00002	DLEKPJPE_00002	HEFJEBFC_00002	NHPOJHGC_00002	MCKELHOB_04046	FCAPDDPO_00328	PMAFPOHA_00002	JHJLELJC_00002	IMPPHOBI_00002
recF		DNA replication and repair protein RecF	70	70	1	1	23750	145	15		716	1130	1089	JJDBDNAI_00003	ANPACMBM_00003	MFAGGBDE_01554	2142_00006	2355_04307	3659_00006	3664_00006	3670_00006	DJEDFHEN_00003	KGELGKGC_00003	KMKIKLBA_03821	OLMKBIGO_00003	KNKLNGNO_02931	GAKPJOLL_00003	GEICEOLK_03588	JNDNKAMK_00003	NBNEHDEG_00003	OAGHKFEL_00003	FDBJBPCN_04004	DCFEHDEH_04071	ACPJEIPJ_00003	DMPLDJOG_01391	JHIFCEPG_00003	MIEOPNPI_00003	IGFFHHBP_00003	IGNECDKL_00003	KCBIHLMO_00003	AOAKNGNO_00003	DLEKPJPE_00003	HEFJEBFC_00003	NHPOJHGC_00003	MCKELHOB_04047	FCAPDDPO_00327	PMAFPOHA_00003	JHJLELJC_00004	IMPPHOBI_00003
gyrB		DNA gyrase subunit B	69	69	1	1	23754	145	14		1115	2459	2439	JJDBDNAI_00004	ANPACMBM_00004	MFAGGBDE_01555	2142_00007	2355_04308	3659_00007	3664_00007	3670_00007	DJEDFHEN_00004	KGELGKGC_00004		OLMKBIGO_00004	KNKLNGNO_02930	GAKPJOLL_00004	GEICEOLK_03589	JNDNKAMK_00004	NBNEHDEG_00004	OAGHKFEL_00004	FDBJBPCN_04005	DCFEHDEH_04070	ACPJEIPJ_00004	DMPLDJOG_01390	JHIFCEPG_00004	MIEOPNPI_00004	IGFFHHBP_00004	IGNECDKL_00004	KCBIHLMO_00004	AOAKNGNO_00004	DLEKPJPE_00004	HEFJEBFC_00004	NHPOJHGC_00004	MCKELHOB_04048	FCAPDDPO_00326	PMAFPOHA_00004	JHJLELJC_00005	IMPPHOBI_00004
group_3648		hypothetical protein	51	51	1	1	23755	145	9		557	845	837	JJDBDNAI_00005			2142_00008	2355_04309	3659_00008	3664_00008	3670_00008				OLMKBIGO_00005	KNKLNGNO_02929		GEICEOLK_03590	JNDNKAMK_00005			FDBJBPCN_04006	DCFEHDEH_04069	ACPJEIPJ_00005	DMPLDJOG_01389		MIEOPNPI_00005	IGFFHHBP_00005				DLEKPJPE_00005	HEFJEBFC_00005	NHPOJHGC_00005	MCKELHOB_04049	FCAPDDPO_00325	PMAFPOHA_00005	JHJLELJC_00006	IMPPHOBI_00005
loiP		Metalloprotease LoiP	72	72	1	1	23761				542	824	802	JJDBDNAI_00006	ANPACMBM_00006	MFAGGBDE_01557	2142_00009	2355_04310	3659_00009	3664_00009	3670_00009	DJEDFHEN_00006	KGELGKGC_00006	KMKIKLBA_03824	OLMKBIGO_00006	KNKLNGNO_02928	GAKPJOLL_00006	GEICEOLK_03591	JNDNKAMK_00006	NBNEHDEG_00006	OAGHKFEL_00006	FDBJBPCN_04007	DCFEHDEH_04068	ACPJEIPJ_00006	DMPLDJOG_01388	JHIFCEPG_00006	MIEOPNPI_00006	IGFFHHBP_00006	IGNECDKL_00006	KCBIHLMO_00006	AOAKNGNO_00006	DLEKPJPE_00006	HEFJEBFC_00006	NHPOJHGC_00006	MCKELHOB_04050	FCAPDDPO_00324	PMAFPOHA_00006	JHJLELJC_00007	IMPPHOBI_00006
group_3225		hypothetical protein	69	69	1	1	23762	202	4		755	1193	1181	JJDBDNAI_00007	ANPACMBM_00007	MFAGGBDE_01558	2142_00010	2355_04311	3659_00010	3664_00010	3670_00010	DJEDFHEN_00007	KGELGKGC_00007		OLMKBIGO_00007	KNKLNGNO_02927	GAKPJOLL_00007	GEICEOLK_03592	JNDNKAMK_00007	NBNEHDEG_00007	OAGHKFEL_00007	FDBJBPCN_04008	DCFEHDEH_04067	ACPJEIPJ_00007	DMPLDJOG_01387	JHIFCEPG_00007	MIEOPNPI_00007	IGFFHHBP_00007	IGNECDKL_00007	KCBIHLMO_00007	AOAKNGNO_00007	DLEKPJPE_00007	HEFJEBFC_00007	NHPOJHGC_00007	MCKELHOB_04051	FCAPDDPO_00323	PMAFPOHA_00007	JHJLELJC_00008	IMPPHOBI_00007
tonB		hypothetical protein	57	57	1	1	23764	202	2		266	668	655	JJDBDNAI_00008		MFAGGBDE_01559	2142_00011	2355_04312	3659_00011	3664_00011	3670_00011	DJEDFHEN_00008	KGELGKGC_00008		OLMKBIGO_00008	KNKLNGNO_02926	GAKPJOLL_00008	GEICEOLK_03593	JNDNKAMK_00008	NBNEHDEG_00008	OAGHKFEL_00008	FDBJBPCN_04009	DCFEHDEH_04066	ACPJEIPJ_00009	DMPLDJOG_01386		MIEOPNPI_00008	IGFFHHBP_00008		KCBIHLMO_00008	AOAKNGNO_00008			NHPOJHGC_00008	MCKELHOB_04052	FCAPDDPO_00322	PMAFPOHA_00008	JHJLELJC_00009	IMPPHOBI_00008
tolQ_1		hypothetical protein	72	72	1	1	23765				755	854	762	JJDBDNAI_00009	ANPACMBM_00009	MFAGGBDE_01560	2142_00012	2355_04313	3659_00012	3664_00012	3670_00012	DJEDFHEN_00009	KGELGKGC_00009	KMKIKLBA_03827	OLMKBIGO_00009	KNKLNGNO_02925	GAKPJOLL_00009	GEICEOLK_03594	JNDNKAMK_00009	NBNEHDEG_00009	OAGHKFEL_00009	FDBJBPCN_04010	DCFEHDEH_04065	ACPJEIPJ_00010	DMPLDJOG_01385	JHIFCEPG_00009	MIEOPNPI_00009	IGFFHHBP_00009	IGNECDKL_00009	KCBIHLMO_00009	AOAKNGNO_00009	DLEKPJPE_00009	HEFJEBFC_00009	NHPOJHGC_00009	MCKELHOB_04053	FCAPDDPO_00321	PMAFPOHA_00009	JHJLELJC_00010	IMPPHOBI_00009
exbD_1		Biopolymer transport protein ExbD	72	72	1	1	23766				425	425	425	JJDBDNAI_00010	ANPACMBM_00010	MFAGGBDE_01561	2142_00013	2355_04314	3659_00013	3664_00013	3670_00013	DJEDFHEN_00010	KGELGKGC_00010	KMKIKLBA_03828	OLMKBIGO_00010	KNKLNGNO_02924	GAKPJOLL_00010	GEICEOLK_03595	JNDNKAMK_00010	NBNEHDEG_00010	OAGHKFEL_00010	FDBJBPCN_04011	DCFEHDEH_04064	ACPJEIPJ_00011	DMPLDJOG_01384	JHIFCEPG_00010	MIEOPNPI_00010	IGFFHHBP_00010	IGNECDKL_00010	KCBIHLMO_00010	AOAKNGNO_00010	DLEKPJPE_00010	HEFJEBFC_00010	NHPOJHGC_00010	MCKELHOB_04054	FCAPDDPO_00320	PMAFPOHA_00010	JHJLELJC_00011	IMPPHOBI_00010
exbD_2		Biopolymer transport protein ExbD	72	72	1	1	23767				380	413	409	JJDBDNAI_00011	ANPACMBM_00011	MFAGGBDE_01562	2142_00014	2355_04315	3659_00014	3664_00014	3670_00014	DJEDFHEN_00011	KGELGKGC_00011	KMKIKLBA_03829	OLMKBIGO_00011	KNKLNGNO_02923	GAKPJOLL_00011	GEICEOLK_03596	JNDNKAMK_00011	NBNEHDEG_00011	OAGHKFEL_00011	FDBJBPCN_04012	DCFEHDEH_04063	ACPJEIPJ_00012	DMPLDJOG_01383	JHIFCEPG_00011	MIEOPNPI_00011	IGFFHHBP_00011	IGNECDKL_00011	KCBIHLMO_00011	AOAKNGNO_00011	DLEKPJPE_00011	HEFJEBFC_00011	NHPOJHGC_00011	MCKELHOB_04055	FCAPDDPO_00319	PMAFPOHA_00011	JHJLELJC_00012	IMPPHOBI_00011
clsA_1		Major cardiolipin synthase ClsA	71	71	1	1	23768	1	18673		1349	1538	1503	JJDBDNAI_00012	ANPACMBM_00012	MFAGGBDE_01563	2142_00015	2355_04316	3659_00015	3664_00015	3670_00015	DJEDFHEN_00012	KGELGKGC_00012		OLMKBIGO_00012	KNKLNGNO_02922	GAKPJOLL_00012	GEICEOLK_03597	JNDNKAMK_00012	NBNEHDEG_00012	OAGHKFEL_00012	FDBJBPCN_04013	DCFEHDEH_04062	ACPJEIPJ_00013	DMPLDJOG_01382	JHIFCEPG_00012	MIEOPNPI_00012	IGFFHHBP_00012	IGNECDKL_00012	KCBIHLMO_00012	AOAKNGNO_00012	DLEKPJPE_00012	HEFJEBFC_00012	NHPOJHGC_00012	MCKELHOB_04056	FCAPDDPO_00318	PMAFPOHA_00012	JHJLELJC_00013	IMPPHOBI_00012
group_2473		hypothetical protein	61	61	1	1	23769	1	18674		269	269	269	JJDBDNAI_00013		MFAGGBDE_01564	2142_00016	2355_04317	3659_00016	3664_00016	3670_00016	DJEDFHEN_00013	KGELGKGC_00013		OLMKBIGO_00013	KNKLNGNO_02921	GAKPJOLL_00013	GEICEOLK_03598	JNDNKAMK_00013	NBNEHDEG_00013	OAGHKFEL_00013	FDBJBPCN_04014	DCFEHDEH_04061	ACPJEIPJ_00014	DMPLDJOG_01381		MIEOPNPI_00013	IGFFHHBP_00013		KCBIHLMO_00013	AOAKNGNO_00013			NHPOJHGC_00013	MCKELHOB_04057	FCAPDDPO_00317	PMAFPOHA_00013	JHJLELJC_00014	IMPPHOBI_00013
pdxJ		Pyridoxine 5'-phosphate synthase	60	60	1	1	23773	1	18675		392	743	737	JJDBDNAI_00014	ANPACMBM_00014		2142_00017	2355_04318	3659_00017	3664_00017	3670_00017	DJEDFHEN_00014	KGELGKGC_00014	KMKIKLBA_03832	OLMKBIGO_00014	KNKLNGNO_02920	GAKPJOLL_00014		JNDNKAMK_00014	NBNEHDEG_00014	OAGHKFEL_00014			ACPJEIPJ_00015	DMPLDJOG_01380		MIEOPNPI_00014	IGFFHHBP_00014	IGNECDKL_00014	KCBIHLMO_00014	AOAKNGNO_00014	DLEKPJPE_00014	HEFJEBFC_00014	NHPOJHGC_00014	MCKELHOB_04058	FCAPDDPO_00316		JHJLELJC_00015	IMPPHOBI_00014
group_1652		hypothetical protein	57	57	1	1	23802	1	18728		251	1112	863	JJDBDNAI_00015	ANPACMBM_00015		2142_00018	2355_04319	3659_00018	3664_00018	3670_00018	DJEDFHEN_00015	KGELGKGC_00015	KMKIKLBA_03833	OLMKBIGO_00016	KNKLNGNO_02919	GAKPJOLL_00015		JNDNKAMK_00015	NBNEHDEG_00015	OAGHKFEL_00015			ACPJEIPJ_00016	DMPLDJOG_01379			IGFFHHBP_00015	IGNECDKL_00015	KCBIHLMO_00015	AOAKNGNO_00015	DLEKPJPE_00015		NHPOJHGC_00015	MCKELHOB_04059	FCAPDDPO_00315		JHJLELJC_00016	IMPPHOBI_00015
group_13863		hypothetical protein	6	6	1	1	23800	1	18676		224	224	224	JJDBDNAI_00016													GAKPJOLL_00016													KCBIHLMO_00016	AOAKNGNO_00016
group_9723		hypothetical protein	6	6	1	1	23790	1	18725		254	254	254	JJDBDNAI_00017																								IGFFHHBP_00016		KCBIHLMO_00017	AOAKNGNO_00017
group_7273		hypothetical protein	15	15	1	1	23791	1	18727		1091	1091	1091	JJDBDNAI_00018									KGELGKGC_00016			KNKLNGNO_02918	GAKPJOLL_00017			NBNEHDEG_00017								IGFFHHBP_00017		KCBIHLMO_00018	AOAKNGNO_00018	DLEKPJPE_00016						JHJLELJC_00017
group_13864		hypothetical protein	10	10	1	1	22622	1	18724		674	674	674	JJDBDNAI_00019									KGELGKGC_00017			KNKLNGNO_02917	GAKPJOLL_00018													KCBIHLMO_00019	AOAKNGNO_00019	DLEKPJPE_00017						JHJLELJC_00018
group_13865		hypothetical protein	5	5	1	1	22621	1	18723		473	473	473	JJDBDNAI_00020													GAKPJOLL_00019													KCBIHLMO_00020	AOAKNGNO_00020
group_13866		hypothetical protein	5	5	1	1	22617	1	18722		608	608	608	JJDBDNAI_00021													GAKPJOLL_00020													KCBIHLMO_00021	AOAKNGNO_00021
group_9724		hypothetical protein	10	10	1	1	22625	1	18721		1829	1829	1829	JJDBDNAI_00022									KGELGKGC_00020			KNKLNGNO_02912	GAKPJOLL_00021													KCBIHLMO_00022	AOAKNGNO_00022	DLEKPJPE_00021						JHJLELJC_00021
group_13867		hypothetical protein	5	5	1	1	22626	1	18714		2066	2066	2066	JJDBDNAI_00023													GAKPJOLL_00022													KCBIHLMO_00023	AOAKNGNO_00023
group_13095		IS3 family transposase ISStma5	11	11	1	1	21788	1	19776		860	860	860	JJDBDNAI_00024					3659_04253	3664_04286	3670_04220																MIEOPNPI_00137												IMPPHOBI_01172
group_4713		IS3 family transposase ISStma5	11	11	1	1	21838	1	19827		287	287	287	JJDBDNAI_00025					3659_04252	3664_04285	3670_04221																MIEOPNPI_00136												IMPPHOBI_01173
group_13868		hypothetical protein	5	5	1	1	22627	1	18652		1253	1253	1253	JJDBDNAI_00026													GAKPJOLL_00023													KCBIHLMO_00024	AOAKNGNO_00024
group_9725		hypothetical protein	10	10	1	1	22628	1	18760		1727	1727	1727	JJDBDNAI_00027									KGELGKGC_00023			KNKLNGNO_02909	GAKPJOLL_00024													KCBIHLMO_00025	AOAKNGNO_00025	DLEKPJPE_00024						JHJLELJC_00024
group_9726		hypothetical protein	6	6	1	1	22630	1	18758		1334	1334	1334	JJDBDNAI_00028													GAKPJOLL_00025													KCBIHLMO_00026	AOAKNGNO_00027					FCAPDDPO_00185
group_13869		hypothetical protein	5	5	1	1	22631	1	18757		239	239	239	JJDBDNAI_00029													GAKPJOLL_00026													KCBIHLMO_00027	AOAKNGNO_00028
group_13870		hypothetical protein	5	5	1	1	22632	1	18756		638	638	638	JJDBDNAI_00030													GAKPJOLL_00027													KCBIHLMO_00028	AOAKNGNO_00029
group_8184		hypothetical protein	7	7	1	1	22675	1	18755		656	731	720	JJDBDNAI_00031													GAKPJOLL_00028												IGNECDKL_01369	KCBIHLMO_00029	AOAKNGNO_00030					FCAPDDPO_00182
group_9727	czcA_1	Cobalt-zinc-cadmium resistance protein CzcA	7	7	1	1	22677	1	18752		3137	3137	3137	JJDBDNAI_00032													GAKPJOLL_00029												IGNECDKL_01370	KCBIHLMO_00030	AOAKNGNO_00031					FCAPDDPO_00181
group_13871		hypothetical protein	5	5	1	1	22678	1	18750		1235	1235	1235	JJDBDNAI_00033													GAKPJOLL_00030													KCBIHLMO_00031	AOAKNGNO_00032
group_8185	czcC_1	hypothetical protein	7	7	1	1	22679	1	18749		1250	1250	1250	JJDBDNAI_00034													GAKPJOLL_00031												IGNECDKL_01372	KCBIHLMO_00032	AOAKNGNO_00033					FCAPDDPO_00179
group_1651		hypothetical protein	30	30	1	1	22696	1	18744		575	1091	907	JJDBDNAI_00035		MFAGGBDE_01566							KGELGKGC_00045			KNKLNGNO_02885	GAKPJOLL_00032	GEICEOLK_03600		NBNEHDEG_00049		FDBJBPCN_04016	DCFEHDEH_04059			JHIFCEPG_00015	MIEOPNPI_00015	IGFFHHBP_00032		KCBIHLMO_00033	AOAKNGNO_00034	DLEKPJPE_00046	HEFJEBFC_00016				PMAFPOHA_00015	JHJLELJC_00046
group_5049		hypothetical protein	5	5	1	1	22556	1	18692		1565	3221	2603	JJDBDNAI_00036				2355_04320																					IGNECDKL_00016		AOAKNGNO_00035								IMPPHOBI_00016
group_5050		hypothetical protein	8	8	1	1	22555	1	18694		644	3026	2517	JJDBDNAI_00037	ANPACMBM_00016			2355_04321																										NHPOJHGC_00016
group_5669	rhsC	Putative deoxyribonuclease RhsC	11	11	1	1	22558	1	18693		2135	2231	2175	JJDBDNAI_00038	ANPACMBM_00017			2355_04322																					IGNECDKL_00017		AOAKNGNO_00036			NHPOJHGC_00017					IMPPHOBI_00017
group_12859		hypothetical protein	6	6	1	1	22559	1	18691		593	593	593	JJDBDNAI_00039				2355_04323																										NHPOJHGC_00018
group_4168		hypothetical protein	71	71	1	1	23816	1	18690		707	902	715	JJDBDNAI_00040	ANPACMBM_00019	MFAGGBDE_01567	2142_00022	2355_04324	3659_00022	3664_00022	3670_00022	DJEDFHEN_00018	KGELGKGC_00046		OLMKBIGO_00021	KNKLNGNO_02880	GAKPJOLL_00034	GEICEOLK_03601	JNDNKAMK_00020	NBNEHDEG_00054	OAGHKFEL_00018	FDBJBPCN_04017	DCFEHDEH_04058	ACPJEIPJ_00019	DMPLDJOG_01375	JHIFCEPG_00016	MIEOPNPI_00017	IGFFHHBP_00037	IGNECDKL_00021	KCBIHLMO_00034	AOAKNGNO_00037	DLEKPJPE_00047	HEFJEBFC_00017	NHPOJHGC_00019	MCKELHOB_04063	FCAPDDPO_00310	PMAFPOHA_00016	JHJLELJC_00047	IMPPHOBI_00021
fbp		Fructose-1,6-bisphosphatase class 1	72	72	1	1	23817				1016	1175	1018	JJDBDNAI_00041	ANPACMBM_00020	MFAGGBDE_01568	2142_00023	2355_04325	3659_00023	3664_00023	3670_00023	DJEDFHEN_00019	KGELGKGC_00047	KMKIKLBA_03837	OLMKBIGO_00022	KNKLNGNO_02879	GAKPJOLL_00035	GEICEOLK_03602	JNDNKAMK_00021	NBNEHDEG_00055	OAGHKFEL_00019	FDBJBPCN_04018	DCFEHDEH_04057	ACPJEIPJ_00020	DMPLDJOG_01374	JHIFCEPG_00017	MIEOPNPI_00018	IGFFHHBP_00038	IGNECDKL_00022	KCBIHLMO_00035	AOAKNGNO_00038	DLEKPJPE_00048	HEFJEBFC_00018	NHPOJHGC_00020	MCKELHOB_04064	FCAPDDPO_00309	PMAFPOHA_00017	JHJLELJC_00048	IMPPHOBI_00022
aspC_1		Aspartate aminotransferase	72	72	1	1	23818				1202	1316	1204	JJDBDNAI_00042	ANPACMBM_00021	MFAGGBDE_01569	2142_00024	2355_04326	3659_00024	3664_00024	3670_00024	DJEDFHEN_00020	KGELGKGC_00048	KMKIKLBA_03838	OLMKBIGO_00023	KNKLNGNO_02878	GAKPJOLL_00036	GEICEOLK_03603	JNDNKAMK_00022	NBNEHDEG_00056	OAGHKFEL_00020	FDBJBPCN_04019	DCFEHDEH_04056	ACPJEIPJ_00021	DMPLDJOG_01373	JHIFCEPG_00018	MIEOPNPI_00019	IGFFHHBP_00039	IGNECDKL_00023	KCBIHLMO_00036	AOAKNGNO_00039	DLEKPJPE_00049	HEFJEBFC_00019	NHPOJHGC_00021	MCKELHOB_04065	FCAPDDPO_00308	PMAFPOHA_00018	JHJLELJC_00049	IMPPHOBI_00023
cntO_1		Metal-pseudopaline receptor CntO	61	61	1	1	23819	1	3054		722	2093	2069	JJDBDNAI_00043	ANPACMBM_00022	MFAGGBDE_01570	2142_00025	2355_04327	3659_00025	3664_00025	3670_00025	DJEDFHEN_00021			OLMKBIGO_00024	KNKLNGNO_02877	GAKPJOLL_00037	GEICEOLK_03604	JNDNKAMK_00023	NBNEHDEG_00057	OAGHKFEL_00021	FDBJBPCN_04020	DCFEHDEH_04055	ACPJEIPJ_00022	DMPLDJOG_01372	JHIFCEPG_00019	MIEOPNPI_00020	IGFFHHBP_00040	IGNECDKL_00024		AOAKNGNO_00040	DLEKPJPE_00050	HEFJEBFC_00020	NHPOJHGC_00022	MCKELHOB_04066	FCAPDDPO_00307	PMAFPOHA_00019	JHJLELJC_00050	IMPPHOBI_00024
group_2811		hypothetical protein	67	67	1	1	23821	1	3058		338	488	343	JJDBDNAI_00044	ANPACMBM_00023	MFAGGBDE_01571	2142_00026	2355_04328	3659_00026	3664_00026	3670_00026	DJEDFHEN_00022	KGELGKGC_00050		OLMKBIGO_00025	KNKLNGNO_02876	GAKPJOLL_00038	GEICEOLK_03605	JNDNKAMK_00024	NBNEHDEG_00058	OAGHKFEL_00022	FDBJBPCN_04021	DCFEHDEH_04054	ACPJEIPJ_00023	DMPLDJOG_01371	JHIFCEPG_00020	MIEOPNPI_00021	IGFFHHBP_00041	IGNECDKL_00025	KCBIHLMO_00038	AOAKNGNO_00041	DLEKPJPE_00051	HEFJEBFC_00021	NHPOJHGC_00023	MCKELHOB_04067	FCAPDDPO_00306	PMAFPOHA_00020	JHJLELJC_00051	IMPPHOBI_00025
group_2862		hypothetical protein	10	10	1	1	22521	1	3040		116	398	369	JJDBDNAI_00045		MFAGGBDE_01572
ku		Non-homologous end joining protein Ku	67	67	1	1	23826	1	3063		896	920	917	JJDBDNAI_00046	ANPACMBM_00025	MFAGGBDE_01573	2142_00028	2355_04330	3659_00028	3664_00028	3670_00028	DJEDFHEN_00024	KGELGKGC_00052		OLMKBIGO_00027	KNKLNGNO_02874	GAKPJOLL_00040	GEICEOLK_03607	JNDNKAMK_00026	NBNEHDEG_00060	OAGHKFEL_00024	FDBJBPCN_04023		ACPJEIPJ_00025	DMPLDJOG_01369	JHIFCEPG_00022	MIEOPNPI_00023	IGFFHHBP_00043	IGNECDKL_00027	KCBIHLMO_00040	AOAKNGNO_00043	DLEKPJPE_00053	HEFJEBFC_00023	NHPOJHGC_00025	MCKELHOB_04069	FCAPDDPO_00304	PMAFPOHA_00022		IMPPHOBI_00027
ligD_1		Multifunctional non-homologous end joining protein LigD	61	61	1	1	23829	1	3066		239	2492	2420	JJDBDNAI_00047	ANPACMBM_00026	MFAGGBDE_01575	2142_00029	2355_04331	3659_00029	3664_00029	3670_00029	DJEDFHEN_00025	KGELGKGC_00053		OLMKBIGO_00028	KNKLNGNO_02873	GAKPJOLL_00041	GEICEOLK_03608	JNDNKAMK_00027	NBNEHDEG_00061	OAGHKFEL_00025	FDBJBPCN_04024		ACPJEIPJ_00026	DMPLDJOG_01368	JHIFCEPG_00023	MIEOPNPI_00024	IGFFHHBP_00044	IGNECDKL_00028		AOAKNGNO_00044	DLEKPJPE_00054	HEFJEBFC_00024	NHPOJHGC_00026	MCKELHOB_04070	FCAPDDPO_00303	PMAFPOHA_00023		IMPPHOBI_00028
group_5908		hypothetical protein	49	49	1	1	23883	1	3065		392	428	392	JJDBDNAI_00048		MFAGGBDE_01576	2142_00030	2355_04332	3659_00030	3664_00030	3670_00030	DJEDFHEN_00026				KNKLNGNO_02872	GAKPJOLL_00042	GEICEOLK_03609				FDBJBPCN_04025			DMPLDJOG_01367		MIEOPNPI_00025	IGFFHHBP_00045		KCBIHLMO_00042				NHPOJHGC_00027	MCKELHOB_04071	FCAPDDPO_00302	PMAFPOHA_00024		IMPPHOBI_00029
adhT		Alcohol dehydrogenase	45	45	1	1	23884	1	3018		482	1028	997	JJDBDNAI_00049			2142_00031	2355_04333	3659_00031	3664_00031	3670_00031	DJEDFHEN_00027				KNKLNGNO_02871	GAKPJOLL_00043	GEICEOLK_03610				FDBJBPCN_04026			DMPLDJOG_01366		MIEOPNPI_00026	IGFFHHBP_00046						NHPOJHGC_00028	MCKELHOB_04072	FCAPDDPO_00301	PMAFPOHA_00025		IMPPHOBI_00030
intA		Prophage integrase IntA	6	6	1	1	23836	1	3017		263	1190	417	JJDBDNAI_00050																														NHPOJHGC_03519
group_13872		hypothetical protein	5	5	1	1	23837	1	2948		272	272	272	JJDBDNAI_00051
group_13873		hypothetical protein	5	5	1	1	23838	1	2949		203	203	203	JJDBDNAI_00052
group_13874		hypothetical protein	5	5	1	1	23839	1	2950		287	287	287	JJDBDNAI_00053
group_13875		hypothetical protein	5	5	1	1	23840	1	2951		209	209	209	JJDBDNAI_00054
group_13876		hypothetical protein	5	5	1	1	23841	1	2952		215	215	215	JJDBDNAI_00055
group_13877		hypothetical protein	5	5	1	1	23842	1	2953		650	650	650	JJDBDNAI_00056
traC_1		DNA primase TraC	6	6	1	1	23843	1	2954		851	851	851	JJDBDNAI_00057																														NHPOJHGC_03511
group_7274		hypothetical protein	9	9	1	1	23846	1	3089		1850	1868	1854	JJDBDNAI_00058																											AOAKNGNO_03937
group_13878		hypothetical protein	5	5	1	1	23847	1	3077		749	749	749	JJDBDNAI_00059
group_13879		hypothetical protein	5	5	1	1	23848	1	3076		1040	1040	1040	JJDBDNAI_00060
group_13880		hypothetical protein	5	5	1	1	23849	1	3075		347	347	347	JJDBDNAI_00061
group_13881		hypothetical protein	5	5	1	1	23850	1	3074		341	341	341	JJDBDNAI_00062
group_3230	adhT	Alcohol dehydrogenase	29	29	1	1	23852	1	3073		143	1028	875	JJDBDNAI_00063	ANPACMBM_00028	MFAGGBDE_01577							KGELGKGC_00055		OLMKBIGO_00030				JNDNKAMK_00029	NBNEHDEG_00063	OAGHKFEL_00027		DCFEHDEH_04049	ACPJEIPJ_00028		JHIFCEPG_00025			IGNECDKL_00030	KCBIHLMO_00043	AOAKNGNO_00046	DLEKPJPE_00056	HEFJEBFC_00026					JHJLELJC_00054
eda_1		KHG/KDPG aldolase	68	68	1	1	23885	1	3034		104	638	630	JJDBDNAI_00064	ANPACMBM_00029	MFAGGBDE_01578	2142_00032	2355_04334	3659_00032	3664_00032	3670_00032	DJEDFHEN_00028	KGELGKGC_00056		OLMKBIGO_00031	KNKLNGNO_02870	GAKPJOLL_00044	GEICEOLK_03611	JNDNKAMK_00030	NBNEHDEG_00064	OAGHKFEL_00028	FDBJBPCN_04027	DCFEHDEH_04048	ACPJEIPJ_00029	DMPLDJOG_01365	JHIFCEPG_00026	MIEOPNPI_00027	IGFFHHBP_00047	IGNECDKL_00031	KCBIHLMO_00044	AOAKNGNO_00047	DLEKPJPE_00057	HEFJEBFC_00027	NHPOJHGC_00029	MCKELHOB_04073	FCAPDDPO_00300	PMAFPOHA_00026	JHJLELJC_00055	IMPPHOBI_00031
group_725		hypothetical protein	59	59	1	1	23886	1	3033		347	767	668	JJDBDNAI_00065	ANPACMBM_00030		2142_00033	2355_04335	3659_00033	3664_00033	3670_00033	DJEDFHEN_00029	KGELGKGC_00057		OLMKBIGO_00032	KNKLNGNO_02869	GAKPJOLL_00045	GEICEOLK_03612	JNDNKAMK_00031	NBNEHDEG_00065	OAGHKFEL_00029	FDBJBPCN_04028		ACPJEIPJ_00030	DMPLDJOG_01364	JHIFCEPG_00027	MIEOPNPI_00028	IGFFHHBP_00048	IGNECDKL_00032	KCBIHLMO_00045	AOAKNGNO_00048	DLEKPJPE_00058	HEFJEBFC_00028	NHPOJHGC_00030	MCKELHOB_04074	FCAPDDPO_00299	PMAFPOHA_00027		IMPPHOBI_00032
rbsR_1		Ribose operon repressor	68	68	1	1	23890	1	3032		257	1064	1031	JJDBDNAI_00066	ANPACMBM_00031	MFAGGBDE_01580	2142_00034	2355_04336	3659_00034	3664_00034	3670_00034	DJEDFHEN_00030	KGELGKGC_00058		OLMKBIGO_00033	KNKLNGNO_02868	GAKPJOLL_00046	GEICEOLK_03614	JNDNKAMK_00032	NBNEHDEG_00066	OAGHKFEL_00030	FDBJBPCN_04029	DCFEHDEH_04046	ACPJEIPJ_00031	DMPLDJOG_01363	JHIFCEPG_00028	MIEOPNPI_00029	IGFFHHBP_00049	IGNECDKL_00033	KCBIHLMO_00046	AOAKNGNO_00049	DLEKPJPE_00059	HEFJEBFC_00029	NHPOJHGC_00031	MCKELHOB_04075	FCAPDDPO_00298	PMAFPOHA_00028	JHJLELJC_00057	IMPPHOBI_00033
group_9095		hypothetical protein	17	17	1	1	23889	1	3031		143	143	143	JJDBDNAI_00067			2142_00035		3659_00035	3664_00035	3670_00035					KNKLNGNO_02867											MIEOPNPI_00030							NHPOJHGC_00032					IMPPHOBI_00034
phhA		Phenylalanine-4-hydroxylase	71	71	1	1	23892	1	3030		686	893	890	JJDBDNAI_00068	ANPACMBM_00032	MFAGGBDE_01581	2142_00036	2355_04337	3659_00036	3664_00036	3670_00036	DJEDFHEN_00031	KGELGKGC_00059	KMKIKLBA_03869	OLMKBIGO_00034	KNKLNGNO_02866	GAKPJOLL_00047	GEICEOLK_03615	JNDNKAMK_00033	NBNEHDEG_00067	OAGHKFEL_00031	FDBJBPCN_04030	DCFEHDEH_04045	ACPJEIPJ_00032	DMPLDJOG_01362	JHIFCEPG_00029	MIEOPNPI_00031	IGFFHHBP_00050	IGNECDKL_00034	KCBIHLMO_00047	AOAKNGNO_00050	DLEKPJPE_00060	HEFJEBFC_00030	NHPOJHGC_00033	MCKELHOB_04076	FCAPDDPO_00297	PMAFPOHA_00029	JHJLELJC_00058	IMPPHOBI_00035
lrp_1		Leucine-responsive regulatory protein	72	72	1	1	23908				269	485	481	JJDBDNAI_00069	ANPACMBM_00033	MFAGGBDE_01582	2142_00037	2355_04338	3659_00037	3664_00037	3670_00037	DJEDFHEN_00032	KGELGKGC_00060	KMKIKLBA_03870	OLMKBIGO_00035	KNKLNGNO_02865	GAKPJOLL_00048	GEICEOLK_03616	JNDNKAMK_00034	NBNEHDEG_00068	OAGHKFEL_00032	FDBJBPCN_04031	DCFEHDEH_04044	ACPJEIPJ_00033	DMPLDJOG_01361	JHIFCEPG_00030	MIEOPNPI_00032	IGFFHHBP_00051	IGNECDKL_00035	KCBIHLMO_00048	AOAKNGNO_00051	DLEKPJPE_00061	HEFJEBFC_00031	NHPOJHGC_00034	MCKELHOB_04077	FCAPDDPO_00296	PMAFPOHA_00030	JHJLELJC_00059	IMPPHOBI_00036
group_9096		hypothetical protein	17	17	1	1	23909	49	11		695	743	740	JJDBDNAI_00070			2142_00038	2355_04339								KNKLNGNO_02864		GEICEOLK_03617					DCFEHDEH_04043				MIEOPNPI_00033	IGFFHHBP_00052						NHPOJHGC_00035					IMPPHOBI_00037
group_4171		hypothetical protein	71	71	1	1	23910	49	16		992	1157	1007	JJDBDNAI_00071	ANPACMBM_00035	MFAGGBDE_01583	2142_00039	2355_04340	3659_00038	3664_00038	3670_00038	DJEDFHEN_00033	KGELGKGC_00061		OLMKBIGO_00037	KNKLNGNO_02863	GAKPJOLL_00049	GEICEOLK_03618	JNDNKAMK_00036	NBNEHDEG_00070	OAGHKFEL_00034	FDBJBPCN_04032	DCFEHDEH_04042	ACPJEIPJ_00035	DMPLDJOG_01360	JHIFCEPG_00032	MIEOPNPI_00034	IGFFHHBP_00053	IGNECDKL_00037	KCBIHLMO_00049	AOAKNGNO_00053	DLEKPJPE_00063	HEFJEBFC_00033	NHPOJHGC_00036	MCKELHOB_04078	FCAPDDPO_00295	PMAFPOHA_00031	JHJLELJC_00061	IMPPHOBI_00038
group_4661		hypothetical protein	65	65	1	1	23911	49	17		1013	1022	1016	JJDBDNAI_00072	ANPACMBM_00036	MFAGGBDE_01584	2142_00040	2355_04341	3659_00039	3664_00039	3670_00039	DJEDFHEN_00034			OLMKBIGO_00038	KNKLNGNO_02862		GEICEOLK_03619	JNDNKAMK_00037	NBNEHDEG_00071	OAGHKFEL_00035	FDBJBPCN_04033	DCFEHDEH_04041	ACPJEIPJ_00036	DMPLDJOG_01359	JHIFCEPG_00033	MIEOPNPI_00035	IGFFHHBP_00054	IGNECDKL_00038	KCBIHLMO_00050	AOAKNGNO_00054	DLEKPJPE_00064	HEFJEBFC_00034	NHPOJHGC_00037	MCKELHOB_04079	FCAPDDPO_00294	PMAFPOHA_00032	JHJLELJC_00062	IMPPHOBI_00039
btuB_1		hypothetical protein	71	71	1	1	23912	49	23		1541	2273	2256	JJDBDNAI_00073	ANPACMBM_00037	MFAGGBDE_01585	2142_00041	2355_04342	3659_00040	3664_00040	3670_00040	DJEDFHEN_00035	KGELGKGC_00063		OLMKBIGO_00039	KNKLNGNO_02861	GAKPJOLL_00051	GEICEOLK_03620	JNDNKAMK_00038	NBNEHDEG_00072	OAGHKFEL_00036	FDBJBPCN_04034	DCFEHDEH_04040	ACPJEIPJ_00037	DMPLDJOG_01358	JHIFCEPG_00034	MIEOPNPI_00036	IGFFHHBP_00055	IGNECDKL_00039	KCBIHLMO_00051	AOAKNGNO_00055	DLEKPJPE_00065	HEFJEBFC_00035	NHPOJHGC_00038	MCKELHOB_04080	FCAPDDPO_00293	PMAFPOHA_00033	JHJLELJC_00063	IMPPHOBI_00040
group_1628	phoC	Major phosphate-irrepressible acid phosphatase	35	35	1	1	22507	49	24		347	845	821	JJDBDNAI_00074	ANPACMBM_00038		2142_00042	2355_04343					KGELGKGC_00066		OLMKBIGO_00040	KNKLNGNO_02860		GEICEOLK_03621	JNDNKAMK_00039	NBNEHDEG_00073	OAGHKFEL_00037		DCFEHDEH_04039	ACPJEIPJ_00038		JHIFCEPG_00035	MIEOPNPI_00037	IGFFHHBP_00056	IGNECDKL_00040		AOAKNGNO_00056	DLEKPJPE_00066	HEFJEBFC_00036	NHPOJHGC_00039				JHJLELJC_00064	IMPPHOBI_00041
group_4172		hypothetical protein	70	70	1	1	23914	49	33		878	878	878	JJDBDNAI_00075	ANPACMBM_00039	MFAGGBDE_01587	2142_00043	2355_04344	3659_00042	3664_00042	3670_00042	DJEDFHEN_00037	KGELGKGC_00067	KMKIKLBA_03876	OLMKBIGO_00041	KNKLNGNO_02859	GAKPJOLL_00053	GEICEOLK_03622	JNDNKAMK_00040	NBNEHDEG_00074	OAGHKFEL_00038	FDBJBPCN_04036	DCFEHDEH_04038	ACPJEIPJ_00039	DMPLDJOG_01356	JHIFCEPG_00036	MIEOPNPI_00038	IGFFHHBP_00057	IGNECDKL_00041	KCBIHLMO_00053	AOAKNGNO_00057	DLEKPJPE_00067	HEFJEBFC_00037	NHPOJHGC_00040	MCKELHOB_04082	FCAPDDPO_00291	PMAFPOHA_00035	JHJLELJC_00065	IMPPHOBI_00042
group_727		hypothetical protein	67	67	1	1	23915	49	31		950	1202	1198	JJDBDNAI_00076	ANPACMBM_00040	MFAGGBDE_01588	2142_00044	2355_04345	3659_00043	3664_00043	3670_00043	DJEDFHEN_00038	KGELGKGC_00068		OLMKBIGO_00042	KNKLNGNO_02858	GAKPJOLL_00054	GEICEOLK_03623	JNDNKAMK_00041	NBNEHDEG_00075	OAGHKFEL_00039	FDBJBPCN_04037	DCFEHDEH_04037	ACPJEIPJ_00040	DMPLDJOG_01355	JHIFCEPG_00037	MIEOPNPI_00039	IGFFHHBP_00058	IGNECDKL_00042	KCBIHLMO_00054	AOAKNGNO_00058	DLEKPJPE_00068	HEFJEBFC_00038	NHPOJHGC_00041	MCKELHOB_04083	FCAPDDPO_00290	PMAFPOHA_00036	JHJLELJC_00066	IMPPHOBI_00043
ylmA		putative ABC transporter ATP-binding protein YlmA	61	61	1	1	23916	49	30		140	851	800	JJDBDNAI_00077	ANPACMBM_00041	MFAGGBDE_01589	2142_00045	2355_04346	3659_00044	3664_00044	3670_00044	DJEDFHEN_00039			OLMKBIGO_00043	KNKLNGNO_02857		GEICEOLK_03624	JNDNKAMK_00042	NBNEHDEG_00076	OAGHKFEL_00040	FDBJBPCN_04038	DCFEHDEH_04036		DMPLDJOG_01354	JHIFCEPG_00038	MIEOPNPI_00040	IGFFHHBP_00059	IGNECDKL_00043	KCBIHLMO_00055	AOAKNGNO_00059	DLEKPJPE_00069	HEFJEBFC_00039	NHPOJHGC_00042	MCKELHOB_04084	FCAPDDPO_00289	PMAFPOHA_00037	JHJLELJC_00067	IMPPHOBI_00044
group_3654		hypothetical protein	72	72	1	1	23919				434	1202	1191	JJDBDNAI_00078	ANPACMBM_00042	MFAGGBDE_01591	2142_00046	2355_04347	3659_00045	3664_00045	3670_00045	DJEDFHEN_00040	KGELGKGC_00070	KMKIKLBA_03879	OLMKBIGO_00044	KNKLNGNO_02856	GAKPJOLL_00056	GEICEOLK_03625	JNDNKAMK_00043	NBNEHDEG_00077	OAGHKFEL_00041	FDBJBPCN_04039	DCFEHDEH_04035	ACPJEIPJ_00042	DMPLDJOG_01353	JHIFCEPG_00039	MIEOPNPI_00041	IGFFHHBP_00060	IGNECDKL_00044	KCBIHLMO_00056	AOAKNGNO_00060	DLEKPJPE_00071	HEFJEBFC_00041	NHPOJHGC_00043	MCKELHOB_04085	FCAPDDPO_00288	PMAFPOHA_00038	JHJLELJC_00068	IMPPHOBI_00045
group_3655		hypothetical protein	51	51	1	1	22495	1	13426		302	332	329	JJDBDNAI_00079		MFAGGBDE_01592	2142_00047	2355_04348	3659_00046	3664_00046	3670_00046		KGELGKGC_00071			KNKLNGNO_02855		GEICEOLK_03626			OAGHKFEL_00042	FDBJBPCN_04040			DMPLDJOG_01352		MIEOPNPI_00042	IGFFHHBP_00061		KCBIHLMO_00057				NHPOJHGC_00044	MCKELHOB_04086	FCAPDDPO_00287	PMAFPOHA_00039
mutM		Formamidopyrimidine-DNA glycosylase	69	69	1	1	23924	1	13438		533	812	807	JJDBDNAI_00080	ANPACMBM_00045	MFAGGBDE_01593	2142_00048	2355_04349	3659_00047	3664_00047	3670_00047	DJEDFHEN_00043	KGELGKGC_00072		OLMKBIGO_00046	KNKLNGNO_02854	GAKPJOLL_00059	GEICEOLK_03627	JNDNKAMK_00045	NBNEHDEG_00080	OAGHKFEL_00044	FDBJBPCN_04041	DCFEHDEH_04033	ACPJEIPJ_00044	DMPLDJOG_01351	JHIFCEPG_00041	MIEOPNPI_00043	IGFFHHBP_00062	IGNECDKL_00047	KCBIHLMO_00058	AOAKNGNO_00063	DLEKPJPE_00073	HEFJEBFC_00043	NHPOJHGC_00045	MCKELHOB_04087	FCAPDDPO_00286	PMAFPOHA_00040	JHJLELJC_00071	IMPPHOBI_00048
mdoD		Glucans biosynthesis protein D	40	40	1	1	23935	1	13437		278	1604	1486	JJDBDNAI_00081			2142_00049		3659_00048	3664_00048	3670_00048			KMKIKLBA_03884				GEICEOLK_03628				FDBJBPCN_04042	DCFEHDEH_04032		DMPLDJOG_01350		MIEOPNPI_00044	IGFFHHBP_00063						NHPOJHGC_00046	MCKELHOB_04088	FCAPDDPO_00285	PMAFPOHA_00041		IMPPHOBI_00049
tdk		Thymidine kinase	72	72	1	1	23951				620	626	620	JJDBDNAI_00082	ANPACMBM_00047	MFAGGBDE_01595	2142_00050	2355_00001	3659_00049	3664_00049	3670_00049	DJEDFHEN_00045	KGELGKGC_00074	KMKIKLBA_03886	OLMKBIGO_00048	KNKLNGNO_02852	GAKPJOLL_00061	GEICEOLK_03629	JNDNKAMK_00049	NBNEHDEG_00082	OAGHKFEL_00046	FDBJBPCN_04043	DCFEHDEH_04031	ACPJEIPJ_00047	DMPLDJOG_01349	JHIFCEPG_00045	MIEOPNPI_00045	IGFFHHBP_00064	IGNECDKL_00051	KCBIHLMO_00060	AOAKNGNO_00065	DLEKPJPE_00076	HEFJEBFC_00046	NHPOJHGC_00047	MCKELHOB_04089	FCAPDDPO_00284	PMAFPOHA_00042	JHJLELJC_00074	IMPPHOBI_00050
group_2474		hypothetical protein	40	40	1	1	23939	1	7307		293	731	562	JJDBDNAI_00083	ANPACMBM_00048		2142_00051	2355_00002	3659_00050	3664_00050	3670_00050					KNKLNGNO_02845		GEICEOLK_03630				FDBJBPCN_04044	DCFEHDEH_04030		DMPLDJOG_01348	JHIFCEPG_00046	MIEOPNPI_00046	IGFFHHBP_00065	IGNECDKL_00052					NHPOJHGC_00048	MCKELHOB_04090	FCAPDDPO_00283	PMAFPOHA_00043		IMPPHOBI_00051
group_6725		hypothetical protein	39	39	1	1	23953	1	7308		728	728	728	JJDBDNAI_00084			2142_00052	2355_00003	3659_00051	3664_00051	3670_00051					KNKLNGNO_02844		GEICEOLK_03631				FDBJBPCN_04045	DCFEHDEH_04029		DMPLDJOG_01347		MIEOPNPI_00047	IGFFHHBP_00066						NHPOJHGC_00049	MCKELHOB_04091	FCAPDDPO_00282	PMAFPOHA_00044		IMPPHOBI_00052
rep		ATP-dependent DNA helicase Rep	66	66	1	1	23956	1	7316		392	2027	1973	JJDBDNAI_00085	ANPACMBM_00050	MFAGGBDE_01597	2142_00053	2355_00004	3659_00052	3664_00052	3670_00052	DJEDFHEN_00048	KGELGKGC_00075	KMKIKLBA_03887	OLMKBIGO_00049			GEICEOLK_03632	JNDNKAMK_00050	NBNEHDEG_00083	OAGHKFEL_00047	FDBJBPCN_04046	DCFEHDEH_04028	ACPJEIPJ_00048	DMPLDJOG_01346		MIEOPNPI_00048	IGFFHHBP_00067		KCBIHLMO_00062	AOAKNGNO_00066	DLEKPJPE_00077	HEFJEBFC_00047	NHPOJHGC_00050	MCKELHOB_04092	FCAPDDPO_00281	PMAFPOHA_00045	JHJLELJC_00075	IMPPHOBI_00053
group_4178		hypothetical protein	54	54	1	1	23957	1	7298		524	560	527	JJDBDNAI_00086		MFAGGBDE_01599	2142_00054	2355_02887	3659_00053	3664_00053	3670_00053					KNKLNGNO_02842		GEICEOLK_03633	JNDNKAMK_00053	NBNEHDEG_00084		FDBJBPCN_04047	DCFEHDEH_04027	ACPJEIPJ_00049	DMPLDJOG_01345		MIEOPNPI_00049	IGFFHHBP_00068			AOAKNGNO_00067	DLEKPJPE_00078	HEFJEBFC_00048	NHPOJHGC_00051	MCKELHOB_04093	FCAPDDPO_00280	PMAFPOHA_00046	JHJLELJC_00076	IMPPHOBI_00054
group_1825		hypothetical protein	70	70	1	1	23966	1	7297		413	665	649	JJDBDNAI_00087	ANPACMBM_00052	MFAGGBDE_01600	2142_00055	2355_02888	3659_00054	3664_00054	3670_00054	DJEDFHEN_00050	KGELGKGC_00079	KMKIKLBA_03889	OLMKBIGO_00051	KNKLNGNO_02841	GAKPJOLL_00067	GEICEOLK_03634	JNDNKAMK_00054	NBNEHDEG_00085	OAGHKFEL_00052	FDBJBPCN_04048	DCFEHDEH_04026	ACPJEIPJ_00050	DMPLDJOG_01344	JHIFCEPG_00050	MIEOPNPI_00050	IGFFHHBP_00069	IGNECDKL_00056	KCBIHLMO_00066	AOAKNGNO_00068	DLEKPJPE_00079	HEFJEBFC_00049	NHPOJHGC_00052	MCKELHOB_04094	FCAPDDPO_00279	PMAFPOHA_00047	JHJLELJC_00077	IMPPHOBI_00055
hel		hypothetical protein	71	71	1	1	23967	1	7289		227	947	905	JJDBDNAI_00088	ANPACMBM_00053	MFAGGBDE_01601	2142_00056	2355_02889	3659_00055	3664_00055	3670_00055	DJEDFHEN_00051	KGELGKGC_00080		OLMKBIGO_00052	KNKLNGNO_02840	GAKPJOLL_00068	GEICEOLK_03635	JNDNKAMK_00055	NBNEHDEG_00086	OAGHKFEL_00053	FDBJBPCN_04049	DCFEHDEH_04025	ACPJEIPJ_00051	DMPLDJOG_01343	JHIFCEPG_00051	MIEOPNPI_00051	IGFFHHBP_00070	IGNECDKL_00057	KCBIHLMO_00067	AOAKNGNO_00069	DLEKPJPE_00080	HEFJEBFC_00050	NHPOJHGC_00053	MCKELHOB_04095	FCAPDDPO_00278	PMAFPOHA_00048	JHJLELJC_00078	IMPPHOBI_00056
pyrF		Orotidine 5'-phosphate decarboxylase	72	72	1	1	23969				725	836	726	JJDBDNAI_00089	ANPACMBM_00054	MFAGGBDE_01602	2142_00057	2355_02890	3659_00056	3664_00056	3670_00056	DJEDFHEN_00052	KGELGKGC_00081	KMKIKLBA_03891	OLMKBIGO_00053	KNKLNGNO_02839	GAKPJOLL_00069	GEICEOLK_03636	JNDNKAMK_00056	NBNEHDEG_00087	OAGHKFEL_00054	FDBJBPCN_04050	DCFEHDEH_04024	ACPJEIPJ_00052	DMPLDJOG_01342	JHIFCEPG_00052	MIEOPNPI_00052	IGFFHHBP_00071	IGNECDKL_00058	KCBIHLMO_00068	AOAKNGNO_00070	DLEKPJPE_00081	HEFJEBFC_00051	NHPOJHGC_00054	MCKELHOB_04096	FCAPDDPO_00277	PMAFPOHA_00049	JHJLELJC_00079	IMPPHOBI_00057
group_2478		hypothetical protein	66	66	1	1	23971	184	10		950	953	952	JJDBDNAI_00090		MFAGGBDE_01604	2142_00058	2355_02891	3659_00057	3664_00057	3670_00057	DJEDFHEN_00054	KGELGKGC_00083		OLMKBIGO_00054	KNKLNGNO_02838	GAKPJOLL_00071	GEICEOLK_03637	JNDNKAMK_00057	NBNEHDEG_00088	OAGHKFEL_00055	FDBJBPCN_04051	DCFEHDEH_04023	ACPJEIPJ_00053	DMPLDJOG_01341		MIEOPNPI_00053	IGFFHHBP_00072		KCBIHLMO_00070	AOAKNGNO_00071	DLEKPJPE_00082	HEFJEBFC_00052	NHPOJHGC_00055	MCKELHOB_04097	FCAPDDPO_00276	PMAFPOHA_00050	JHJLELJC_00080	IMPPHOBI_00058
plsB		Glycerol-3-phosphate acyltransferase	69	69	1	1	23972	184	14		2393	2636	2632	JJDBDNAI_00091		MFAGGBDE_01605	2142_00059	2355_02892	3659_00058	3664_00058	3670_00058	DJEDFHEN_00055	KGELGKGC_00084	KMKIKLBA_03894	OLMKBIGO_00055	KNKLNGNO_02837	GAKPJOLL_00072	GEICEOLK_03638	JNDNKAMK_00058	NBNEHDEG_00089	OAGHKFEL_00056	FDBJBPCN_04052	DCFEHDEH_04022	ACPJEIPJ_00054	DMPLDJOG_01340		MIEOPNPI_00054	IGFFHHBP_00073		KCBIHLMO_00071	AOAKNGNO_00072	DLEKPJPE_00083	HEFJEBFC_00053	NHPOJHGC_00056	MCKELHOB_04098	FCAPDDPO_00275	PMAFPOHA_00051	JHJLELJC_00081	IMPPHOBI_00059
group_4662		hypothetical protein	72	72	1	1	23979				203	203	203	JJDBDNAI_00092	ANPACMBM_00057	MFAGGBDE_01606	2142_00060	2355_02893	3659_00059	3664_00059	3670_00059	DJEDFHEN_00056	KGELGKGC_00085	KMKIKLBA_03896	OLMKBIGO_00056	KNKLNGNO_02836	GAKPJOLL_00073	GEICEOLK_03639	JNDNKAMK_00059	NBNEHDEG_00090	OAGHKFEL_00057	FDBJBPCN_04053	DCFEHDEH_04021	ACPJEIPJ_00055	DMPLDJOG_01339	JHIFCEPG_00055	MIEOPNPI_00055	IGFFHHBP_00074	IGNECDKL_00061	KCBIHLMO_00072	AOAKNGNO_00073	DLEKPJPE_00084	HEFJEBFC_00054	NHPOJHGC_00057	MCKELHOB_04099	FCAPDDPO_00274	PMAFPOHA_00052	JHJLELJC_00082	IMPPHOBI_00060
ttcA		tRNA-cytidine(32) 2-sulfurtransferase	63	63	1	1	23980	315	1		413	941	921	JJDBDNAI_00093		MFAGGBDE_01607	2142_00061	2355_02894	3659_00060	3664_00060	3670_00060	DJEDFHEN_00057	KGELGKGC_00086		OLMKBIGO_00057	KNKLNGNO_02835	GAKPJOLL_00074	GEICEOLK_03640	JNDNKAMK_00060	NBNEHDEG_00091	OAGHKFEL_00058	FDBJBPCN_04054	DCFEHDEH_04020	ACPJEIPJ_00056	DMPLDJOG_01338		MIEOPNPI_00056	IGFFHHBP_00075		KCBIHLMO_00073	AOAKNGNO_00074	DLEKPJPE_00085		NHPOJHGC_00058	MCKELHOB_04100	FCAPDDPO_00273	PMAFPOHA_00053		IMPPHOBI_00061
rdgC		Recombination-associated protein RdgC	72	72	1	1	23981				905	905	905	JJDBDNAI_00094	ANPACMBM_00059	MFAGGBDE_01608	2142_00062	2355_02895	3659_00061	3664_00061	3670_00061	DJEDFHEN_00058	KGELGKGC_00087	KMKIKLBA_03898	OLMKBIGO_00058	KNKLNGNO_02834	GAKPJOLL_00075	GEICEOLK_03641	JNDNKAMK_00061	NBNEHDEG_00092	OAGHKFEL_00059	FDBJBPCN_04055	DCFEHDEH_04019	ACPJEIPJ_00057	DMPLDJOG_01337	JHIFCEPG_00057	MIEOPNPI_00057	IGFFHHBP_00076	IGNECDKL_00063	KCBIHLMO_00074	AOAKNGNO_00075	DLEKPJPE_00086	HEFJEBFC_00056	NHPOJHGC_00059	MCKELHOB_04101	FCAPDDPO_00272	PMAFPOHA_00054	JHJLELJC_00084	IMPPHOBI_00062
group_3554		hypothetical protein	72	72	1	1	23982				233	920	773	JJDBDNAI_00095	ANPACMBM_00060	MFAGGBDE_01609	2142_00063	2355_02896	3659_00062	3664_00062	3670_00062	DJEDFHEN_00059	KGELGKGC_00088	KMKIKLBA_03899	OLMKBIGO_00059	KNKLNGNO_02833	GAKPJOLL_00076	GEICEOLK_03642	JNDNKAMK_00062	NBNEHDEG_00093	OAGHKFEL_00060	FDBJBPCN_04056	DCFEHDEH_04018	ACPJEIPJ_00058	DMPLDJOG_01336	JHIFCEPG_00058	MIEOPNPI_00058	IGFFHHBP_00077	IGNECDKL_00064	KCBIHLMO_00075	AOAKNGNO_00076	DLEKPJPE_00087	HEFJEBFC_00057	NHPOJHGC_00060	MCKELHOB_04102	FCAPDDPO_00271	PMAFPOHA_00055	JHJLELJC_00085	IMPPHOBI_00063
mgsA		hypothetical protein	70	70	1	1	23989	1	12913		644	1196	867	JJDBDNAI_00096	ANPACMBM_00061	MFAGGBDE_01610	2142_00064	2355_02897	3659_00063	3664_00063	3670_00063	DJEDFHEN_00060	KGELGKGC_00089	KMKIKLBA_03901	OLMKBIGO_00060	KNKLNGNO_02832	GAKPJOLL_00077	GEICEOLK_03643	JNDNKAMK_00063	NBNEHDEG_00094	OAGHKFEL_00061	FDBJBPCN_04057	DCFEHDEH_04017	ACPJEIPJ_00059	DMPLDJOG_01335	JHIFCEPG_00059	MIEOPNPI_00059	IGFFHHBP_00078	IGNECDKL_00065	KCBIHLMO_00076	AOAKNGNO_00077	DLEKPJPE_00088	HEFJEBFC_00059	NHPOJHGC_00061	MCKELHOB_04103	FCAPDDPO_00270	PMAFPOHA_00056	JHJLELJC_00088	IMPPHOBI_00064
bvgS_1		Virulence sensor protein BvgS	42	42	1	1	23992	1	12909		785	2408	2352	JJDBDNAI_00097			2142_00065	2355_02898	3659_00064	3664_00064	3670_00064					KNKLNGNO_02831		GEICEOLK_03644				FDBJBPCN_04058			DMPLDJOG_01334		MIEOPNPI_00060	IGFFHHBP_00079						NHPOJHGC_00062	MCKELHOB_04104	FCAPDDPO_00269	PMAFPOHA_00057		IMPPHOBI_00065
gltD		Glutamate synthase [NADPH] small chain	72	72	1	1	23994				764	1445	1435	JJDBDNAI_00098	ANPACMBM_00063	MFAGGBDE_01612	2142_00066	2355_02899	3659_00065	3664_00065	3670_00065	DJEDFHEN_00062	KGELGKGC_00091	KMKIKLBA_03903	OLMKBIGO_00062	KNKLNGNO_02830	GAKPJOLL_00079	GEICEOLK_03645	JNDNKAMK_00065	NBNEHDEG_00096	OAGHKFEL_00063	FDBJBPCN_04059	DCFEHDEH_04015	ACPJEIPJ_00061	DMPLDJOG_01333	JHIFCEPG_00061	MIEOPNPI_00061	IGFFHHBP_00080	IGNECDKL_00067	KCBIHLMO_00078	AOAKNGNO_00079	DLEKPJPE_00090	HEFJEBFC_00061	NHPOJHGC_00063	MCKELHOB_04105	FCAPDDPO_00268	PMAFPOHA_00058	JHJLELJC_00090	IMPPHOBI_00066
gltB		Glutamate synthase [NADPH] large chain	66	66	1	1	23995	1	19311		1448	4454	4407	JJDBDNAI_00099	ANPACMBM_00064	MFAGGBDE_01613	2142_00067	2355_02900	3659_00066	3664_00066	3670_00066	DJEDFHEN_00063	KGELGKGC_00092		OLMKBIGO_00063	KNKLNGNO_02829	GAKPJOLL_00080	GEICEOLK_03646	JNDNKAMK_00066	NBNEHDEG_00097	OAGHKFEL_00064	FDBJBPCN_04060	DCFEHDEH_04014	ACPJEIPJ_00062	DMPLDJOG_01332	JHIFCEPG_00062	MIEOPNPI_00062	IGFFHHBP_00081	IGNECDKL_00068	KCBIHLMO_00079	AOAKNGNO_00080	DLEKPJPE_00091		NHPOJHGC_00064	MCKELHOB_04106	FCAPDDPO_00267	PMAFPOHA_00059		IMPPHOBI_00067
group_5216		hypothetical protein	69	69	1	1	23997	1	19312		389	389	389	JJDBDNAI_00100	ANPACMBM_00065	MFAGGBDE_01615	2142_00068	2355_02901	3659_00067	3664_00067	3670_00067	DJEDFHEN_00064	KGELGKGC_00093		OLMKBIGO_00064	KNKLNGNO_02828	GAKPJOLL_00081	GEICEOLK_03647	JNDNKAMK_00067	NBNEHDEG_00098	OAGHKFEL_00065	FDBJBPCN_04061	DCFEHDEH_04013	ACPJEIPJ_00063	DMPLDJOG_01331	JHIFCEPG_00063	MIEOPNPI_00063	IGFFHHBP_00082	IGNECDKL_00069	KCBIHLMO_00080	AOAKNGNO_00081	DLEKPJPE_00092	HEFJEBFC_00063	NHPOJHGC_00065	MCKELHOB_04107	FCAPDDPO_00266	PMAFPOHA_00060	JHJLELJC_00092	IMPPHOBI_00068
group_3657		hypothetical protein	59	59	1	1	23998	1	19314		1049	1094	1055	JJDBDNAI_00101	ANPACMBM_00066	MFAGGBDE_01616	2142_00069	2355_02902	3659_00068	3664_00068	3670_00068		KGELGKGC_00094		OLMKBIGO_00065	KNKLNGNO_02827	GAKPJOLL_00082	GEICEOLK_03648	JNDNKAMK_00068		OAGHKFEL_00066	FDBJBPCN_04062	DCFEHDEH_04012	ACPJEIPJ_00064	DMPLDJOG_01330	JHIFCEPG_00064	MIEOPNPI_00064	IGFFHHBP_00083	IGNECDKL_00070			DLEKPJPE_00093	HEFJEBFC_00064	NHPOJHGC_00066	MCKELHOB_04108	FCAPDDPO_00265	PMAFPOHA_00061	JHJLELJC_00093	IMPPHOBI_00069
group_2479		hypothetical protein	70	70	1	1	24000	1	19324		308	308	308	JJDBDNAI_00102	ANPACMBM_00067	MFAGGBDE_01617	2142_00070	2355_02903	3659_00069	3664_00069	3670_00069	DJEDFHEN_00066	KGELGKGC_00095			KNKLNGNO_02826	GAKPJOLL_00083	GEICEOLK_03649	JNDNKAMK_00069	NBNEHDEG_00100	OAGHKFEL_00067	FDBJBPCN_04063	DCFEHDEH_04011	ACPJEIPJ_00065	DMPLDJOG_01329	JHIFCEPG_00065	MIEOPNPI_00065	IGFFHHBP_00084	IGNECDKL_00071	KCBIHLMO_00082	AOAKNGNO_00083	DLEKPJPE_00094	HEFJEBFC_00065	NHPOJHGC_00067	MCKELHOB_04109	FCAPDDPO_00264	PMAFPOHA_00062	JHJLELJC_00094	IMPPHOBI_00070
hcaB_1		hypothetical protein	64	64	1	1	24013	1	19325		1106	1142	1112	JJDBDNAI_00103	ANPACMBM_00068	MFAGGBDE_01618	2142_00071	2355_02904	3659_00070	3664_00070	3670_00070	DJEDFHEN_00067	KGELGKGC_00096	KMKIKLBA_03908	OLMKBIGO_00067	KNKLNGNO_02825	GAKPJOLL_00084	GEICEOLK_03650	JNDNKAMK_00070			FDBJBPCN_04064	DCFEHDEH_04010	ACPJEIPJ_00066	DMPLDJOG_01328	JHIFCEPG_00066	MIEOPNPI_00066	IGFFHHBP_00085	IGNECDKL_00072	KCBIHLMO_00083		DLEKPJPE_00095	HEFJEBFC_00066	NHPOJHGC_00068	MCKELHOB_04110	FCAPDDPO_00263	PMAFPOHA_00063		IMPPHOBI_00071
group_5218		hypothetical protein	39	39	1	1	24014	1	19326		320	1415	1335	JJDBDNAI_00104			2142_00072	2355_02906	3659_00071	3664_00071	3670_00071					KNKLNGNO_02824		GEICEOLK_03651				FDBJBPCN_04065			DMPLDJOG_01327		MIEOPNPI_00067	IGFFHHBP_00087						NHPOJHGC_00069	MCKELHOB_04111	FCAPDDPO_00262	PMAFPOHA_00064		IMPPHOBI_00072
group_6726		hypothetical protein	41	41	1	1	24015	1	19327		812	812	812	JJDBDNAI_00105			2142_00073	2355_02907	3659_00072	3664_00072	3670_00072					KNKLNGNO_02823		GEICEOLK_03652				FDBJBPCN_04066			DMPLDJOG_01326		MIEOPNPI_00068	IGFFHHBP_00088						NHPOJHGC_00070	MCKELHOB_04112	FCAPDDPO_00261	PMAFPOHA_00065		IMPPHOBI_00073
flp_1		Protein flp	48	48	1	1	24019	1	19262		311	1211	1082	JJDBDNAI_00106			2142_00074	2355_02908	3659_00073	3664_00073	3670_00073				OLMKBIGO_00070	KNKLNGNO_02822			JNDNKAMK_00073	NBNEHDEG_00102		FDBJBPCN_04067			DMPLDJOG_01325	JHIFCEPG_00069	MIEOPNPI_00069	IGFFHHBP_00089	IGNECDKL_00075		AOAKNGNO_00085	DLEKPJPE_00099		NHPOJHGC_00071	MCKELHOB_04113	FCAPDDPO_00260	PMAFPOHA_00066		IMPPHOBI_00074
blaI_2		hypothetical protein	72	72	1	1	24031				386	386	386	JJDBDNAI_00107	ANPACMBM_00076	MFAGGBDE_01621	2142_00075	2355_02909	3659_00074	3664_00074	3670_00074	DJEDFHEN_00071	KGELGKGC_00109	KMKIKLBA_03911	OLMKBIGO_00071	KNKLNGNO_02821	GAKPJOLL_00088	GEICEOLK_03654	JNDNKAMK_00074	NBNEHDEG_00103	OAGHKFEL_00073	FDBJBPCN_04068	DCFEHDEH_04002	ACPJEIPJ_00075	DMPLDJOG_01324	JHIFCEPG_00071	MIEOPNPI_00070	IGFFHHBP_00090	IGNECDKL_00077	KCBIHLMO_00085	AOAKNGNO_00086	DLEKPJPE_00100	HEFJEBFC_00072	NHPOJHGC_00072	MCKELHOB_04114	FCAPDDPO_00259	PMAFPOHA_00067	JHJLELJC_00100	IMPPHOBI_00075
group_503		hypothetical protein	38	38	1	1	24032	25	67		674	2006	1906	JJDBDNAI_00108			2142_00076	2355_02910	3659_00075	3664_00075	3670_00075					KNKLNGNO_02819						FDBJBPCN_04069			DMPLDJOG_01323		MIEOPNPI_00071	IGFFHHBP_00091						NHPOJHGC_00073	MCKELHOB_04115	FCAPDDPO_00258	PMAFPOHA_00068		IMPPHOBI_00076
group_4186		hypothetical protein	57	57	1	1	24033	25	74		218	314	312	JJDBDNAI_00109	ANPACMBM_00078		2142_00077	2355_02911	3659_00076	3664_00076	3670_00076				OLMKBIGO_00073	KNKLNGNO_02818			JNDNKAMK_00076	NBNEHDEG_00105	OAGHKFEL_00075	FDBJBPCN_04070		ACPJEIPJ_00077	DMPLDJOG_01322	JHIFCEPG_00073	MIEOPNPI_00072	IGFFHHBP_00092	IGNECDKL_00079		AOAKNGNO_00088	DLEKPJPE_00102	HEFJEBFC_00074	NHPOJHGC_00074	MCKELHOB_04116	FCAPDDPO_00257	PMAFPOHA_00069	JHJLELJC_00102	IMPPHOBI_00077
group_869		hypothetical protein	70	70	1	1	24050	25	78		518	1040	1010	JJDBDNAI_00110	ANPACMBM_00079	MFAGGBDE_01624	2142_00078	2355_02912	3659_00077	3664_00077	3670_00077	DJEDFHEN_00074	KGELGKGC_00112	KMKIKLBA_03914	OLMKBIGO_00074	KNKLNGNO_02817	GAKPJOLL_00091	GEICEOLK_03659	JNDNKAMK_00077	NBNEHDEG_00106	OAGHKFEL_00076	FDBJBPCN_04071	DCFEHDEH_03999	ACPJEIPJ_00078	DMPLDJOG_01321	JHIFCEPG_00074	MIEOPNPI_00073	IGFFHHBP_00093	IGNECDKL_00080	KCBIHLMO_00090	AOAKNGNO_00089	DLEKPJPE_00103	HEFJEBFC_00075	NHPOJHGC_00075	MCKELHOB_04117	FCAPDDPO_00256	PMAFPOHA_00070	JHJLELJC_00103	IMPPHOBI_00078
dbpA_1		hypothetical protein	37	37	1	1	24051	25	64		800	2489	2443	JJDBDNAI_00111				2355_02913	3659_00078	3664_00078	3670_00078							GEICEOLK_03660				FDBJBPCN_04072			DMPLDJOG_01320		MIEOPNPI_00074	IGFFHHBP_00094						NHPOJHGC_00076	MCKELHOB_04118		PMAFPOHA_00071		IMPPHOBI_00079
group_3659		hypothetical protein	59	59	1	1	24055	25	63		398	473	471	JJDBDNAI_00112	ANPACMBM_00081		2142_00080	2355_02914	3659_00079	3664_00079	3670_00079				OLMKBIGO_00077	KNKLNGNO_02815		GEICEOLK_03661	JNDNKAMK_00080	NBNEHDEG_00108		FDBJBPCN_04073		ACPJEIPJ_00080	DMPLDJOG_01319		MIEOPNPI_00075	IGFFHHBP_00095		KCBIHLMO_00092	AOAKNGNO_00091	DLEKPJPE_00106	HEFJEBFC_00077	NHPOJHGC_00077	MCKELHOB_04119	FCAPDDPO_00254	PMAFPOHA_00072	JHJLELJC_00105	IMPPHOBI_00080
group_2138		hypothetical protein	57	57	1	1	24074	25	57		101	743	665	JJDBDNAI_00113	ANPACMBM_00082		2142_00081	2355_02915	3659_00080	3664_00080	3670_00080				OLMKBIGO_00078	KNKLNGNO_02814		GEICEOLK_03662	JNDNKAMK_00081			FDBJBPCN_04074	DCFEHDEH_03996	ACPJEIPJ_00081	DMPLDJOG_01318	JHIFCEPG_00077	MIEOPNPI_00076	IGFFHHBP_00096	IGNECDKL_00083	KCBIHLMO_00093		DLEKPJPE_00107	HEFJEBFC_00078	NHPOJHGC_00078	MCKELHOB_04120	FCAPDDPO_00253	PMAFPOHA_00073	JHJLELJC_00106	IMPPHOBI_00081
group_6318		hypothetical protein	38	38	1	1	24075	25	38		1607	1808	1802	JJDBDNAI_00114				2355_02916	3659_00081	3664_00081	3670_00081							GEICEOLK_03663				FDBJBPCN_04075			DMPLDJOG_01317		MIEOPNPI_00077	IGFFHHBP_00097						NHPOJHGC_00079	MCKELHOB_04121		PMAFPOHA_00074		IMPPHOBI_00082
group_5219		hypothetical protein	40	40	1	1	24076	25	39		2165	2168	2165	JJDBDNAI_00115			2142_00083	2355_02917	3659_00082	3664_00082	3670_00082							GEICEOLK_03664				FDBJBPCN_04076			DMPLDJOG_01316		MIEOPNPI_00078	IGFFHHBP_00098						NHPOJHGC_00080	MCKELHOB_04122	FCAPDDPO_00251	PMAFPOHA_00075		IMPPHOBI_00083
group_13882		hypothetical protein	1	1	1	1	24078	25	37		1121	1121	1121	JJDBDNAI_00116
group_728		hypothetical protein	65	65	1	1	24079	25	48		896	2012	913	JJDBDNAI_00117	ANPACMBM_00086	MFAGGBDE_01630	2142_00085	2355_02919	3659_00084	3664_00084	3670_00084	DJEDFHEN_00082			OLMKBIGO_00082	KNKLNGNO_02810	GAKPJOLL_00099	GEICEOLK_03666	JNDNKAMK_00085	NBNEHDEG_00113	OAGHKFEL_00083	FDBJBPCN_04078	DCFEHDEH_03992	ACPJEIPJ_00085	DMPLDJOG_01314	JHIFCEPG_00081	MIEOPNPI_00080	IGFFHHBP_00100	IGNECDKL_00087	KCBIHLMO_00097	AOAKNGNO_00096	DLEKPJPE_00111	HEFJEBFC_00082	NHPOJHGC_00082	MCKELHOB_04124	FCAPDDPO_00249	PMAFPOHA_00077	JHJLELJC_00110	IMPPHOBI_00085
group_3232		hypothetical protein	72	72	1	1	24087				914	983	982	JJDBDNAI_00118	ANPACMBM_00087	MFAGGBDE_01631	2142_00086	2355_02920	3659_00085	3664_00085	3670_00085	DJEDFHEN_00083	KGELGKGC_00121	KMKIKLBA_03922	OLMKBIGO_00083	KNKLNGNO_02809	GAKPJOLL_00100	GEICEOLK_03667	JNDNKAMK_00086	NBNEHDEG_00114	OAGHKFEL_00084	FDBJBPCN_04079	DCFEHDEH_03991	ACPJEIPJ_00086	DMPLDJOG_01313	JHIFCEPG_00082	MIEOPNPI_00081	IGFFHHBP_00101	IGNECDKL_00088	KCBIHLMO_00098	AOAKNGNO_00097	DLEKPJPE_00112	HEFJEBFC_00083	NHPOJHGC_00083	MCKELHOB_04125	FCAPDDPO_00248	PMAFPOHA_00078	JHJLELJC_00111	IMPPHOBI_00086
group_8393		hypothetical protein	72	72	1	1	24089				488	710	704	JJDBDNAI_00119	ANPACMBM_00088	MFAGGBDE_01632	2142_00087	2355_02921	3659_00086	3664_00086	3670_00086	DJEDFHEN_00084	KGELGKGC_00122	KMKIKLBA_03923	OLMKBIGO_00084	KNKLNGNO_02808	GAKPJOLL_00101	GEICEOLK_03668	JNDNKAMK_00087	NBNEHDEG_00115	OAGHKFEL_00085	FDBJBPCN_04080	DCFEHDEH_03990	ACPJEIPJ_00087	DMPLDJOG_01312	JHIFCEPG_00083	MIEOPNPI_00082	IGFFHHBP_00102	IGNECDKL_00089	KCBIHLMO_00099	AOAKNGNO_00098	DLEKPJPE_00113	HEFJEBFC_00084	NHPOJHGC_00084	MCKELHOB_04126	FCAPDDPO_00247	PMAFPOHA_00079	JHJLELJC_00112	IMPPHOBI_00087
pmbA_1		Metalloprotease PmbA	61	61	1	1	24090	288	2		1112	1334	1330	JJDBDNAI_00120	ANPACMBM_00089	MFAGGBDE_01633	2142_00088		3659_00087	3664_00087	3670_00087	DJEDFHEN_00085	KGELGKGC_00123	KMKIKLBA_03924	OLMKBIGO_00085	KNKLNGNO_02807	GAKPJOLL_00102		JNDNKAMK_00088	NBNEHDEG_00116	OAGHKFEL_00086		DCFEHDEH_03989	ACPJEIPJ_00088	DMPLDJOG_01311	JHIFCEPG_00084			IGNECDKL_00090	KCBIHLMO_00100	AOAKNGNO_00099	DLEKPJPE_00114	HEFJEBFC_00085	NHPOJHGC_00085	MCKELHOB_04127	FCAPDDPO_00246	PMAFPOHA_00080	JHJLELJC_00113	IMPPHOBI_00088
tldD_1		Metalloprotease TldD	72	72	1	1	24091				1634	1658	1634	JJDBDNAI_00121	ANPACMBM_00090	MFAGGBDE_01634	2142_00089	2355_02923	3659_00088	3664_00088	3670_00088	DJEDFHEN_00086	KGELGKGC_00124	KMKIKLBA_03925	OLMKBIGO_00086	KNKLNGNO_02806	GAKPJOLL_00103	GEICEOLK_03670	JNDNKAMK_00089	NBNEHDEG_00117	OAGHKFEL_00087	FDBJBPCN_04082	DCFEHDEH_03988	ACPJEIPJ_00089	DMPLDJOG_01310	JHIFCEPG_00085	MIEOPNPI_00084	IGFFHHBP_00104	IGNECDKL_00091	KCBIHLMO_00101	AOAKNGNO_00100	DLEKPJPE_00115	HEFJEBFC_00086	NHPOJHGC_00086	MCKELHOB_04128	FCAPDDPO_00245	PMAFPOHA_00081	JHJLELJC_00114	IMPPHOBI_00089
tldD_2		Metalloprotease TldD	70	70	1	1	24095	1	13010		1631	1739	1633	JJDBDNAI_00122	ANPACMBM_00091	MFAGGBDE_01635	2142_00090	2355_02924	3659_00089	3664_00089	3670_00089	DJEDFHEN_00087	KGELGKGC_00125	KMKIKLBA_03926	OLMKBIGO_00087	KNKLNGNO_02805	GAKPJOLL_00104	GEICEOLK_03671	JNDNKAMK_00090	NBNEHDEG_00118	OAGHKFEL_00088	FDBJBPCN_04083	DCFEHDEH_03987	ACPJEIPJ_00090	DMPLDJOG_01309	JHIFCEPG_00086	MIEOPNPI_00085	IGFFHHBP_00105	IGNECDKL_00092	KCBIHLMO_00102	AOAKNGNO_00101	DLEKPJPE_00116	HEFJEBFC_00087	NHPOJHGC_00087	MCKELHOB_04129	FCAPDDPO_00244	PMAFPOHA_00082	JHJLELJC_00115	IMPPHOBI_00090
group_882		hypothetical protein	69	69	1	1	24096	1	13011		614	728	616	JJDBDNAI_00123	ANPACMBM_00092	MFAGGBDE_01636	2142_00091	2355_00005	3659_00090	3664_00090	3670_00090	DJEDFHEN_00088	KGELGKGC_00126	KMKIKLBA_03927		KNKLNGNO_02804	GAKPJOLL_00105	GEICEOLK_03672	JNDNKAMK_00091	NBNEHDEG_00119	OAGHKFEL_00089	FDBJBPCN_04084	DCFEHDEH_03986	ACPJEIPJ_00094	DMPLDJOG_01308	JHIFCEPG_00087	MIEOPNPI_00086	IGFFHHBP_00106	IGNECDKL_00093	KCBIHLMO_00103	AOAKNGNO_00102	DLEKPJPE_00117	HEFJEBFC_00088	NHPOJHGC_00088	MCKELHOB_04130	FCAPDDPO_00243	PMAFPOHA_00083	JHJLELJC_00116	IMPPHOBI_00091
hipA		Serine/threonine-protein kinase toxin HipA	36	36	1	1	22330	1	13012		980	1322	1312	JJDBDNAI_00124			2142_00092		3659_00091	3664_00091	3670_00091					KNKLNGNO_02803							DCFEHDEH_03985		DMPLDJOG_01307									NHPOJHGC_00089	MCKELHOB_04131	FCAPDDPO_00242	PMAFPOHA_00084		IMPPHOBI_00092
group_12126		hypothetical protein	35	35	1	1	24104	1	13013		257	257	257	JJDBDNAI_00125			2142_00093		3659_00092	3664_00092	3670_00092					KNKLNGNO_02802									DMPLDJOG_01306									NHPOJHGC_00090	MCKELHOB_04132	FCAPDDPO_00241	PMAFPOHA_00085		IMPPHOBI_00093
group_1855		hypothetical protein	58	58	1	1	24109	1	13014		341	3686	3623	JJDBDNAI_00126			2142_00094		3659_00093	3664_00093	3670_00093	DJEDFHEN_00089	KGELGKGC_00127	KMKIKLBA_03928		KNKLNGNO_02801	GAKPJOLL_00106	GEICEOLK_03673	JNDNKAMK_00094	NBNEHDEG_00120	OAGHKFEL_00090	FDBJBPCN_04085	DCFEHDEH_03984		DMPLDJOG_01305		MIEOPNPI_00087	IGFFHHBP_00107		KCBIHLMO_00104	AOAKNGNO_00103	DLEKPJPE_00120	HEFJEBFC_00091	NHPOJHGC_00091	MCKELHOB_04133	FCAPDDPO_00240	PMAFPOHA_00086	JHJLELJC_00119	IMPPHOBI_00094
group_6727		hypothetical protein	44	44	1	1	24103	1	13002		314	635	627	JJDBDNAI_00127			2142_00095	2355_00007	3659_00094	3664_00094	3670_00094				OLMKBIGO_00092	KNKLNGNO_02800		GEICEOLK_03674				FDBJBPCN_04086	DCFEHDEH_03983		DMPLDJOG_01304		MIEOPNPI_00088	IGFFHHBP_00108						NHPOJHGC_00092	MCKELHOB_04134	FCAPDDPO_00239	PMAFPOHA_00087		IMPPHOBI_00095
ftsH_1		hypothetical protein	72	72	1	1	24122				1136	1484	1476	JJDBDNAI_00128	ANPACMBM_00096	MFAGGBDE_01640	2142_00096	2355_00008	3659_00095	3664_00095	3670_00095	DJEDFHEN_00091	KGELGKGC_00129	KMKIKLBA_03931	OLMKBIGO_00093	KNKLNGNO_02799	GAKPJOLL_00108	GEICEOLK_03675	JNDNKAMK_00096	NBNEHDEG_00122	OAGHKFEL_00092	FDBJBPCN_04087	DCFEHDEH_03982	ACPJEIPJ_00101	DMPLDJOG_01303	JHIFCEPG_00091	MIEOPNPI_00089	IGFFHHBP_00109	IGNECDKL_00098	KCBIHLMO_00106	AOAKNGNO_00105	DLEKPJPE_00124	HEFJEBFC_00095	NHPOJHGC_00093	MCKELHOB_04135	FCAPDDPO_00238	PMAFPOHA_00088	JHJLELJC_00121	IMPPHOBI_00096
group_7692		hypothetical protein	72	72	1	1	24125				323	629	624	JJDBDNAI_00129	ANPACMBM_00097	MFAGGBDE_01642	2142_00097	2355_00009	3659_00096	3664_00096	3670_00096	DJEDFHEN_00092	KGELGKGC_00130	KMKIKLBA_03932	OLMKBIGO_00094	KNKLNGNO_02798	GAKPJOLL_00109	GEICEOLK_03676	JNDNKAMK_00097	NBNEHDEG_00123	OAGHKFEL_00093	FDBJBPCN_04088	DCFEHDEH_03981	ACPJEIPJ_00102	DMPLDJOG_01302	JHIFCEPG_00092	MIEOPNPI_00090	IGFFHHBP_00110	IGNECDKL_00099	KCBIHLMO_00107	AOAKNGNO_00106	DLEKPJPE_00125	HEFJEBFC_00096	NHPOJHGC_00094	MCKELHOB_04136	FCAPDDPO_00237	PMAFPOHA_00089	JHJLELJC_00122	IMPPHOBI_00097
group_5914		putative protein	59	59	1	1	24126	142	3		200	479	471	JJDBDNAI_00130			2142_00098	2355_00010	3659_00097	3664_00097	3670_00097		KGELGKGC_00131	KMKIKLBA_03933	OLMKBIGO_00095	KNKLNGNO_02797		GEICEOLK_03677	JNDNKAMK_00098	NBNEHDEG_00124	OAGHKFEL_00094	FDBJBPCN_04089	DCFEHDEH_03980	ACPJEIPJ_00103	DMPLDJOG_01301		MIEOPNPI_00091	IGFFHHBP_00111			AOAKNGNO_00107	DLEKPJPE_00126	HEFJEBFC_00097	NHPOJHGC_00095	MCKELHOB_04137	FCAPDDPO_00236	PMAFPOHA_00090	JHJLELJC_00123	IMPPHOBI_00098
group_5221		hypothetical protein	60	60	1	1	24131	142	12		617	617	617	JJDBDNAI_00131	ANPACMBM_00099		2142_00099	2355_00011	3659_00098	3664_00098	3670_00098		KGELGKGC_00132		OLMKBIGO_00096	KNKLNGNO_02796		GEICEOLK_03678	JNDNKAMK_00099	NBNEHDEG_00125	OAGHKFEL_00095	FDBJBPCN_04090	DCFEHDEH_03979	ACPJEIPJ_00104	DMPLDJOG_01300	JHIFCEPG_00094	MIEOPNPI_00092	IGFFHHBP_00112	IGNECDKL_00101		AOAKNGNO_00108	DLEKPJPE_00127	HEFJEBFC_00098	NHPOJHGC_00096	MCKELHOB_04138	FCAPDDPO_00235	PMAFPOHA_00091	JHJLELJC_00124	IMPPHOBI_00099
clsC_1		hypothetical protein	62	62	1	1	24132	142	8		626	2057	2026	JJDBDNAI_00132	ANPACMBM_00100		2142_00100	2355_00012	3659_00099	3664_00099	3670_00099	DJEDFHEN_00095	KGELGKGC_00133		OLMKBIGO_00097	KNKLNGNO_02795	GAKPJOLL_00112	GEICEOLK_03679	JNDNKAMK_00100	NBNEHDEG_00126	OAGHKFEL_00096	FDBJBPCN_04091	DCFEHDEH_03978	ACPJEIPJ_00105	DMPLDJOG_01299	JHIFCEPG_00095	MIEOPNPI_00093	IGFFHHBP_00113	IGNECDKL_00102	KCBIHLMO_00110	AOAKNGNO_00109	DLEKPJPE_00128	HEFJEBFC_00099	NHPOJHGC_00097	MCKELHOB_04139	FCAPDDPO_00234	PMAFPOHA_00092	JHJLELJC_00125	IMPPHOBI_00100
group_2139		Putative esterase	72	72	1	1	24133				311	434	432	JJDBDNAI_00133	ANPACMBM_00101	MFAGGBDE_01647	2142_00101	2355_00013	3659_00100	3664_00100	3670_00100	DJEDFHEN_00096	KGELGKGC_00134	KMKIKLBA_03936	OLMKBIGO_00098	KNKLNGNO_02794	GAKPJOLL_00113	GEICEOLK_03680	JNDNKAMK_00101	NBNEHDEG_00127	OAGHKFEL_00097	FDBJBPCN_04092	DCFEHDEH_03977	ACPJEIPJ_00106	DMPLDJOG_01298	JHIFCEPG_00096	MIEOPNPI_00094	IGFFHHBP_00114	IGNECDKL_00103	KCBIHLMO_00111	AOAKNGNO_00110	DLEKPJPE_00129	HEFJEBFC_00100	NHPOJHGC_00098	MCKELHOB_04140	FCAPDDPO_00233	PMAFPOHA_00093	JHJLELJC_00126	IMPPHOBI_00101
group_1455		hypothetical protein	68	68	1	1	24142	45	31		749	818	798	JJDBDNAI_00134	ANPACMBM_00102	MFAGGBDE_01648	2142_00102	2355_00014	3659_00101	3664_00101	3670_00101	DJEDFHEN_00097	KGELGKGC_00135	KMKIKLBA_03940	OLMKBIGO_00099	KNKLNGNO_02793	GAKPJOLL_00114	GEICEOLK_03681	JNDNKAMK_00102	NBNEHDEG_00128	OAGHKFEL_00098	FDBJBPCN_04093	DCFEHDEH_03976	ACPJEIPJ_00107	DMPLDJOG_01297	JHIFCEPG_00097	MIEOPNPI_00095	IGFFHHBP_00115	IGNECDKL_00104	KCBIHLMO_00112	AOAKNGNO_00111	DLEKPJPE_00130	HEFJEBFC_00101	NHPOJHGC_00099	MCKELHOB_04141	FCAPDDPO_00232	PMAFPOHA_00094	JHJLELJC_00127	IMPPHOBI_00102
group_2863		hypothetical protein	59	59	1	1	24143	45	32		698	1034	1028	JJDBDNAI_00135			2142_00103	2355_00015	3659_00102	3664_00102	3670_00102		KGELGKGC_00136	KMKIKLBA_03941	OLMKBIGO_00100	KNKLNGNO_02792		GEICEOLK_03682	JNDNKAMK_00103	NBNEHDEG_00129	OAGHKFEL_00099	FDBJBPCN_04094	DCFEHDEH_03975	ACPJEIPJ_00108	DMPLDJOG_01296		MIEOPNPI_00096	IGFFHHBP_00116			AOAKNGNO_00112	DLEKPJPE_00131	HEFJEBFC_00102	NHPOJHGC_00100	MCKELHOB_04142	FCAPDDPO_00231	PMAFPOHA_00095	JHJLELJC_00128	IMPPHOBI_00103
bepA_1		hypothetical protein	50	50	1	1	24144	45	34		2000	2069	2067	JJDBDNAI_00136			2142_00104	2355_00016	3659_00103	3664_00103	3670_00103		KGELGKGC_00137		OLMKBIGO_00101	KNKLNGNO_02791		GEICEOLK_03683	JNDNKAMK_00104	NBNEHDEG_00130		FDBJBPCN_04095	DCFEHDEH_03974		DMPLDJOG_01295		MIEOPNPI_00097	IGFFHHBP_00117			AOAKNGNO_00113			NHPOJHGC_00101	MCKELHOB_04143	FCAPDDPO_00230	PMAFPOHA_00096		IMPPHOBI_00104
group_1457		hypothetical protein	52	52	1	1	24145	45	37		608	611	610	JJDBDNAI_00137			2142_00105	2355_00017	3659_00104	3664_00104	3670_00104	DJEDFHEN_00100	KGELGKGC_00138		OLMKBIGO_00102	KNKLNGNO_02790	GAKPJOLL_00117	GEICEOLK_03684	JNDNKAMK_00105		OAGHKFEL_00101	FDBJBPCN_04096	DCFEHDEH_03973		DMPLDJOG_01294		MIEOPNPI_00098	IGFFHHBP_00118	IGNECDKL_00107					NHPOJHGC_00102	MCKELHOB_04144	FCAPDDPO_00229	PMAFPOHA_00097		IMPPHOBI_00105
group_5034		hypothetical protein	41	41	1	1	24146	45	18		425	503	474	JJDBDNAI_00138			2142_00106	2355_00018	3659_00105	3664_00105	3670_00105					KNKLNGNO_02789		GEICEOLK_03685				FDBJBPCN_04097			DMPLDJOG_01293		MIEOPNPI_00099	IGFFHHBP_00119						NHPOJHGC_00103	MCKELHOB_04145	FCAPDDPO_00228	PMAFPOHA_00098		IMPPHOBI_00106
group_2480		hypothetical protein	69	69	1	1	24147	45	17		425	827	820	JJDBDNAI_00139	ANPACMBM_00106	MFAGGBDE_01653	2142_00107	2355_00019	3659_00106	3664_00106	3670_00106	DJEDFHEN_00102	KGELGKGC_00140		OLMKBIGO_00104	KNKLNGNO_02788	GAKPJOLL_00119	GEICEOLK_03686	JNDNKAMK_00107	NBNEHDEG_00132	OAGHKFEL_00103	FDBJBPCN_04098	DCFEHDEH_03971	ACPJEIPJ_00111	DMPLDJOG_01292	JHIFCEPG_00101	MIEOPNPI_00100	IGFFHHBP_00120	IGNECDKL_00109	KCBIHLMO_00116	AOAKNGNO_00115	DLEKPJPE_00134	HEFJEBFC_00105	NHPOJHGC_00104	MCKELHOB_04146	FCAPDDPO_00227	PMAFPOHA_00099	JHJLELJC_00131	IMPPHOBI_00107
uppP		Undecaprenyl-diphosphatase	50	50	1	1	24148	45	16		293	917	791	JJDBDNAI_00140			2142_00108	2355_00020	3659_00107	3664_00107	3670_00107		KGELGKGC_00141		OLMKBIGO_00105	KNKLNGNO_02787		GEICEOLK_03687	JNDNKAMK_00108	NBNEHDEG_00133		FDBJBPCN_04099	DCFEHDEH_03970		DMPLDJOG_01291		MIEOPNPI_00101	IGFFHHBP_00121			AOAKNGNO_00116			NHPOJHGC_00105	MCKELHOB_04147	FCAPDDPO_00226	PMAFPOHA_00100		IMPPHOBI_00108
glnA		Glutamine synthetase	47	47	1	1	24149	45	15		107	1409	1381	JJDBDNAI_00141			2142_00109		3659_00108	3664_00108	3670_00108	DJEDFHEN_00104			OLMKBIGO_00106	KNKLNGNO_02786			JNDNKAMK_00109	NBNEHDEG_00134					DMPLDJOG_01290		MIEOPNPI_00102			KCBIHLMO_00118	AOAKNGNO_00117	DLEKPJPE_00136	HEFJEBFC_00107	NHPOJHGC_00106	MCKELHOB_04148	FCAPDDPO_00225			IMPPHOBI_00109
glnB_1		Nitrogen regulatory protein P-II	72	72	1	1	24150				338	338	338	JJDBDNAI_00142	ANPACMBM_00109	MFAGGBDE_01656	2142_00110	2355_00022	3659_00109	3664_00109	3670_00109	DJEDFHEN_00105	KGELGKGC_00143	KMKIKLBA_03947	OLMKBIGO_00107	KNKLNGNO_02785	GAKPJOLL_00122	GEICEOLK_03689	JNDNKAMK_00110	NBNEHDEG_00135	OAGHKFEL_00106	FDBJBPCN_04101	DCFEHDEH_03968	ACPJEIPJ_00114	DMPLDJOG_01289	JHIFCEPG_00104	MIEOPNPI_00103	IGFFHHBP_00123	IGNECDKL_00112	KCBIHLMO_00119	AOAKNGNO_00118	DLEKPJPE_00137	HEFJEBFC_00108	NHPOJHGC_00107	MCKELHOB_04149	FCAPDDPO_00224	PMAFPOHA_00102	JHJLELJC_00134	IMPPHOBI_00110
amtB		Ammonia channel	62	62	1	1	24188	1	15985		719	1436	1402	JJDBDNAI_00143	ANPACMBM_00110	MFAGGBDE_01657	2142_00111	2355_00023	3659_00110	3664_00110	3670_00110	DJEDFHEN_00106	KGELGKGC_00144			KNKLNGNO_02784	GAKPJOLL_00123	GEICEOLK_03690		NBNEHDEG_00136	OAGHKFEL_00107	FDBJBPCN_04102	DCFEHDEH_03967	ACPJEIPJ_00115	DMPLDJOG_01288	JHIFCEPG_00105	MIEOPNPI_00104	IGFFHHBP_00124	IGNECDKL_00113		AOAKNGNO_00119			NHPOJHGC_00108	MCKELHOB_04150	FCAPDDPO_00223	PMAFPOHA_00103	JHJLELJC_00135	IMPPHOBI_00111
group_369		hypothetical protein	45	45	1	1	24195	1	15961		203	803	728	JJDBDNAI_00144	ANPACMBM_00114	MFAGGBDE_01660	2142_00112	2355_00031					KGELGKGC_00150		OLMKBIGO_00109		GAKPJOLL_00126	GEICEOLK_03696	JNDNKAMK_00112	NBNEHDEG_00137	OAGHKFEL_00112	FDBJBPCN_04105	DCFEHDEH_03960		DMPLDJOG_01287	JHIFCEPG_00109	MIEOPNPI_00105	IGFFHHBP_00132	IGNECDKL_00117	KCBIHLMO_00121		DLEKPJPE_00139	HEFJEBFC_00110	NHPOJHGC_00109		FCAPDDPO_00222	PMAFPOHA_00110
mltA		Membrane-bound lytic murein transglycosylase A	69	69	1	1	24199	1	15952		929	1226	1163	JJDBDNAI_00145	ANPACMBM_00118	MFAGGBDE_01661	2142_00113	2355_00032	3659_00113	3664_00113	3670_00113	DJEDFHEN_00108	KGELGKGC_00151		OLMKBIGO_00110	KNKLNGNO_02781	GAKPJOLL_00127	GEICEOLK_03697	JNDNKAMK_00113	NBNEHDEG_00138	OAGHKFEL_00113	FDBJBPCN_04106	DCFEHDEH_03959	ACPJEIPJ_00120	DMPLDJOG_01286	JHIFCEPG_00113	MIEOPNPI_00106	IGFFHHBP_00133	IGNECDKL_00121	KCBIHLMO_00122	AOAKNGNO_00122	DLEKPJPE_00140	HEFJEBFC_00111	NHPOJHGC_00110	MCKELHOB_04153	FCAPDDPO_00221	PMAFPOHA_00111	JHJLELJC_00140	IMPPHOBI_00114
group_4192		hypothetical protein	67	67	1	1	24203	1	15951		293	314	312	JJDBDNAI_00146		MFAGGBDE_01662	2142_00114	2355_00033	3659_00114	3664_00114	3670_00114	DJEDFHEN_00109	KGELGKGC_00152	KMKIKLBA_03951	OLMKBIGO_00111	KNKLNGNO_02780	GAKPJOLL_00128	GEICEOLK_03698	JNDNKAMK_00114	NBNEHDEG_00139	OAGHKFEL_00114	FDBJBPCN_04107	DCFEHDEH_03958	ACPJEIPJ_00122	DMPLDJOG_01285		MIEOPNPI_00107	IGFFHHBP_00134		KCBIHLMO_00123	AOAKNGNO_00123	DLEKPJPE_00141	HEFJEBFC_00112	NHPOJHGC_00111	MCKELHOB_04154	FCAPDDPO_00220	PMAFPOHA_00112	JHJLELJC_00141	IMPPHOBI_00115
fecA_1		Fe(3+) dicitrate transport protein FecA	57	57	1	1	24205	1	15922		329	2084	2016	JJDBDNAI_00147	ANPACMBM_00120	MFAGGBDE_01663	2142_00115		3659_00115	3664_00115	3670_00115			KMKIKLBA_03952		KNKLNGNO_02779		GEICEOLK_03699	JNDNKAMK_00115			FDBJBPCN_04108		ACPJEIPJ_00123	DMPLDJOG_01284	JHIFCEPG_00115	MIEOPNPI_00108	IGFFHHBP_00135	IGNECDKL_00123	KCBIHLMO_00124		DLEKPJPE_00142	HEFJEBFC_00113	NHPOJHGC_00112	MCKELHOB_04155	FCAPDDPO_00219	PMAFPOHA_00113	JHJLELJC_00143	IMPPHOBI_00116
group_3661	glnL	Sensory histidine kinase/phosphatase NtrB	22	22	1	1	24206	1	15920		380	1097	1031	JJDBDNAI_00148		MFAGGBDE_01664			3659_00116	3664_00116	3670_00116							GEICEOLK_03700		NBNEHDEG_00140					DMPLDJOG_01283		MIEOPNPI_00109							NHPOJHGC_00113					IMPPHOBI_00117
glnG		DNA-binding transcriptional regulator NtrC	70	70	1	1	24224	1	15919		1046	1517	1443	JJDBDNAI_00149	ANPACMBM_00122	MFAGGBDE_01665	2142_00117	2355_00060	3659_00117	3664_00117	3670_00117	DJEDFHEN_00113	KGELGKGC_00156	KMKIKLBA_03954	OLMKBIGO_00114	KNKLNGNO_02777	GAKPJOLL_00130	GEICEOLK_03701	JNDNKAMK_00117	NBNEHDEG_00141	OAGHKFEL_00116	FDBJBPCN_04110	DCFEHDEH_03934	ACPJEIPJ_00125	DMPLDJOG_01282	JHIFCEPG_00117	MIEOPNPI_00110	IGFFHHBP_00137	IGNECDKL_00125	KCBIHLMO_00126	AOAKNGNO_00153	DLEKPJPE_00144	HEFJEBFC_00115	NHPOJHGC_00114	MCKELHOB_04157	FCAPDDPO_00217	PMAFPOHA_00115	JHJLELJC_00145	IMPPHOBI_00118
yojM_1		hypothetical protein	69	69	1	1	24225	1	15907		551	572	568	JJDBDNAI_00150	ANPACMBM_00123	MFAGGBDE_01666	2142_00118	2355_00061	3659_00118	3664_00118	3670_00118	DJEDFHEN_00114	KGELGKGC_00157		OLMKBIGO_00115	KNKLNGNO_02776	GAKPJOLL_00131	GEICEOLK_03702	JNDNKAMK_00118	NBNEHDEG_00142	OAGHKFEL_00117	FDBJBPCN_04111	DCFEHDEH_03933	ACPJEIPJ_00126	DMPLDJOG_01281	JHIFCEPG_00118	MIEOPNPI_00111	IGFFHHBP_00138	IGNECDKL_00126	KCBIHLMO_00127	AOAKNGNO_00154	DLEKPJPE_00145	HEFJEBFC_00116	NHPOJHGC_00115	MCKELHOB_04158	FCAPDDPO_00216	PMAFPOHA_00116	JHJLELJC_00146	IMPPHOBI_00119
yojM		Superoxide dismutase-like protein YojM	72	72	1	1	24227				389	632	621	JJDBDNAI_00151	ANPACMBM_00124	MFAGGBDE_01667	2142_00119	2355_00062	3659_00119	3664_00119	3670_00119	DJEDFHEN_00115	KGELGKGC_00158	KMKIKLBA_03956	OLMKBIGO_00116	KNKLNGNO_02775	GAKPJOLL_00132	GEICEOLK_03703	JNDNKAMK_00119	NBNEHDEG_00143	OAGHKFEL_00118	FDBJBPCN_04112	DCFEHDEH_03932	ACPJEIPJ_00127	DMPLDJOG_01280	JHIFCEPG_00119	MIEOPNPI_00112	IGFFHHBP_00139	IGNECDKL_00127	KCBIHLMO_00128	AOAKNGNO_00155	DLEKPJPE_00146	HEFJEBFC_00117	NHPOJHGC_00116	MCKELHOB_04159	FCAPDDPO_00215	PMAFPOHA_00117	JHJLELJC_00147	IMPPHOBI_00120
group_8030		hypothetical protein	19	19	1	1	24228	1	551		1067	1067	1067	JJDBDNAI_00152	ANPACMBM_00125				3659_00120	3664_00120	3670_00120							GEICEOLK_03704							DMPLDJOG_01279		MIEOPNPI_00113							NHPOJHGC_00117					IMPPHOBI_00121
group_5730		hypothetical protein	69	69	1	1	24229	1	552		743	890	885	JJDBDNAI_00153	ANPACMBM_00126	MFAGGBDE_01668	2142_00120	2355_00063	3659_00121	3664_00121	3670_00121	DJEDFHEN_00116	KGELGKGC_00159		OLMKBIGO_00117	KNKLNGNO_02774	GAKPJOLL_00133	GEICEOLK_03705	JNDNKAMK_00120	NBNEHDEG_00145	OAGHKFEL_00119	FDBJBPCN_04113	DCFEHDEH_03931	ACPJEIPJ_00128	DMPLDJOG_01278	JHIFCEPG_00120	MIEOPNPI_00114	IGFFHHBP_00140	IGNECDKL_00128	KCBIHLMO_00129	AOAKNGNO_00156	DLEKPJPE_00147	HEFJEBFC_00118	NHPOJHGC_00118	MCKELHOB_04160	FCAPDDPO_00214	PMAFPOHA_00118	JHJLELJC_00148	IMPPHOBI_00122
fadI		3-ketoacyl-CoA thiolase FadI	72	72	1	1	24233				653	1280	1271	JJDBDNAI_00154	ANPACMBM_00127	MFAGGBDE_01669	2142_00121	2355_00064	3659_00122	3664_00122	3670_00122	DJEDFHEN_00117	KGELGKGC_00160	KMKIKLBA_03958	OLMKBIGO_00118	KNKLNGNO_02773	GAKPJOLL_00134	GEICEOLK_03706	JNDNKAMK_00121	NBNEHDEG_00146	OAGHKFEL_00120	FDBJBPCN_04114	DCFEHDEH_03930	ACPJEIPJ_00129	DMPLDJOG_01277	JHIFCEPG_00121	MIEOPNPI_00115	IGFFHHBP_00141	IGNECDKL_00129	KCBIHLMO_00130	AOAKNGNO_00157	DLEKPJPE_00148	HEFJEBFC_00119	NHPOJHGC_00119	MCKELHOB_04161	FCAPDDPO_00213	PMAFPOHA_00119	JHJLELJC_00149	IMPPHOBI_00123
group_2812		hypothetical protein	69	69	1	1	24238	99	21		815	1298	1288	JJDBDNAI_00155	ANPACMBM_00128	MFAGGBDE_01670	2142_00122	2355_00065	3659_00123	3664_00123	3670_00123	DJEDFHEN_00118	KGELGKGC_00161		OLMKBIGO_00119	KNKLNGNO_02772	GAKPJOLL_00135	GEICEOLK_03707	JNDNKAMK_00122	NBNEHDEG_00147	OAGHKFEL_00121	FDBJBPCN_04115	DCFEHDEH_03929	ACPJEIPJ_00130	DMPLDJOG_01276	JHIFCEPG_00122	MIEOPNPI_00116	IGFFHHBP_00142	IGNECDKL_00130	KCBIHLMO_00131	AOAKNGNO_00158	DLEKPJPE_00149	HEFJEBFC_00120	NHPOJHGC_00120	MCKELHOB_04162	FCAPDDPO_00212	PMAFPOHA_00120	JHJLELJC_00150	IMPPHOBI_00124
group_1859		hypothetical protein	57	57	1	1	24240	99	22		560	977	969	JJDBDNAI_00156	ANPACMBM_00129		2142_00123	2355_00066	3659_00124	3664_00124	3670_00124				OLMKBIGO_00120	KNKLNGNO_02771	GAKPJOLL_00136	GEICEOLK_03708	JNDNKAMK_00123		OAGHKFEL_00122	FDBJBPCN_04116	DCFEHDEH_03928	ACPJEIPJ_00131	DMPLDJOG_01275	JHIFCEPG_00123	MIEOPNPI_00117	IGFFHHBP_00143	IGNECDKL_00131			DLEKPJPE_00150	HEFJEBFC_00121	NHPOJHGC_00121	MCKELHOB_04163	FCAPDDPO_00211	PMAFPOHA_00121	JHJLELJC_00151	IMPPHOBI_00125
group_9098		hypothetical protein	69	69	1	1	24242	99	24		467	467	467	JJDBDNAI_00158	ANPACMBM_00131	MFAGGBDE_01673	2142_00125	2355_00068	3659_00126	3664_00126	3670_00126	DJEDFHEN_00121	KGELGKGC_00164		OLMKBIGO_00122	KNKLNGNO_02769	GAKPJOLL_00138	GEICEOLK_03710	JNDNKAMK_00125	NBNEHDEG_00150	OAGHKFEL_00124	FDBJBPCN_04118	DCFEHDEH_03926	ACPJEIPJ_00133	DMPLDJOG_01273	JHIFCEPG_00125	MIEOPNPI_00119	IGFFHHBP_00145	IGNECDKL_00133	KCBIHLMO_00134	AOAKNGNO_00161	DLEKPJPE_00152	HEFJEBFC_00123	NHPOJHGC_00123	MCKELHOB_04165	FCAPDDPO_00209	PMAFPOHA_00123	JHJLELJC_00153	IMPPHOBI_00127
group_2866		hypothetical protein	43	43	1	1	24243	99	25		89	425	417	JJDBDNAI_00159			2142_00126	2355_00069	3659_00127	3664_00127	3670_00127					KNKLNGNO_02768		GEICEOLK_03711				FDBJBPCN_04119			DMPLDJOG_01272		MIEOPNPI_00120	IGFFHHBP_00146						NHPOJHGC_00124	MCKELHOB_04166	FCAPDDPO_00208	PMAFPOHA_00124		IMPPHOBI_00128
yibN		putative protein YibN	72	72	1	1	24256			Hypothetical protein with no hits to refseq/uniprot/clusters/cdd/tigrfams/pfam overlapping another protein with hits	302	395	393	JJDBDNAI_00160	ANPACMBM_00133	MFAGGBDE_01675	2142_00127	2355_00070	3659_00128	3664_00128	3670_00128	DJEDFHEN_00123	KGELGKGC_00166	KMKIKLBA_03964	OLMKBIGO_00124	KNKLNGNO_02767	GAKPJOLL_00140	GEICEOLK_03712	JNDNKAMK_00127	NBNEHDEG_00152	OAGHKFEL_00126	FDBJBPCN_04120	DCFEHDEH_03924	ACPJEIPJ_00135	DMPLDJOG_01271	JHIFCEPG_00127	MIEOPNPI_00121	IGFFHHBP_00147	IGNECDKL_00135	KCBIHLMO_00136	AOAKNGNO_00163	DLEKPJPE_00154	HEFJEBFC_00125	NHPOJHGC_00125	MCKELHOB_04167	FCAPDDPO_00207	PMAFPOHA_00125	JHJLELJC_00155	IMPPHOBI_00129
secB		Protein-export protein SecB	66	66	1	1	24257	277	2		266	518	514	JJDBDNAI_00161	ANPACMBM_00134		2142_00128	2355_00071	3659_00129	3664_00129	3670_00129		KGELGKGC_00167	KMKIKLBA_03965	OLMKBIGO_00125	KNKLNGNO_02766	GAKPJOLL_00141	GEICEOLK_03713	JNDNKAMK_00128	NBNEHDEG_00153	OAGHKFEL_00127	FDBJBPCN_04121	DCFEHDEH_03923	ACPJEIPJ_00136	DMPLDJOG_01270	JHIFCEPG_00128	MIEOPNPI_00122	IGFFHHBP_00148	IGNECDKL_00136		AOAKNGNO_00164	DLEKPJPE_00155	HEFJEBFC_00126	NHPOJHGC_00126	MCKELHOB_04168	FCAPDDPO_00206	PMAFPOHA_00126	JHJLELJC_00156	IMPPHOBI_00130
gpsA		Glycerol-3-phosphate dehydrogenase [NAD(P)+]	72	72	1	1	24274				752	1025	1018	JJDBDNAI_00162	ANPACMBM_00135	MFAGGBDE_01678	2142_00129	2355_00072	3659_00130	3664_00130	3670_00130	DJEDFHEN_00125	KGELGKGC_00168	KMKIKLBA_03966	OLMKBIGO_00126	KNKLNGNO_02765	GAKPJOLL_00142	GEICEOLK_03714	JNDNKAMK_00129	NBNEHDEG_00154	OAGHKFEL_00128	FDBJBPCN_04122	DCFEHDEH_03922	ACPJEIPJ_00137	DMPLDJOG_01269	JHIFCEPG_00129	MIEOPNPI_00123	IGFFHHBP_00149	IGNECDKL_00137	KCBIHLMO_00138	AOAKNGNO_00165	DLEKPJPE_00156	HEFJEBFC_00127	NHPOJHGC_00127	MCKELHOB_04169	FCAPDDPO_00205	PMAFPOHA_00127	JHJLELJC_00157	IMPPHOBI_00131
group_9099		hypothetical protein	38	38	1	1	24275	1	19566		476	476	476	JJDBDNAI_00163			2142_00130	2355_00073	3659_00131	3664_00131	3670_00131					KNKLNGNO_02764						FDBJBPCN_04123			DMPLDJOG_01268		MIEOPNPI_00124	IGFFHHBP_00150						NHPOJHGC_00128	MCKELHOB_04170	FCAPDDPO_00204	PMAFPOHA_00128		IMPPHOBI_00132
group_4193		hypothetical protein	44	44	1	1	24276	1	19567		674	674	674	JJDBDNAI_00164			2142_00131	2355_00074	3659_00132	3664_00132	3670_00132					KNKLNGNO_02763		GEICEOLK_03716				FDBJBPCN_04124			DMPLDJOG_01267		MIEOPNPI_00125	IGFFHHBP_00151						NHPOJHGC_00129	MCKELHOB_04171	FCAPDDPO_00203	PMAFPOHA_00129		IMPPHOBI_00133
group_1861		hypothetical protein	19	19	1	1	24278	1	19568		206	374	365	JJDBDNAI_00165			2142_00132	2355_00075								KNKLNGNO_02762			JNDNKAMK_00132															NHPOJHGC_00130	MCKELHOB_04172	FCAPDDPO_00202			IMPPHOBI_00134
acr3		Arsenical-resistance protein Acr3	53	53	1	1	24279	1	19576		950	1184	1032	JJDBDNAI_00166		MFAGGBDE_01682	2142_00133	2355_00076	3659_00134	3664_00134	3670_00134					KNKLNGNO_02761		GEICEOLK_03718	JNDNKAMK_00135	NBNEHDEG_00158		FDBJBPCN_04126			DMPLDJOG_01265		MIEOPNPI_00127	IGFFHHBP_00153		KCBIHLMO_00142	AOAKNGNO_00169	DLEKPJPE_00160		NHPOJHGC_00131	MCKELHOB_04173	FCAPDDPO_00201	PMAFPOHA_00131		IMPPHOBI_00135
arsC_1		hypothetical protein	26	26	1	1	22247	1	19555		503	503	503	JJDBDNAI_00167			2142_00134									KNKLNGNO_02760						FDBJBPCN_04127			DMPLDJOG_01264		MIEOPNPI_00128							NHPOJHGC_00132	MCKELHOB_04174	FCAPDDPO_00200	PMAFPOHA_00132		IMPPHOBI_00136
group_5916		hypothetical protein	33	33	1	1	24284	1	19553		329	329	329	JJDBDNAI_00168		MFAGGBDE_01684	2142_00135									KNKLNGNO_02759		GEICEOLK_03720		NBNEHDEG_00160		FDBJBPCN_04128			DMPLDJOG_01263		MIEOPNPI_00129				AOAKNGNO_00171	DLEKPJPE_00162		NHPOJHGC_00133	MCKELHOB_04175	FCAPDDPO_00199	PMAFPOHA_00133		IMPPHOBI_00137
arsH		NADPH-dependent FMN reductase ArsH	51	51	1	1	24286	1	19580		557	728	723	JJDBDNAI_00169			2142_00136	2355_00079	3659_00137	3664_00137	3670_00137					KNKLNGNO_02758		GEICEOLK_03721	JNDNKAMK_00138	NBNEHDEG_00161		FDBJBPCN_04129			DMPLDJOG_01262		MIEOPNPI_00130	IGFFHHBP_00156		KCBIHLMO_00145	AOAKNGNO_00172			NHPOJHGC_00134	MCKELHOB_04176	FCAPDDPO_00198	PMAFPOHA_00134		IMPPHOBI_00138
group_6736		hypothetical protein	18	18	1	1	24285	1	19581		332	332	332	JJDBDNAI_00170			2142_00137	2355_00080								KNKLNGNO_02757														KCBIHLMO_00146				NHPOJHGC_00135	MCKELHOB_04177	FCAPDDPO_00197			IMPPHOBI_00139
group_12652		hypothetical protein	15	15	1	1	24320	1	19582		692	698	692	JJDBDNAI_00171			2142_00138	2355_00081								KNKLNGNO_02756																		NHPOJHGC_00136	MCKELHOB_04178	FCAPDDPO_00196			IMPPHOBI_00140
group_12127		hypothetical protein	37	37	1	1	24321	1	19583		272	272	272	JJDBDNAI_00172			2142_00139	2355_00082								KNKLNGNO_02755		GEICEOLK_03723				FDBJBPCN_04131			DMPLDJOG_01260		MIEOPNPI_00132	IGFFHHBP_00158						NHPOJHGC_00137	MCKELHOB_04179	FCAPDDPO_00195	PMAFPOHA_00136		IMPPHOBI_00141
group_7453		hypothetical protein	37	37	1	1	24328	1	19598		950	995	972	JJDBDNAI_00173			2142_00140	2355_00083								KNKLNGNO_02754		GEICEOLK_03724				FDBJBPCN_04132			DMPLDJOG_01259		MIEOPNPI_00133	IGFFHHBP_00159						NHPOJHGC_00138	MCKELHOB_04180	FCAPDDPO_00194	PMAFPOHA_00137		IMPPHOBI_00142
group_5917		hypothetical protein	71	71	1	1	24369	1	19492		473	575	573	JJDBDNAI_00174	ANPACMBM_00143	MFAGGBDE_01689	2142_00141	2355_00084	3659_00145	3664_00145	3670_00145	DJEDFHEN_00139	KGELGKGC_00176		OLMKBIGO_00134	KNKLNGNO_02753	GAKPJOLL_00150	GEICEOLK_03745	JNDNKAMK_00162	NBNEHDEG_00184	OAGHKFEL_00136	FDBJBPCN_04133	DCFEHDEH_03913	ACPJEIPJ_00173	DMPLDJOG_01258	JHIFCEPG_00137	MIEOPNPI_00155	IGFFHHBP_00160	IGNECDKL_00145	KCBIHLMO_00150	AOAKNGNO_00175	DLEKPJPE_00189	HEFJEBFC_00135	NHPOJHGC_00139	MCKELHOB_04191	FCAPDDPO_00174	PMAFPOHA_00138	JHJLELJC_00169	IMPPHOBI_00143
group_12128		hypothetical protein	40	40	1	1	24370	1	19457		767	767	767	JJDBDNAI_00175			2142_00142	2355_00085	3659_00146	3664_00146	3670_00146					KNKLNGNO_02752		GEICEOLK_03746				FDBJBPCN_04134			DMPLDJOG_01257		MIEOPNPI_00156	IGFFHHBP_00161						NHPOJHGC_00140	MCKELHOB_04192	FCAPDDPO_00173	PMAFPOHA_00139		IMPPHOBI_00144
group_1654		hypothetical protein	53	53	1	1	24373	1	19456		365	368	367	JJDBDNAI_00176			2142_00143	2355_00086	3659_00147	3664_00147	3670_00147	DJEDFHEN_00141			OLMKBIGO_00136	KNKLNGNO_02751	GAKPJOLL_00152	GEICEOLK_03747	JNDNKAMK_00164	NBNEHDEG_00186	OAGHKFEL_00138	FDBJBPCN_04135			DMPLDJOG_01256		MIEOPNPI_00157	IGFFHHBP_00162			AOAKNGNO_00177	DLEKPJPE_00191		NHPOJHGC_00141	MCKELHOB_04193	FCAPDDPO_00172	PMAFPOHA_00140		IMPPHOBI_00145
group_3662		hypothetical protein	72	72	1	1	24381				974	1031	974	JJDBDNAI_00177	ANPACMBM_00146	MFAGGBDE_01690	2142_00144	2355_00087	3659_00148	3664_00148	3670_00148	DJEDFHEN_00142	KGELGKGC_00180	KMKIKLBA_04006	OLMKBIGO_00137	KNKLNGNO_02750	GAKPJOLL_00153	GEICEOLK_03748	JNDNKAMK_00165	NBNEHDEG_00189	OAGHKFEL_00140	FDBJBPCN_04136	DCFEHDEH_03911	ACPJEIPJ_00176	DMPLDJOG_01255	JHIFCEPG_00140	MIEOPNPI_00158	IGFFHHBP_00163	IGNECDKL_00148	KCBIHLMO_00151	AOAKNGNO_00180	DLEKPJPE_00192	HEFJEBFC_00138	NHPOJHGC_00142	MCKELHOB_04194	FCAPDDPO_00171	PMAFPOHA_00141	JHJLELJC_00172	IMPPHOBI_00146
group_1054		hypothetical protein	55	55	1	1	24382	27	58		287	500	415	JJDBDNAI_00178	ANPACMBM_00147		2142_00145	2355_00088	3659_00149	3664_00149	3670_00149				OLMKBIGO_00138	KNKLNGNO_02749		GEICEOLK_03749	JNDNKAMK_00166	NBNEHDEG_00191		FDBJBPCN_04137	DCFEHDEH_03910	ACPJEIPJ_00177	DMPLDJOG_01254	JHIFCEPG_00141	MIEOPNPI_00159	IGFFHHBP_00164	IGNECDKL_00149			DLEKPJPE_00193	HEFJEBFC_00139	NHPOJHGC_00143	MCKELHOB_04195	FCAPDDPO_00170	PMAFPOHA_00142	JHJLELJC_00173	IMPPHOBI_00147
pnuC_1		Nicotinamide riboside transporter PnuC	48	48	1	1	24387	27	57		569	572	569	JJDBDNAI_00179	ANPACMBM_00148	MFAGGBDE_01693	2142_00146	2355_00089	3659_00150	3664_00150	3670_00150	DJEDFHEN_00144			OLMKBIGO_00139	KNKLNGNO_02748	GAKPJOLL_00155	GEICEOLK_03750	JNDNKAMK_00167			FDBJBPCN_04138	DCFEHDEH_03909	ACPJEIPJ_00178	DMPLDJOG_01253	JHIFCEPG_00142	MIEOPNPI_00160	IGFFHHBP_00165	IGNECDKL_00150			DLEKPJPE_00194	HEFJEBFC_00140		MCKELHOB_04196	FCAPDDPO_00169	PMAFPOHA_00143	JHJLELJC_00174	IMPPHOBI_00148
fatA_1		Ferric-anguibactin receptor FatA	62	62	1	1	24389	27	51		569	2768	2110	JJDBDNAI_00180	ANPACMBM_00149	MFAGGBDE_01694	2142_00147	2355_00090	3659_00151	3664_00151	3670_00151	DJEDFHEN_00145	KGELGKGC_00182	KMKIKLBA_04009	OLMKBIGO_00140	KNKLNGNO_02747	GAKPJOLL_00156	GEICEOLK_03751	JNDNKAMK_00168	NBNEHDEG_00193	OAGHKFEL_00142	FDBJBPCN_04139	DCFEHDEH_03908	ACPJEIPJ_00179	DMPLDJOG_01252	JHIFCEPG_00143	MIEOPNPI_00161	IGFFHHBP_00166	IGNECDKL_00151			DLEKPJPE_00195		NHPOJHGC_00146	MCKELHOB_04197	FCAPDDPO_00168	PMAFPOHA_00144	JHJLELJC_00175	IMPPHOBI_00149
srkA_1		hypothetical protein	47	47	1	1	24388	27	50		533	1124	1111	JJDBDNAI_00181	ANPACMBM_00150		2142_00148	2355_00091	3659_00152	3664_00152	3670_00152					KNKLNGNO_02746						FDBJBPCN_04140	DCFEHDEH_03907		DMPLDJOG_01251	JHIFCEPG_00144	MIEOPNPI_00162	IGFFHHBP_00167	IGNECDKL_00152			DLEKPJPE_00196	HEFJEBFC_00143	NHPOJHGC_00147	MCKELHOB_04198	FCAPDDPO_00167	PMAFPOHA_00145		IMPPHOBI_00150
group_3233		hypothetical protein	69	69	1	1	24391	27	49		389	494	407	JJDBDNAI_00182	ANPACMBM_00151	MFAGGBDE_01696	2142_00149	2355_00092	3659_00153	3664_00153	3670_00153	DJEDFHEN_00147	KGELGKGC_00185		OLMKBIGO_00142	KNKLNGNO_02745	GAKPJOLL_00158	GEICEOLK_03753	JNDNKAMK_00170	NBNEHDEG_00195	OAGHKFEL_00145	FDBJBPCN_04141	DCFEHDEH_03906	ACPJEIPJ_00181	DMPLDJOG_01250	JHIFCEPG_00145	MIEOPNPI_00163	IGFFHHBP_00168	IGNECDKL_00153	KCBIHLMO_00156	AOAKNGNO_00185	DLEKPJPE_00197	HEFJEBFC_00144	NHPOJHGC_00148	MCKELHOB_04199	FCAPDDPO_00166	PMAFPOHA_00146	JHJLELJC_00177	IMPPHOBI_00151
group_3234		hypothetical protein	57	57	1	1	24392	27	45		1571	1997	1983	JJDBDNAI_00183	ANPACMBM_00152		2142_00150	2355_00093	3659_00154	3664_00154	3670_00154				OLMKBIGO_00143	KNKLNGNO_02744		GEICEOLK_03754	JNDNKAMK_00171	NBNEHDEG_00196		FDBJBPCN_04142	DCFEHDEH_03905	ACPJEIPJ_00182	DMPLDJOG_01249	JHIFCEPG_00146	MIEOPNPI_00164	IGFFHHBP_00169	IGNECDKL_00154		AOAKNGNO_00186	DLEKPJPE_00198	HEFJEBFC_00145	NHPOJHGC_00149	MCKELHOB_04200	FCAPDDPO_00165	PMAFPOHA_00147	JHJLELJC_00178	IMPPHOBI_00152
group_3663		hypothetical protein	54	54	1	1	24393	27	44		770	797	770	JJDBDNAI_00184			2142_00151	2355_00094	3659_00155	3664_00155	3670_00155				OLMKBIGO_00144	KNKLNGNO_02743		GEICEOLK_03755	JNDNKAMK_00172	NBNEHDEG_00197		FDBJBPCN_04143	DCFEHDEH_03904	ACPJEIPJ_00183	DMPLDJOG_01248		MIEOPNPI_00165	IGFFHHBP_00170			AOAKNGNO_00187	DLEKPJPE_00199	HEFJEBFC_00146	NHPOJHGC_00150	MCKELHOB_04201	FCAPDDPO_00164	PMAFPOHA_00148	JHJLELJC_00179	IMPPHOBI_00153
rcsB_1		Transcriptional regulatory protein RcsB	65	65	1	1	24407	27	43		383	644	634	JJDBDNAI_00185	ANPACMBM_00154	MFAGGBDE_01700	2142_00152	2355_00095	3659_00156	3664_00156	3670_00156	DJEDFHEN_00150		KMKIKLBA_04012	OLMKBIGO_00145	KNKLNGNO_02742	GAKPJOLL_00161	GEICEOLK_03756	JNDNKAMK_00173	NBNEHDEG_00198		FDBJBPCN_04144	DCFEHDEH_03903	ACPJEIPJ_00184	DMPLDJOG_01247	JHIFCEPG_00148	MIEOPNPI_00166	IGFFHHBP_00171	IGNECDKL_00156		AOAKNGNO_00188	DLEKPJPE_00200	HEFJEBFC_00147	NHPOJHGC_00151	MCKELHOB_04202	FCAPDDPO_00163	PMAFPOHA_00149	JHJLELJC_00180	IMPPHOBI_00154
bvgS_2		Virulence sensor protein BvgS	47	47	1	1	24408	27	28		1094	3734	3534	JJDBDNAI_00186			2142_00153	2355_00096	3659_00157	3664_00157	3670_00157					KNKLNGNO_02740						FDBJBPCN_04145	DCFEHDEH_03902	ACPJEIPJ_00185	DMPLDJOG_01246		MIEOPNPI_00167	IGFFHHBP_00172				DLEKPJPE_00201	HEFJEBFC_00148	NHPOJHGC_00152	MCKELHOB_04203	FCAPDDPO_00162	PMAFPOHA_00150	JHJLELJC_00181	IMPPHOBI_00155
group_729		hypothetical protein	71	71	1	1	24410	27	27		293	470	397	JJDBDNAI_00187	ANPACMBM_00156	MFAGGBDE_01702	2142_00154	2355_00097	3659_00158	3664_00158	3670_00158	DJEDFHEN_00152	KGELGKGC_00188		OLMKBIGO_00147	KNKLNGNO_02739	GAKPJOLL_00163	GEICEOLK_03758	JNDNKAMK_00175	NBNEHDEG_00200	OAGHKFEL_00148	FDBJBPCN_04146	DCFEHDEH_03901	ACPJEIPJ_00186	DMPLDJOG_01245	JHIFCEPG_00150	MIEOPNPI_00168	IGFFHHBP_00173	IGNECDKL_00158	KCBIHLMO_00159	AOAKNGNO_00190	DLEKPJPE_00202	HEFJEBFC_00149	NHPOJHGC_00153	MCKELHOB_04204	FCAPDDPO_00161	PMAFPOHA_00151	JHJLELJC_00182	IMPPHOBI_00156
group_3237		Electron transfer flavoprotein-ubiquinone oxidoreductase	72	72	1	1	24417				1295	1676	1670	JJDBDNAI_00188	ANPACMBM_00157	MFAGGBDE_01703	2142_00155	2355_00098	3659_00159	3664_00159	3670_00159	DJEDFHEN_00153	KGELGKGC_00189	KMKIKLBA_04015	OLMKBIGO_00148	KNKLNGNO_02738	GAKPJOLL_00164	GEICEOLK_03759	JNDNKAMK_00176	NBNEHDEG_00201	OAGHKFEL_00149	FDBJBPCN_04147	DCFEHDEH_03900	ACPJEIPJ_00187	DMPLDJOG_01244	JHIFCEPG_00151	MIEOPNPI_00169	IGFFHHBP_00174	IGNECDKL_00159	KCBIHLMO_00160	AOAKNGNO_00191	DLEKPJPE_00203	HEFJEBFC_00150	NHPOJHGC_00154	MCKELHOB_04205	FCAPDDPO_00160	PMAFPOHA_00152	JHJLELJC_00183	IMPPHOBI_00157
acdA_1		Acyl-CoA dehydrogenase	65	65	1	1	24418	248	11		725	1163	1156	JJDBDNAI_00189		MFAGGBDE_01705	2142_00156	2355_00099	3659_00160	3664_00160	3670_00160	DJEDFHEN_00154	KGELGKGC_00190		OLMKBIGO_00149	KNKLNGNO_02737	GAKPJOLL_00165	GEICEOLK_03760	JNDNKAMK_00177	NBNEHDEG_00202	OAGHKFEL_00150	FDBJBPCN_04148	DCFEHDEH_03899	ACPJEIPJ_00188	DMPLDJOG_01243		MIEOPNPI_00170	IGFFHHBP_00175		KCBIHLMO_00161	AOAKNGNO_00192	DLEKPJPE_00204	HEFJEBFC_00151	NHPOJHGC_00155	MCKELHOB_04206	FCAPDDPO_00159	PMAFPOHA_00153	JHJLELJC_00184	IMPPHOBI_00158
trmL		tRNA (cytidine(34)-2'-O)-methyltransferase	72	72	1	1	24419				428	479	478	JJDBDNAI_00190	ANPACMBM_00162	MFAGGBDE_01706	2142_00157	2355_00100	3659_00161	3664_00161	3670_00161	DJEDFHEN_00155	KGELGKGC_00191	KMKIKLBA_04017	OLMKBIGO_00151	KNKLNGNO_02736	GAKPJOLL_00167	GEICEOLK_03762	JNDNKAMK_00178	NBNEHDEG_00203	OAGHKFEL_00151	FDBJBPCN_04149	DCFEHDEH_03898	ACPJEIPJ_00189	DMPLDJOG_01242	JHIFCEPG_00156	MIEOPNPI_00171	IGFFHHBP_00176	IGNECDKL_00164	KCBIHLMO_00162	AOAKNGNO_00193	DLEKPJPE_00205	HEFJEBFC_00152	NHPOJHGC_00156	MCKELHOB_04207	FCAPDDPO_00158	PMAFPOHA_00154	JHJLELJC_00185	IMPPHOBI_00159
group_4096		hypothetical protein	67	67	1	1	24420	151	11		473	482	476	JJDBDNAI_00191		MFAGGBDE_01707	2142_00158	2355_00101	3659_00162	3664_00162	3670_00162	DJEDFHEN_00156	KGELGKGC_00192		OLMKBIGO_00152	KNKLNGNO_02735	GAKPJOLL_00168	GEICEOLK_03763	JNDNKAMK_00179	NBNEHDEG_00204	OAGHKFEL_00152	FDBJBPCN_04150	DCFEHDEH_03897	ACPJEIPJ_00190	DMPLDJOG_01241		MIEOPNPI_00172	IGFFHHBP_00177		KCBIHLMO_00163	AOAKNGNO_00194	DLEKPJPE_00206	HEFJEBFC_00153	NHPOJHGC_00157	MCKELHOB_04208	FCAPDDPO_00157	PMAFPOHA_00155	JHJLELJC_00186	IMPPHOBI_00160
group_2867		hypothetical protein	69	69	1	1	24421	151	10		1442	2849	2817	JJDBDNAI_00192	ANPACMBM_00164	MFAGGBDE_01709	2142_00159	2355_00102	3659_00163	3664_00163	3670_00163	DJEDFHEN_00157	KGELGKGC_00193		OLMKBIGO_00153	KNKLNGNO_02734	GAKPJOLL_00169	GEICEOLK_03764	JNDNKAMK_00180	NBNEHDEG_00205	OAGHKFEL_00153	FDBJBPCN_04151	DCFEHDEH_03896	ACPJEIPJ_00191	DMPLDJOG_01240	JHIFCEPG_00158	MIEOPNPI_00173	IGFFHHBP_00178	IGNECDKL_00166	KCBIHLMO_00164	AOAKNGNO_00195	DLEKPJPE_00207	HEFJEBFC_00154	NHPOJHGC_00158	MCKELHOB_04209	FCAPDDPO_00156	PMAFPOHA_00156	JHJLELJC_00187	IMPPHOBI_00161
group_9100		hypothetical protein	69	69	1	1	24422	151	7		317	317	317	JJDBDNAI_00193	ANPACMBM_00165	MFAGGBDE_01710	2142_00160	2355_00103	3659_00164	3664_00164	3670_00164	DJEDFHEN_00158	KGELGKGC_00194		OLMKBIGO_00154	KNKLNGNO_02733	GAKPJOLL_00170	GEICEOLK_03765	JNDNKAMK_00181	NBNEHDEG_00206	OAGHKFEL_00154	FDBJBPCN_04152	DCFEHDEH_03895	ACPJEIPJ_00192	DMPLDJOG_01239	JHIFCEPG_00159	MIEOPNPI_00174	IGFFHHBP_00179	IGNECDKL_00167	KCBIHLMO_00165	AOAKNGNO_00196	DLEKPJPE_00208	HEFJEBFC_00155	NHPOJHGC_00159	MCKELHOB_04210	FCAPDDPO_00155	PMAFPOHA_00157	JHJLELJC_00188	IMPPHOBI_00162
oleA		Acyl-CoA:acyl-CoA alkyltransferase	72	72	1	1	24423				1016	1016	1016	JJDBDNAI_00194	ANPACMBM_00166	MFAGGBDE_01711	2142_00161	2355_00104	3659_00165	3664_00165	3670_00165	DJEDFHEN_00159	KGELGKGC_00195	KMKIKLBA_04021	OLMKBIGO_00155	KNKLNGNO_02732	GAKPJOLL_00171	GEICEOLK_03766	JNDNKAMK_00182	NBNEHDEG_00207	OAGHKFEL_00155	FDBJBPCN_04153	DCFEHDEH_03894	ACPJEIPJ_00193	DMPLDJOG_01238	JHIFCEPG_00160	MIEOPNPI_00175	IGFFHHBP_00180	IGNECDKL_00168	KCBIHLMO_00166	AOAKNGNO_00197	DLEKPJPE_00209	HEFJEBFC_00156	NHPOJHGC_00160	MCKELHOB_04211	FCAPDDPO_00154	PMAFPOHA_00158	JHJLELJC_00189	IMPPHOBI_00163
oleB		Cis-3-alkyl-4-alkyloxetan-2-one decarboxylase	72	72	1	1	24424				446	911	884	JJDBDNAI_00195	ANPACMBM_00167	MFAGGBDE_01712	2142_00162	2355_00105	3659_00166	3664_00166	3670_00166	DJEDFHEN_00160	KGELGKGC_00196	KMKIKLBA_04022	OLMKBIGO_00156	KNKLNGNO_02731	GAKPJOLL_00172	GEICEOLK_03767	JNDNKAMK_00183	NBNEHDEG_00208	OAGHKFEL_00156	FDBJBPCN_04154	DCFEHDEH_03893	ACPJEIPJ_00194	DMPLDJOG_01237	JHIFCEPG_00161	MIEOPNPI_00176	IGFFHHBP_00181	IGNECDKL_00169	KCBIHLMO_00167	AOAKNGNO_00198	DLEKPJPE_00210	HEFJEBFC_00157	NHPOJHGC_00161	MCKELHOB_04212	FCAPDDPO_00153	PMAFPOHA_00159	JHJLELJC_00190	IMPPHOBI_00164
group_4674		hypothetical protein	72	72	1	1	24425				338	431	426	JJDBDNAI_00196	ANPACMBM_00168	MFAGGBDE_01713	2142_00163	2355_00106	3659_00167	3664_00167	3670_00167	DJEDFHEN_00161	KGELGKGC_00197	KMKIKLBA_04023	OLMKBIGO_00157	KNKLNGNO_02730	GAKPJOLL_00173	GEICEOLK_03768	JNDNKAMK_00184	NBNEHDEG_00209	OAGHKFEL_00157	FDBJBPCN_04155	DCFEHDEH_03892	ACPJEIPJ_00195	DMPLDJOG_01236	JHIFCEPG_00162	MIEOPNPI_00177	IGFFHHBP_00182	IGNECDKL_00170	KCBIHLMO_00168	AOAKNGNO_00199	DLEKPJPE_00211	HEFJEBFC_00158	NHPOJHGC_00162	MCKELHOB_04213	FCAPDDPO_00152	PMAFPOHA_00160	JHJLELJC_00191	IMPPHOBI_00165
oleC		Olefin beta-lactone synthetase	72	83	1.16	1	24433				500	2708	1550	JJDBDNAI_00197	ANPACMBM_00169	MFAGGBDE_01714 MFAGGBDE_01715	2142_00164	2355_00107	3659_00168	3664_00168	3670_00168	DJEDFHEN_00162 DJEDFHEN_00163	KGELGKGC_00198	KMKIKLBA_04024 KMKIKLBA_04025	OLMKBIGO_00158 OLMKBIGO_00159	KNKLNGNO_02729	GAKPJOLL_00174 GAKPJOLL_00175	GEICEOLK_03769	JNDNKAMK_00185	NBNEHDEG_00210	OAGHKFEL_00158	FDBJBPCN_04156	DCFEHDEH_03891	ACPJEIPJ_00196	DMPLDJOG_01235	JHIFCEPG_00163	MIEOPNPI_00178	IGFFHHBP_00183	IGNECDKL_00171	KCBIHLMO_00169	AOAKNGNO_00200	DLEKPJPE_00212	HEFJEBFC_00159	NHPOJHGC_00163	MCKELHOB_04214	FCAPDDPO_00151	PMAFPOHA_00161	JHJLELJC_00192	IMPPHOBI_00166
oleD		2-alkyl-3-oxoalkanoate reductase	38	38	1	1	24434	127	13		992	992	992	JJDBDNAI_00198			2142_00165	2355_00108	3659_00169	3664_00169	3670_00169					KNKLNGNO_02728						FDBJBPCN_04157	DCFEHDEH_03890		DMPLDJOG_01234		MIEOPNPI_00179	IGFFHHBP_00184						NHPOJHGC_00164	MCKELHOB_04215	FCAPDDPO_00150	PMAFPOHA_00162		IMPPHOBI_00167
group_12129		hypothetical protein	50	50	1	1	24435	127	15		155	155	155	JJDBDNAI_00199		MFAGGBDE_01716	2142_00166	2355_00109	3659_00170	3664_00170	3670_00170					KNKLNGNO_02727		GEICEOLK_03771		NBNEHDEG_00212		FDBJBPCN_04158			DMPLDJOG_01233		MIEOPNPI_00180	IGFFHHBP_00185		KCBIHLMO_00171	AOAKNGNO_00202			NHPOJHGC_00165	MCKELHOB_04216	FCAPDDPO_00149	PMAFPOHA_00163		IMPPHOBI_00168
ddlA		D-alanine--D-alanine ligase A	62	62	1	1	24436	127	10		1085	1220	1126	JJDBDNAI_00200	ANPACMBM_00172	MFAGGBDE_01717	2142_00167	2355_00110	3659_00171	3664_00171	3670_00171	DJEDFHEN_00165			OLMKBIGO_00161	KNKLNGNO_02726	GAKPJOLL_00177	GEICEOLK_03772	JNDNKAMK_00188	NBNEHDEG_00213	OAGHKFEL_00161	FDBJBPCN_04159	DCFEHDEH_03888	ACPJEIPJ_00199	DMPLDJOG_01232	JHIFCEPG_00166	MIEOPNPI_00181	IGFFHHBP_00186	IGNECDKL_00174		AOAKNGNO_00203	DLEKPJPE_00215	HEFJEBFC_00161	NHPOJHGC_00166	MCKELHOB_04217	FCAPDDPO_00148	PMAFPOHA_00164	JHJLELJC_00195	IMPPHOBI_00169
ubiJ		hypothetical protein	71	71	1	1	24439	127	9		635	635	635	JJDBDNAI_00201	ANPACMBM_00173	MFAGGBDE_01718	2142_00168	2355_00111	3659_00172	3664_00172	3670_00172	DJEDFHEN_00166	KGELGKGC_00202	KMKIKLBA_04029	OLMKBIGO_00162	KNKLNGNO_02725	GAKPJOLL_00178	GEICEOLK_03773	JNDNKAMK_00189	NBNEHDEG_00214	OAGHKFEL_00162	FDBJBPCN_04160	DCFEHDEH_03887	ACPJEIPJ_00200	DMPLDJOG_01231	JHIFCEPG_00167	MIEOPNPI_00182	IGFFHHBP_00187	IGNECDKL_00175	KCBIHLMO_00173	AOAKNGNO_00204	DLEKPJPE_00216	HEFJEBFC_00162	NHPOJHGC_00167	MCKELHOB_04218	FCAPDDPO_00147	PMAFPOHA_00165	JHJLELJC_00196	IMPPHOBI_00170
ubiB_1		putative protein kinase UbiB	72	72	1	1	24448				1559	2285	1662	JJDBDNAI_00202	ANPACMBM_00174	MFAGGBDE_01719	2142_00169	2355_00112	3659_00173	3664_00173	3670_00173	DJEDFHEN_00167	KGELGKGC_00203	KMKIKLBA_04030	OLMKBIGO_00163	KNKLNGNO_02724	GAKPJOLL_00179	GEICEOLK_03774	JNDNKAMK_00190	NBNEHDEG_00215	OAGHKFEL_00163	FDBJBPCN_04161	DCFEHDEH_03886	ACPJEIPJ_00201	DMPLDJOG_01230	JHIFCEPG_00168	MIEOPNPI_00183	IGFFHHBP_00188	IGNECDKL_00176	KCBIHLMO_00174	AOAKNGNO_00205	DLEKPJPE_00217	HEFJEBFC_00163	NHPOJHGC_00168	MCKELHOB_04219	FCAPDDPO_00146	PMAFPOHA_00166	JHJLELJC_00197	IMPPHOBI_00171
group_5919		hypothetical protein	38	38	1	1	22120	75	3		785	1400	801	JJDBDNAI_00203			2142_00170	2355_00113	3659_00174	3664_00174	3670_00174					KNKLNGNO_02723						FDBJBPCN_04162	DCFEHDEH_03885		DMPLDJOG_01229		MIEOPNPI_00184	IGFFHHBP_00189						NHPOJHGC_00169	MCKELHOB_04220	FCAPDDPO_00145	PMAFPOHA_00167		IMPPHOBI_00172
lpxD_1		hypothetical protein	37	37	1	1	22118	75	4		605	605	605	JJDBDNAI_00204			2142_00171	2355_00114	3659_00175	3664_00175	3670_00175					KNKLNGNO_02722						FDBJBPCN_04163	DCFEHDEH_03884		DMPLDJOG_01228		MIEOPNPI_00185	IGFFHHBP_00190						NHPOJHGC_00170	MCKELHOB_04221	FCAPDDPO_00144	PMAFPOHA_00168		IMPPHOBI_00173
arnC_1		hypothetical protein	42	42	1	1	22117	75	27		491	1139	1123	JJDBDNAI_00205		MFAGGBDE_01722	2142_00172	2355_00115	3659_00176	3664_00176	3670_00176	DJEDFHEN_00170				KNKLNGNO_02721	GAKPJOLL_00182					FDBJBPCN_04164	DCFEHDEH_03883		DMPLDJOG_01227		MIEOPNPI_00186	IGFFHHBP_00191						NHPOJHGC_00171	MCKELHOB_04222	FCAPDDPO_00143	PMAFPOHA_00169		IMPPHOBI_00174
bshB1		N-acetyl-alpha-D-glucosaminyl L-malate deacetylase 1	38	38	1	1	22114	75	25		611	611	611	JJDBDNAI_00206			2142_00173	2355_00116	3659_00177	3664_00177	3670_00177					KNKLNGNO_02720						FDBJBPCN_04165	DCFEHDEH_03882		DMPLDJOG_01226		MIEOPNPI_00187	IGFFHHBP_00192						NHPOJHGC_00172	MCKELHOB_04223	FCAPDDPO_00142	PMAFPOHA_00170		IMPPHOBI_00175
trmR		hypothetical protein	45	45	1	1	22113	75	24		578	587	585	JJDBDNAI_00207			2142_00174	2355_00117	3659_00178	3664_00178	3670_00178					KNKLNGNO_02719		GEICEOLK_03775		NBNEHDEG_00216		FDBJBPCN_04166			DMPLDJOG_01225		MIEOPNPI_00188	IGFFHHBP_00193			AOAKNGNO_00206			NHPOJHGC_00173	MCKELHOB_04224	FCAPDDPO_00141	PMAFPOHA_00171		IMPPHOBI_00176
truC		tRNA pseudouridine synthase C	68	68	1	1	24456	75	23		740	914	761	JJDBDNAI_00208	ANPACMBM_00176	MFAGGBDE_01725	2142_00175	2355_00118	3659_00179	3664_00179	3670_00179	DJEDFHEN_00173	KGELGKGC_00205	KMKIKLBA_04031	OLMKBIGO_00165	KNKLNGNO_02718	GAKPJOLL_00185	GEICEOLK_03776	JNDNKAMK_00192	NBNEHDEG_00217	OAGHKFEL_00165	FDBJBPCN_04167	DCFEHDEH_03880	ACPJEIPJ_00203	DMPLDJOG_01224	JHIFCEPG_00170	MIEOPNPI_00189	IGFFHHBP_00194	IGNECDKL_00178	KCBIHLMO_00176	AOAKNGNO_00207	DLEKPJPE_00219	HEFJEBFC_00165	NHPOJHGC_00174	MCKELHOB_04225	FCAPDDPO_00140	PMAFPOHA_00172	JHJLELJC_00199	IMPPHOBI_00177
group_5733		hypothetical protein	71	71	1	1	24457	75	19		461	536	526	JJDBDNAI_00209	ANPACMBM_00177	MFAGGBDE_01726	2142_00176	2355_00119	3659_00180	3664_00180	3670_00180	DJEDFHEN_00174	KGELGKGC_00206		OLMKBIGO_00166	KNKLNGNO_02717	GAKPJOLL_00186	GEICEOLK_03777	JNDNKAMK_00193	NBNEHDEG_00218	OAGHKFEL_00166	FDBJBPCN_04168	DCFEHDEH_03879	ACPJEIPJ_00204	DMPLDJOG_01223	JHIFCEPG_00171	MIEOPNPI_00190	IGFFHHBP_00195	IGNECDKL_00179	KCBIHLMO_00177	AOAKNGNO_00208	DLEKPJPE_00220	HEFJEBFC_00166	NHPOJHGC_00175	MCKELHOB_04226	FCAPDDPO_00139	PMAFPOHA_00173	JHJLELJC_00200	IMPPHOBI_00178
arfB		Peptidyl-tRNA hydrolase ArfB	72	72	1	1	24458				419	470	432	JJDBDNAI_00210	ANPACMBM_00178	MFAGGBDE_01727	2142_00177	2355_00120	3659_00181	3664_00181	3670_00181	DJEDFHEN_00175	KGELGKGC_00207	KMKIKLBA_04033	OLMKBIGO_00167	KNKLNGNO_02716	GAKPJOLL_00187	GEICEOLK_03778	JNDNKAMK_00194	NBNEHDEG_00219	OAGHKFEL_00167	FDBJBPCN_04169	DCFEHDEH_03878	ACPJEIPJ_00205	DMPLDJOG_01222	JHIFCEPG_00172	MIEOPNPI_00191	IGFFHHBP_00196	IGNECDKL_00180	KCBIHLMO_00178	AOAKNGNO_00209	DLEKPJPE_00221	HEFJEBFC_00167	NHPOJHGC_00176	MCKELHOB_04227	FCAPDDPO_00138	PMAFPOHA_00174	JHJLELJC_00201	IMPPHOBI_00179
group_5229		hypothetical protein	70	70	1	1	24459	196	7		197	602	594	JJDBDNAI_00211	ANPACMBM_00179	MFAGGBDE_01728	2142_00178	2355_00121	3659_00182	3664_00182	3670_00182	DJEDFHEN_00176	KGELGKGC_00208	KMKIKLBA_04034	OLMKBIGO_00168	KNKLNGNO_02715	GAKPJOLL_00188	GEICEOLK_03779	JNDNKAMK_00195	NBNEHDEG_00220	OAGHKFEL_00168	FDBJBPCN_04170	DCFEHDEH_03877	ACPJEIPJ_00206	DMPLDJOG_01221	JHIFCEPG_00173	MIEOPNPI_00192	IGFFHHBP_00197	IGNECDKL_00181	KCBIHLMO_00179	AOAKNGNO_00210	DLEKPJPE_00222	HEFJEBFC_00168	NHPOJHGC_00177	MCKELHOB_04228	FCAPDDPO_00137	PMAFPOHA_00175	JHJLELJC_00202	IMPPHOBI_00180
dcp_1		Dipeptidyl carboxypeptidase	68	68	1	1	24460	196	6		932	2159	2128	JJDBDNAI_00212	ANPACMBM_00180	MFAGGBDE_01729	2142_00179	2355_00122	3659_00183	3664_00183	3670_00183	DJEDFHEN_00177	KGELGKGC_00209	KMKIKLBA_04035	OLMKBIGO_00169	KNKLNGNO_02714	GAKPJOLL_00189	GEICEOLK_03780	JNDNKAMK_00196	NBNEHDEG_00221	OAGHKFEL_00169	FDBJBPCN_04171	DCFEHDEH_03876	ACPJEIPJ_00207	DMPLDJOG_01220	JHIFCEPG_00174	MIEOPNPI_00193	IGFFHHBP_00198	IGNECDKL_00182	KCBIHLMO_00180	AOAKNGNO_00211	DLEKPJPE_00223	HEFJEBFC_00169	NHPOJHGC_00178	MCKELHOB_04229	FCAPDDPO_00136	PMAFPOHA_00176	JHJLELJC_00203	IMPPHOBI_00181
group_7693		hypothetical protein	72	72	1	1	24461				389	446	445	JJDBDNAI_00213	ANPACMBM_00181	MFAGGBDE_01730	2142_00180	2355_00123	3659_00184	3664_00184	3670_00184	DJEDFHEN_00178	KGELGKGC_00210	KMKIKLBA_04036	OLMKBIGO_00170	KNKLNGNO_02713	GAKPJOLL_00190	GEICEOLK_03781	JNDNKAMK_00197	NBNEHDEG_00222	OAGHKFEL_00170	FDBJBPCN_04172	DCFEHDEH_03875	ACPJEIPJ_00208	DMPLDJOG_01219	JHIFCEPG_00175	MIEOPNPI_00194	IGFFHHBP_00199	IGNECDKL_00183	KCBIHLMO_00182	AOAKNGNO_00212	DLEKPJPE_00224	HEFJEBFC_00170	NHPOJHGC_00179	MCKELHOB_04230	FCAPDDPO_00135	PMAFPOHA_00177	JHJLELJC_00204	IMPPHOBI_00182
group_1863		hypothetical protein	70	70	1	1	24462	1	13929		401	401	401	JJDBDNAI_00214	ANPACMBM_00182	MFAGGBDE_01731	2142_00181	2355_00124	3659_00185	3664_00185	3670_00185	DJEDFHEN_00179	KGELGKGC_00211		OLMKBIGO_00171	KNKLNGNO_02712	GAKPJOLL_00191	GEICEOLK_03782	JNDNKAMK_00198	NBNEHDEG_00223	OAGHKFEL_00171	FDBJBPCN_04173	DCFEHDEH_03874	ACPJEIPJ_00209	DMPLDJOG_01218	JHIFCEPG_00176	MIEOPNPI_00195	IGFFHHBP_00200	IGNECDKL_00184	KCBIHLMO_00183	AOAKNGNO_00213	DLEKPJPE_00225	HEFJEBFC_00171	NHPOJHGC_00180	MCKELHOB_04231	FCAPDDPO_00134	PMAFPOHA_00178	JHJLELJC_00205	IMPPHOBI_00183
lepB_1		Signal peptidase I	69	69	1	1	24463	1	13930		548	626	624	JJDBDNAI_00215	ANPACMBM_00183	MFAGGBDE_01732	2142_00182	2355_00125	3659_00186	3664_00186	3670_00186	DJEDFHEN_00180	KGELGKGC_00212		OLMKBIGO_00172	KNKLNGNO_02711	GAKPJOLL_00192	GEICEOLK_03783	JNDNKAMK_00199	NBNEHDEG_00224	OAGHKFEL_00172	FDBJBPCN_04174	DCFEHDEH_03873	ACPJEIPJ_00210	DMPLDJOG_01217	JHIFCEPG_00177	MIEOPNPI_00196	IGFFHHBP_00201	IGNECDKL_00185	KCBIHLMO_00184	AOAKNGNO_00214	DLEKPJPE_00226	HEFJEBFC_00172	NHPOJHGC_00181	MCKELHOB_04232	FCAPDDPO_00133	PMAFPOHA_00179	JHJLELJC_00206	IMPPHOBI_00184
ynfM		Inner membrane transport protein YnfM	71	71	1	1	24469	1	13934		1103	1322	1259	JJDBDNAI_00216	ANPACMBM_00184	MFAGGBDE_01733	2142_00183	2355_00126	3659_00187	3664_00187	3670_00187	DJEDFHEN_00181	KGELGKGC_00213		OLMKBIGO_00173	KNKLNGNO_02710	GAKPJOLL_00193	GEICEOLK_03784	JNDNKAMK_00200	NBNEHDEG_00225	OAGHKFEL_00173	FDBJBPCN_04175	DCFEHDEH_03872	ACPJEIPJ_00211	DMPLDJOG_01216	JHIFCEPG_00178	MIEOPNPI_00197	IGFFHHBP_00202	IGNECDKL_00186	KCBIHLMO_00185	AOAKNGNO_00215	DLEKPJPE_00227	HEFJEBFC_00173	NHPOJHGC_00182	MCKELHOB_04233	FCAPDDPO_00132	PMAFPOHA_00180	JHJLELJC_00207	IMPPHOBI_00185
benM		HTH-type transcriptional regulator BenM	39	39	1	1	24473	1	13941		668	917	906	JJDBDNAI_00217	ANPACMBM_00185	MFAGGBDE_01734			3659_00188	3664_00188	3670_00188	DJEDFHEN_00182	KGELGKGC_00214	KMKIKLBA_04040	OLMKBIGO_00174	KNKLNGNO_02709	GAKPJOLL_00194		JNDNKAMK_00201	NBNEHDEG_00226	OAGHKFEL_00174	FDBJBPCN_04176			DMPLDJOG_01215	JHIFCEPG_00179	MIEOPNPI_00198	IGFFHHBP_00203				DLEKPJPE_00228	HEFJEBFC_00174			FCAPDDPO_00131	PMAFPOHA_00181	JHJLELJC_00208	IMPPHOBI_00186
cmpR_1		HTH-type transcriptional activator CmpR	72	72	1	1	24482				791	1004	968	JJDBDNAI_00218	ANPACMBM_00186	MFAGGBDE_01737	2142_00208	2355_00151	3659_00189	3664_00189	3670_00189	DJEDFHEN_00183	KGELGKGC_00215	KMKIKLBA_04041	OLMKBIGO_00177	KNKLNGNO_02708	GAKPJOLL_00195	GEICEOLK_03787	JNDNKAMK_00202	NBNEHDEG_00227	OAGHKFEL_00177	FDBJBPCN_04177	DCFEHDEH_03869	ACPJEIPJ_00214	DMPLDJOG_01214	JHIFCEPG_00181	MIEOPNPI_00199	IGFFHHBP_00204	IGNECDKL_00188	KCBIHLMO_00187	AOAKNGNO_00218	DLEKPJPE_00229	HEFJEBFC_00175	NHPOJHGC_00185	MCKELHOB_04236	FCAPDDPO_00130	PMAFPOHA_00182	JHJLELJC_00209	IMPPHOBI_00187
aceB		Malate synthase A	72	72	1	1	24483				1064	1637	1607	JJDBDNAI_00219	ANPACMBM_00187	MFAGGBDE_01738	2142_00207	2355_00150	3659_00190	3664_00190	3670_00190	DJEDFHEN_00184	KGELGKGC_00216	KMKIKLBA_04042	OLMKBIGO_00178	KNKLNGNO_02707	GAKPJOLL_00196	GEICEOLK_03788	JNDNKAMK_00203	NBNEHDEG_00228	OAGHKFEL_00178	FDBJBPCN_04178	DCFEHDEH_03868	ACPJEIPJ_00215	DMPLDJOG_01213	JHIFCEPG_00182	MIEOPNPI_00200	IGFFHHBP_00205	IGNECDKL_00189	KCBIHLMO_00188	AOAKNGNO_00219	DLEKPJPE_00230	HEFJEBFC_00176	NHPOJHGC_00186	MCKELHOB_04237	FCAPDDPO_00129	PMAFPOHA_00183	JHJLELJC_00210	IMPPHOBI_00188
aceA		Isocitrate lyase	70	70	1	1	24485	53	22		1298	1301	1300	JJDBDNAI_00220	ANPACMBM_00188	MFAGGBDE_01739	2142_00206	2355_00149	3659_00191	3664_00191	3670_00191	DJEDFHEN_00185	KGELGKGC_00217	KMKIKLBA_04043	OLMKBIGO_00179	KNKLNGNO_02706	GAKPJOLL_00197	GEICEOLK_03789	JNDNKAMK_00204	NBNEHDEG_00229	OAGHKFEL_00179	FDBJBPCN_04179	DCFEHDEH_03867	ACPJEIPJ_00216	DMPLDJOG_01212	JHIFCEPG_00183	MIEOPNPI_00201	IGFFHHBP_00206	IGNECDKL_00190	KCBIHLMO_00189	AOAKNGNO_00220	DLEKPJPE_00231	HEFJEBFC_00177	NHPOJHGC_00187	MCKELHOB_04238	FCAPDDPO_00128	PMAFPOHA_00184	JHJLELJC_00211	IMPPHOBI_00189
group_2489		hypothetical protein	40	40	1	1	24486	53	27		260	1043	1020	JJDBDNAI_00221	ANPACMBM_00189				3659_00192	3664_00192	3670_00192	DJEDFHEN_00186	KGELGKGC_00218			KNKLNGNO_02705	GAKPJOLL_00198		JNDNKAMK_00205	NBNEHDEG_00230		FDBJBPCN_04180			DMPLDJOG_01211	JHIFCEPG_00184	MIEOPNPI_00202	IGFFHHBP_00207	IGNECDKL_00191	KCBIHLMO_00190		DLEKPJPE_00232	HEFJEBFC_00178			FCAPDDPO_00127	PMAFPOHA_00185	JHJLELJC_00212	IMPPHOBI_00190
group_7977		hypothetical protein	38	38	1	1	22060	53	38		2159	2537	2527	JJDBDNAI_00222				2355_00147	3659_00193	3664_00193	3670_00193					KNKLNGNO_02704		GEICEOLK_03791				FDBJBPCN_04181			DMPLDJOG_01210									NHPOJHGC_00189	MCKELHOB_04240	FCAPDDPO_00126	PMAFPOHA_00186		IMPPHOBI_00191
group_12653		hypothetical protein	38	38	1	1	22061	53	40		305	305	305	JJDBDNAI_00223				2355_00146	3659_00194	3664_00194	3670_00194					KNKLNGNO_02703		GEICEOLK_03792				FDBJBPCN_04182			DMPLDJOG_01209									NHPOJHGC_00190	MCKELHOB_04241	FCAPDDPO_00125	PMAFPOHA_00187		IMPPHOBI_00192
group_7975		hypothetical protein	38	38	1	1	22068	53	41		824	1169	1159	JJDBDNAI_00224				2355_00145	3659_00195	3664_00195	3670_00195					KNKLNGNO_02702		GEICEOLK_03793				FDBJBPCN_04183			DMPLDJOG_01208									NHPOJHGC_00191	MCKELHOB_04242	FCAPDDPO_00124	PMAFPOHA_00188		IMPPHOBI_00193
accA1		Acetyl-/propionyl-coenzyme A carboxylase alpha chain	69	69	1	1	24490	53	47		755	1997	1974	JJDBDNAI_00225	ANPACMBM_00195	MFAGGBDE_01744	2142_00201	2355_00144	3659_00196	3664_00196	3670_00196		KGELGKGC_00222	KMKIKLBA_04048	OLMKBIGO_00184	KNKLNGNO_02701	GAKPJOLL_00202	GEICEOLK_03794	JNDNKAMK_00209	NBNEHDEG_00234	OAGHKFEL_00184	FDBJBPCN_04184	DCFEHDEH_03862	ACPJEIPJ_00221	DMPLDJOG_01207	JHIFCEPG_00190	MIEOPNPI_00206	IGFFHHBP_00211	IGNECDKL_00196	KCBIHLMO_00194	AOAKNGNO_00225	DLEKPJPE_00236	HEFJEBFC_00185	NHPOJHGC_00192	MCKELHOB_04243	FCAPDDPO_00123	PMAFPOHA_00189	JHJLELJC_00216	IMPPHOBI_00194
group_5231		Methylmalonyl-CoA carboxyltransferase 12S subunit	31	31	1	1	22054	53	36		413	1610	1571	JJDBDNAI_00226				2355_00143	3659_00197	3664_00197	3670_00197					KNKLNGNO_02700						FDBJBPCN_04185			DMPLDJOG_01206									NHPOJHGC_00193	MCKELHOB_04244		PMAFPOHA_00190		IMPPHOBI_00195
bcd_1		Acyl-CoA dehydrogenase, short-chain specific	72	72	1	1	24492				1163	1163	1163	JJDBDNAI_00227	ANPACMBM_00197	MFAGGBDE_01746	2142_00199	2355_00142	3659_00198	3664_00198	3670_00198	DJEDFHEN_00192	KGELGKGC_00224	KMKIKLBA_04050	OLMKBIGO_00186	KNKLNGNO_02699	GAKPJOLL_00204	GEICEOLK_03796	JNDNKAMK_00211	NBNEHDEG_00236	OAGHKFEL_00186	FDBJBPCN_04186	DCFEHDEH_03860	ACPJEIPJ_00223	DMPLDJOG_01205	JHIFCEPG_00192	MIEOPNPI_00208	IGFFHHBP_00213	IGNECDKL_00198	KCBIHLMO_00196	AOAKNGNO_00227	DLEKPJPE_00238	HEFJEBFC_00188	NHPOJHGC_00194	MCKELHOB_04245	FCAPDDPO_00121	PMAFPOHA_00191	JHJLELJC_00218	IMPPHOBI_00196
group_5678		hypothetical protein	72	72	1	1	24493				593	617	609	JJDBDNAI_00228	ANPACMBM_00198	MFAGGBDE_01747	2142_00198	2355_00141	3659_00199	3664_00199	3670_00199	DJEDFHEN_00193	KGELGKGC_00225	KMKIKLBA_04051	OLMKBIGO_00187	KNKLNGNO_02698	GAKPJOLL_00205	GEICEOLK_03797	JNDNKAMK_00212	NBNEHDEG_00237	OAGHKFEL_00187	FDBJBPCN_04187	DCFEHDEH_03859	ACPJEIPJ_00224	DMPLDJOG_01204	JHIFCEPG_00193	MIEOPNPI_00209	IGFFHHBP_00214	IGNECDKL_00199	KCBIHLMO_00197	AOAKNGNO_00228	DLEKPJPE_00239	HEFJEBFC_00189	NHPOJHGC_00195	MCKELHOB_04246	FCAPDDPO_00120	PMAFPOHA_00192	JHJLELJC_00219	IMPPHOBI_00197
group_5924		hypothetical protein	70	70	1	1	24494	1	13715		269	518	513	JJDBDNAI_00229	ANPACMBM_00199	MFAGGBDE_01748	2142_00197	2355_00140	3659_00200	3664_00200	3670_00200	DJEDFHEN_00194	KGELGKGC_00226	KMKIKLBA_04052	OLMKBIGO_00188	KNKLNGNO_02697	GAKPJOLL_00206	GEICEOLK_03798	JNDNKAMK_00213	NBNEHDEG_00238	OAGHKFEL_00188	FDBJBPCN_04188	DCFEHDEH_03858	ACPJEIPJ_00225	DMPLDJOG_01203	JHIFCEPG_00194	MIEOPNPI_00210	IGFFHHBP_00215	IGNECDKL_00200	KCBIHLMO_00198	AOAKNGNO_00229	DLEKPJPE_00240	HEFJEBFC_00190	NHPOJHGC_00196	MCKELHOB_04247	FCAPDDPO_00119	PMAFPOHA_00193	JHJLELJC_00220	IMPPHOBI_00198
group_528		hypothetical protein	62	62	1	1	24495	1	13714		1148	1448	1439	JJDBDNAI_00230	ANPACMBM_00200	MFAGGBDE_01749	2142_00196	2355_00139	3659_00201	3664_00201	3670_00201		KGELGKGC_00227	KMKIKLBA_04053	OLMKBIGO_00189	KNKLNGNO_02696	GAKPJOLL_00207	GEICEOLK_03799	JNDNKAMK_00214	NBNEHDEG_00239	OAGHKFEL_00189	FDBJBPCN_04189	DCFEHDEH_03857	ACPJEIPJ_00226		JHIFCEPG_00195	MIEOPNPI_00211	IGFFHHBP_00216	IGNECDKL_00201	KCBIHLMO_00199	AOAKNGNO_00230	DLEKPJPE_00241			MCKELHOB_04248	FCAPDDPO_00118	PMAFPOHA_00194	JHJLELJC_00221	IMPPHOBI_00199
group_1278		hypothetical protein	72	72	1	1	24498				611	860	853	JJDBDNAI_00231	ANPACMBM_00201	MFAGGBDE_01752	2142_00195	2355_00138	3659_00202	3664_00202	3670_00202	DJEDFHEN_00197	KGELGKGC_00228	KMKIKLBA_04054	OLMKBIGO_00191	KNKLNGNO_02695	GAKPJOLL_00209	GEICEOLK_03801	JNDNKAMK_00215	NBNEHDEG_00240	OAGHKFEL_00190	FDBJBPCN_04190	DCFEHDEH_03855	ACPJEIPJ_00228	DMPLDJOG_01200	JHIFCEPG_00196	MIEOPNPI_00212	IGFFHHBP_00217	IGNECDKL_00202	KCBIHLMO_00200	AOAKNGNO_00231	DLEKPJPE_00242	HEFJEBFC_00193	NHPOJHGC_00199	MCKELHOB_04249	FCAPDDPO_00116	PMAFPOHA_00195	JHJLELJC_00222	IMPPHOBI_00200
group_1864		hypothetical protein	70	70	1	1	24499	1	13912		593	671	669	JJDBDNAI_00232	ANPACMBM_00202	MFAGGBDE_01753	2142_00194	2355_00137	3659_00203	3664_00203	3670_00203	DJEDFHEN_00198	KGELGKGC_00229	KMKIKLBA_04055	OLMKBIGO_00192	KNKLNGNO_02694	GAKPJOLL_00210	GEICEOLK_03802	JNDNKAMK_00216	NBNEHDEG_00241	OAGHKFEL_00191	FDBJBPCN_04191	DCFEHDEH_03854	ACPJEIPJ_00229	DMPLDJOG_01199	JHIFCEPG_00197	MIEOPNPI_00213	IGFFHHBP_00218	IGNECDKL_00203	KCBIHLMO_00201	AOAKNGNO_00232	DLEKPJPE_00243	HEFJEBFC_00194	NHPOJHGC_00200	MCKELHOB_04250	FCAPDDPO_00115	PMAFPOHA_00196	JHJLELJC_00223	IMPPHOBI_00201
zapE		Cell division protein ZapE	62	62	1	1	24515	1	13913		479	1100	1083	JJDBDNAI_00233	ANPACMBM_00203	MFAGGBDE_01754	2142_00193	2355_00136	3659_00204	3664_00204	3670_00204		KGELGKGC_00230	KMKIKLBA_04056	OLMKBIGO_00193	KNKLNGNO_02693	GAKPJOLL_00211	GEICEOLK_03803	JNDNKAMK_00217	NBNEHDEG_00242	OAGHKFEL_00192	FDBJBPCN_04192	DCFEHDEH_03853	ACPJEIPJ_00230		JHIFCEPG_00198	MIEOPNPI_00214	IGFFHHBP_00219	IGNECDKL_00204	KCBIHLMO_00202	AOAKNGNO_00233	DLEKPJPE_00244			MCKELHOB_04251	FCAPDDPO_00114	PMAFPOHA_00197	JHJLELJC_00224	IMPPHOBI_00202
nrdA		Ribonucleoside-diphosphate reductase 1 subunit alpha	70	70	1	1	24519	1	13914		1322	2411	2387	JJDBDNAI_00234	ANPACMBM_00205	MFAGGBDE_01756	2142_00192	2355_00135	3659_00205	3664_00205	3670_00205	DJEDFHEN_00201	KGELGKGC_00232	KMKIKLBA_04058	OLMKBIGO_00196	KNKLNGNO_02691		GEICEOLK_03804	JNDNKAMK_00219	NBNEHDEG_00244	OAGHKFEL_00194	FDBJBPCN_04193	DCFEHDEH_03851	ACPJEIPJ_00233	DMPLDJOG_01197	JHIFCEPG_00200	MIEOPNPI_00215	IGFFHHBP_00220	IGNECDKL_00206	KCBIHLMO_00203	AOAKNGNO_00235	DLEKPJPE_00246	HEFJEBFC_00197	NHPOJHGC_00202	MCKELHOB_04252	FCAPDDPO_00113	PMAFPOHA_00199	JHJLELJC_00227	IMPPHOBI_00203
nrdB_1		Ribonucleoside-diphosphate reductase subunit beta	67	67	1	1	24520	1	13915		1019	1019	1019	JJDBDNAI_00235		MFAGGBDE_01757	2142_00191	2355_00134	3659_00206	3664_00206	3670_00206	DJEDFHEN_00202	KGELGKGC_00233		OLMKBIGO_00197	KNKLNGNO_02690	GAKPJOLL_00217	GEICEOLK_03805	JNDNKAMK_00220	NBNEHDEG_00245	OAGHKFEL_00195	FDBJBPCN_04194	DCFEHDEH_03850	ACPJEIPJ_00234	DMPLDJOG_01196		MIEOPNPI_00216	IGFFHHBP_00221		KCBIHLMO_00204	AOAKNGNO_00236	DLEKPJPE_00247	HEFJEBFC_00198	NHPOJHGC_00203	MCKELHOB_04253	FCAPDDPO_00112	PMAFPOHA_00200	JHJLELJC_00228	IMPPHOBI_00204
group_6737		hypothetical protein	42	42	1	1	24521	1	13916		380	398	380	JJDBDNAI_00236			2142_00190	2355_00133	3659_00207	3664_00207	3670_00207					KNKLNGNO_02689		GEICEOLK_03806				FDBJBPCN_04195	DCFEHDEH_03849		DMPLDJOG_01195		MIEOPNPI_00217	IGFFHHBP_00222						NHPOJHGC_00204	MCKELHOB_04254	FCAPDDPO_00111	PMAFPOHA_00201		IMPPHOBI_00205
leuE_1		Leucine efflux protein	56	56	1	1	24522	1	13917		173	635	621	JJDBDNAI_00237	ANPACMBM_00207		2142_00189	2355_00132		3664_00208	3670_00208				OLMKBIGO_00198	KNKLNGNO_02688		GEICEOLK_03807	JNDNKAMK_00221	NBNEHDEG_00246	OAGHKFEL_00197	FDBJBPCN_04196	DCFEHDEH_03848	ACPJEIPJ_00235	DMPLDJOG_01194	JHIFCEPG_00202	MIEOPNPI_00218	IGFFHHBP_00223	IGNECDKL_00208		AOAKNGNO_00237	DLEKPJPE_00248	HEFJEBFC_00199	NHPOJHGC_00205	MCKELHOB_04255	FCAPDDPO_00110	PMAFPOHA_00202		IMPPHOBI_00206
group_4195		putative acyl-CoA thioester hydrolase	68	68	1	1	24524	1	13918		203	467	399	JJDBDNAI_00238	ANPACMBM_00208	MFAGGBDE_01759	2142_00188	2355_00131	3659_00209	3664_00209	3670_00209	DJEDFHEN_00204	KGELGKGC_00236		OLMKBIGO_00199	KNKLNGNO_02687	GAKPJOLL_00219	GEICEOLK_03808	JNDNKAMK_00222	NBNEHDEG_00247	OAGHKFEL_00198	FDBJBPCN_04197	DCFEHDEH_03847	ACPJEIPJ_00236	DMPLDJOG_01193	JHIFCEPG_00203	MIEOPNPI_00219	IGFFHHBP_00224	IGNECDKL_00209	KCBIHLMO_00206	AOAKNGNO_00238	DLEKPJPE_00249	HEFJEBFC_00200	NHPOJHGC_00206	MCKELHOB_04256	FCAPDDPO_00109	PMAFPOHA_00203	JHJLELJC_00231	IMPPHOBI_00207
cobB		NAD-dependent protein deacetylase	67	67	1	1	24525	1	13921		806	845	812	JJDBDNAI_00239	ANPACMBM_00209	MFAGGBDE_01760	2142_00187	2355_00130	3659_00210	3664_00210	3670_00210	DJEDFHEN_00208	KGELGKGC_00237	KMKIKLBA_04063	OLMKBIGO_00200	KNKLNGNO_02686	GAKPJOLL_00220	GEICEOLK_03809	JNDNKAMK_00223	NBNEHDEG_00248	OAGHKFEL_00199	FDBJBPCN_04198	DCFEHDEH_03846	ACPJEIPJ_00237	DMPLDJOG_01192	JHIFCEPG_00204	MIEOPNPI_00220	IGFFHHBP_00225	IGNECDKL_00210		AOAKNGNO_00239	DLEKPJPE_00250	HEFJEBFC_00201	NHPOJHGC_00207	MCKELHOB_04257	FCAPDDPO_00108	PMAFPOHA_00204	JHJLELJC_00232	IMPPHOBI_00208
namA		NADPH dehydrogenase	70	70	1	1	24526	1	13925		836	1166	1124	JJDBDNAI_00240	ANPACMBM_00210	MFAGGBDE_01761	2142_00186	2355_00129	3659_00211	3664_00211	3670_00211	DJEDFHEN_00209	KGELGKGC_00238		OLMKBIGO_00201	KNKLNGNO_02685	GAKPJOLL_00221	GEICEOLK_03810	JNDNKAMK_00224	NBNEHDEG_00249	OAGHKFEL_00200	FDBJBPCN_04199	DCFEHDEH_03845	ACPJEIPJ_00238	DMPLDJOG_01191	JHIFCEPG_00205	MIEOPNPI_00221	IGFFHHBP_00226	IGNECDKL_00211	KCBIHLMO_00208	AOAKNGNO_00240	DLEKPJPE_00251	HEFJEBFC_00202	NHPOJHGC_00208	MCKELHOB_04258	FCAPDDPO_00107	PMAFPOHA_00205	JHJLELJC_00233	IMPPHOBI_00209
group_2140	pgrR_1	hypothetical protein	61	61	1	1	24527	1	13926		584	1748	920	JJDBDNAI_00241	ANPACMBM_00211		2142_00185	2355_00128	3659_00212	3664_00212	3670_00212				OLMKBIGO_00202	KNKLNGNO_02684		GEICEOLK_03811	JNDNKAMK_00225	NBNEHDEG_00250	OAGHKFEL_00201	FDBJBPCN_04200	DCFEHDEH_03844	ACPJEIPJ_00239	DMPLDJOG_01190	JHIFCEPG_00206	MIEOPNPI_00222	IGFFHHBP_00227	IGNECDKL_00212	KCBIHLMO_00209	AOAKNGNO_00241	DLEKPJPE_00252	HEFJEBFC_00203	NHPOJHGC_00209	MCKELHOB_04259	FCAPDDPO_00106	PMAFPOHA_00206		IMPPHOBI_00210
purU		Formyltetrahydrofolate deformylase	61	61	1	1	24529	1	13927		365	896	884	JJDBDNAI_00242	ANPACMBM_00212		2142_00184	2355_00127		3664_00213	3670_00213			KMKIKLBA_04067	OLMKBIGO_00203	KNKLNGNO_02683		GEICEOLK_03812	JNDNKAMK_00226	NBNEHDEG_00251	OAGHKFEL_00202	FDBJBPCN_04201	DCFEHDEH_03843	ACPJEIPJ_00240	DMPLDJOG_01189	JHIFCEPG_00207	MIEOPNPI_00223	IGFFHHBP_00228	IGNECDKL_00213		AOAKNGNO_00242	DLEKPJPE_00253	HEFJEBFC_00204	NHPOJHGC_00210	MCKELHOB_04260	FCAPDDPO_00105	PMAFPOHA_00207		IMPPHOBI_00211
pncA		Nicotinamidase	69	69	1	1	24531	1	13873		551	626	624	JJDBDNAI_00243	ANPACMBM_00213	MFAGGBDE_01765	2142_00809	2355_00153	3659_00213	3664_00214	3670_00214	DJEDFHEN_00212	KGELGKGC_00241	KMKIKLBA_04068	OLMKBIGO_00204	KNKLNGNO_02682	GAKPJOLL_00226	GEICEOLK_03813	JNDNKAMK_00227	NBNEHDEG_00252	OAGHKFEL_00203	FDBJBPCN_04202	DCFEHDEH_03842	ACPJEIPJ_00241	DMPLDJOG_01188	JHIFCEPG_00208	MIEOPNPI_00224	IGFFHHBP_00229	IGNECDKL_00214	KCBIHLMO_00211	AOAKNGNO_00243	DLEKPJPE_00254	HEFJEBFC_00205	NHPOJHGC_00211	MCKELHOB_04261	FCAPDDPO_00104	PMAFPOHA_00209	JHJLELJC_00238	IMPPHOBI_00212
queH		Epoxyqueuosine reductase QueH	71	71	1	1	24535	1	13870		671	686	684	JJDBDNAI_00244	ANPACMBM_00214	MFAGGBDE_01766	2142_00810	2355_00154	3659_00214	3664_00215	3670_00215	DJEDFHEN_00213	KGELGKGC_00242	KMKIKLBA_04069	OLMKBIGO_00205	KNKLNGNO_02681	GAKPJOLL_00227	GEICEOLK_03814	JNDNKAMK_00228	NBNEHDEG_00253	OAGHKFEL_00204	FDBJBPCN_04203	DCFEHDEH_03841	ACPJEIPJ_00242	DMPLDJOG_01187	JHIFCEPG_00209	MIEOPNPI_00225	IGFFHHBP_00230	IGNECDKL_00215	KCBIHLMO_00212	AOAKNGNO_00244	DLEKPJPE_00255	HEFJEBFC_00206	NHPOJHGC_00212	MCKELHOB_04262	FCAPDDPO_00103	PMAFPOHA_00210	JHJLELJC_00239	IMPPHOBI_00213
group_2186		hypothetical protein	55	55	1	1	22008	1	13738		341	1409	1372	JJDBDNAI_00245		MFAGGBDE_01767		2355_00155	3659_00215	3664_00216	3670_00216	DJEDFHEN_00214			OLMKBIGO_00206	KNKLNGNO_02680	GAKPJOLL_00228	GEICEOLK_03815	JNDNKAMK_00229	NBNEHDEG_00254	OAGHKFEL_00205	FDBJBPCN_04204			DMPLDJOG_01186		MIEOPNPI_00226	IGFFHHBP_00231		KCBIHLMO_00213	AOAKNGNO_00245			NHPOJHGC_00213	MCKELHOB_04263	FCAPDDPO_00102	PMAFPOHA_00211		IMPPHOBI_00214
group_9144		Bifunctional NMN adenylyltransferase/Nudix hydrolase	56	56	1	1	22009	1	13737		896	1049	1046	JJDBDNAI_00246		MFAGGBDE_01768	2142_00812	2355_00156	3659_00216	3664_00217	3670_00217	DJEDFHEN_00215			OLMKBIGO_00207	KNKLNGNO_02679	GAKPJOLL_00229	GEICEOLK_03816	JNDNKAMK_00230	NBNEHDEG_00255	OAGHKFEL_00206	FDBJBPCN_04205			DMPLDJOG_01185		MIEOPNPI_00227	IGFFHHBP_00232		KCBIHLMO_00214	AOAKNGNO_00246			NHPOJHGC_00214	MCKELHOB_04264	FCAPDDPO_00101	PMAFPOHA_00212		IMPPHOBI_00215
group_3714		hypothetical protein	66	66	1	1	24536	1	13869		1847	2018	1896	JJDBDNAI_00247	ANPACMBM_00215	MFAGGBDE_01769	2142_00813	2355_00157	3659_00217	3664_00218	3670_00218	DJEDFHEN_00216	KGELGKGC_00243		OLMKBIGO_00208	KNKLNGNO_02678	GAKPJOLL_00230	GEICEOLK_03817	JNDNKAMK_00231	NBNEHDEG_00256	OAGHKFEL_00207	FDBJBPCN_04206	DCFEHDEH_03839	ACPJEIPJ_00243	DMPLDJOG_01184	JHIFCEPG_00210	MIEOPNPI_00228	IGFFHHBP_00233	IGNECDKL_00216	KCBIHLMO_00215	AOAKNGNO_00247	DLEKPJPE_00256	HEFJEBFC_00207	NHPOJHGC_00215	MCKELHOB_04265	FCAPDDPO_00100	PMAFPOHA_00213	JHJLELJC_00240	IMPPHOBI_00216
group_2396		hypothetical protein	18	18	1	1	22006	1	13754		134	188	163	JJDBDNAI_00248				2355_00158	3659_00218	3664_00219	3670_00219					KNKLNGNO_02677											MIEOPNPI_00229							NHPOJHGC_00216	MCKELHOB_04266	FCAPDDPO_00099			IMPPHOBI_00217
prpR_1		HTH-type transcriptional regulator PrpR	59	59	1	1	22002	1	13868		800	1367	1356	JJDBDNAI_00249		MFAGGBDE_01770		2355_00159	3659_00219	3664_00220	3670_00220	DJEDFHEN_00218	KGELGKGC_00245	KMKIKLBA_04072	OLMKBIGO_00211	KNKLNGNO_02676	GAKPJOLL_00232	GEICEOLK_03818	JNDNKAMK_00232	NBNEHDEG_00258	OAGHKFEL_00209	FDBJBPCN_04207			DMPLDJOG_01183		MIEOPNPI_00230	IGFFHHBP_00236		KCBIHLMO_00217	AOAKNGNO_00249			NHPOJHGC_00217	MCKELHOB_04267	FCAPDDPO_00098	PMAFPOHA_00214		IMPPHOBI_00218
mmsA		Methylmalonate-semialdehyde dehydrogenase [acylating]	66	66	1	1	22003	1	13866		503	1505	1487	JJDBDNAI_00250	ANPACMBM_00218	MFAGGBDE_01771	2142_00211	2355_00160	3659_00220	3664_00221	3670_00221		KGELGKGC_00246	KMKIKLBA_04073	OLMKBIGO_00212	KNKLNGNO_02675	GAKPJOLL_00233	GEICEOLK_03819	JNDNKAMK_00233	NBNEHDEG_00259	OAGHKFEL_00210	FDBJBPCN_04208	DCFEHDEH_03836	ACPJEIPJ_00246	DMPLDJOG_01182	JHIFCEPG_00213	MIEOPNPI_00231	IGFFHHBP_00237	IGNECDKL_00219	KCBIHLMO_00218	AOAKNGNO_00250		HEFJEBFC_00210	NHPOJHGC_00218	MCKELHOB_04268	FCAPDDPO_00097	PMAFPOHA_00215		IMPPHOBI_00219
acdA_2		Acyl-CoA dehydrogenase	71	71	1	1	24540	1	13865		992	2687	1184	JJDBDNAI_00251	ANPACMBM_00219	MFAGGBDE_01772	2142_00212	2355_00161	3659_00221	3664_00222	3670_00222	DJEDFHEN_00220	KGELGKGC_00247	KMKIKLBA_04074	OLMKBIGO_00213	KNKLNGNO_02674	GAKPJOLL_00234	GEICEOLK_03820	JNDNKAMK_00234	NBNEHDEG_00260	OAGHKFEL_00211	FDBJBPCN_04209	DCFEHDEH_03835	ACPJEIPJ_00247	DMPLDJOG_01181	JHIFCEPG_00214	MIEOPNPI_00232	IGFFHHBP_00238	IGNECDKL_00220	KCBIHLMO_00219	AOAKNGNO_00251	DLEKPJPE_00260	HEFJEBFC_00211	NHPOJHGC_00219	MCKELHOB_04269	FCAPDDPO_00096	PMAFPOHA_00216	JHJLELJC_00243	IMPPHOBI_00220
crt_1		Short-chain-enoyl-CoA hydratase	71	71	1	1	24544	1	13864		695	797	795	JJDBDNAI_00252	ANPACMBM_00220	MFAGGBDE_01773	2142_00213	2355_00162	3659_00222	3664_00223	3670_00223	DJEDFHEN_00221	KGELGKGC_00248	KMKIKLBA_04075	OLMKBIGO_00214	KNKLNGNO_02673	GAKPJOLL_00235	GEICEOLK_03821	JNDNKAMK_00235	NBNEHDEG_00261	OAGHKFEL_00212	FDBJBPCN_04210	DCFEHDEH_03834	ACPJEIPJ_00248	DMPLDJOG_01180	JHIFCEPG_00215	MIEOPNPI_00233	IGFFHHBP_00239	IGNECDKL_00221	KCBIHLMO_00220	AOAKNGNO_00252	DLEKPJPE_00261	HEFJEBFC_00212	NHPOJHGC_00220	MCKELHOB_04270	FCAPDDPO_00095	PMAFPOHA_00217	JHJLELJC_00244	IMPPHOBI_00221
menB		hypothetical protein	66	66	1	1	24545	1	13862		1157	1175	1174	JJDBDNAI_00253	ANPACMBM_00221	MFAGGBDE_01774	2142_00214	2355_00163	3659_00223	3664_00224	3670_00224	DJEDFHEN_00222			OLMKBIGO_00215	KNKLNGNO_02672	GAKPJOLL_00236	GEICEOLK_03822	JNDNKAMK_00236	NBNEHDEG_00262	OAGHKFEL_00213	FDBJBPCN_04211	DCFEHDEH_03833	ACPJEIPJ_00249	DMPLDJOG_01179	JHIFCEPG_00216	MIEOPNPI_00234	IGFFHHBP_00240	IGNECDKL_00222	KCBIHLMO_00221	AOAKNGNO_00253	DLEKPJPE_00262	HEFJEBFC_00213	NHPOJHGC_00221	MCKELHOB_04271	FCAPDDPO_00094	PMAFPOHA_00218	JHJLELJC_00245	IMPPHOBI_00222
mmsB		3-hydroxyisobutyrate dehydrogenase	71	71	1	1	24550	1	13861		725	890	887	JJDBDNAI_00254	ANPACMBM_00222	MFAGGBDE_01775	2142_00215	2355_00164	3659_00224	3664_00225	3670_00225	DJEDFHEN_00223	KGELGKGC_00250	KMKIKLBA_04077	OLMKBIGO_00216	KNKLNGNO_02671	GAKPJOLL_00237	GEICEOLK_03823	JNDNKAMK_00237	NBNEHDEG_00263	OAGHKFEL_00214	FDBJBPCN_04212	DCFEHDEH_03832	ACPJEIPJ_00250	DMPLDJOG_01178	JHIFCEPG_00217	MIEOPNPI_00235	IGFFHHBP_00241	IGNECDKL_00223	KCBIHLMO_00222	AOAKNGNO_00254	DLEKPJPE_00263	HEFJEBFC_00214	NHPOJHGC_00222	MCKELHOB_04272	FCAPDDPO_00093	PMAFPOHA_00219	JHJLELJC_00246	IMPPHOBI_00223
ohrB		Organic hydroperoxide resistance protein OhrB	71	71	1	1	24557	1	13858		344	425	423	JJDBDNAI_00255	ANPACMBM_00223	MFAGGBDE_01776	2142_00216	2355_00165	3659_00225	3664_00226	3670_00226	DJEDFHEN_00225	KGELGKGC_00251	KMKIKLBA_04078	OLMKBIGO_00217	KNKLNGNO_02670	GAKPJOLL_00238	GEICEOLK_03824	JNDNKAMK_00238	NBNEHDEG_00264	OAGHKFEL_00215	FDBJBPCN_04213	DCFEHDEH_03831	ACPJEIPJ_00251	DMPLDJOG_01177	JHIFCEPG_00218	MIEOPNPI_00236	IGFFHHBP_00242	IGNECDKL_00224	KCBIHLMO_00223	AOAKNGNO_00255	DLEKPJPE_00267	HEFJEBFC_00215	NHPOJHGC_00223	MCKELHOB_04273	FCAPDDPO_00092	PMAFPOHA_00220	JHJLELJC_00249	IMPPHOBI_00224
group_4198		hypothetical protein	60	60	1	1	24590	1	13856		335	980	964	JJDBDNAI_00256		MFAGGBDE_01777	2142_00217	2355_00166	3659_00226	3664_00227	3670_00227	DJEDFHEN_00226			OLMKBIGO_00218	KNKLNGNO_02669	GAKPJOLL_00239	GEICEOLK_03825	JNDNKAMK_00239		OAGHKFEL_00216	FDBJBPCN_04214	DCFEHDEH_03830	ACPJEIPJ_00252	DMPLDJOG_01176	JHIFCEPG_00219	MIEOPNPI_00237	IGFFHHBP_00243		KCBIHLMO_00224		DLEKPJPE_00268	HEFJEBFC_00216	NHPOJHGC_00224	MCKELHOB_04274	FCAPDDPO_00091	PMAFPOHA_00221	JHJLELJC_00250	IMPPHOBI_00225
group_7979		hypothetical protein	17	17	1	1	21991	1	13853		155	179	157	JJDBDNAI_00257				2355_00167								KNKLNGNO_02668									DMPLDJOG_01175		MIEOPNPI_00238	IGFFHHBP_00244						NHPOJHGC_00225					IMPPHOBI_00226
group_5927		hypothetical protein	45	45	1	1	24596	1	13854		1160	1781	1767	JJDBDNAI_00258			2142_00221	2355_00168	3659_00228	3664_00229	3670_00229				OLMKBIGO_00221	KNKLNGNO_02667		GEICEOLK_03827	JNDNKAMK_00242			FDBJBPCN_04216	DCFEHDEH_03827		DMPLDJOG_01174		MIEOPNPI_00239	IGFFHHBP_00245						NHPOJHGC_00226	MCKELHOB_04276	FCAPDDPO_00089	PMAFPOHA_00223		IMPPHOBI_00227
group_5235		hypothetical protein	48	48	1	1	24597	1	13850		419	419	419	JJDBDNAI_00259			2142_00222	2355_00169	3659_00229	3664_00230	3670_00230				OLMKBIGO_00222	KNKLNGNO_02666		GEICEOLK_03828	JNDNKAMK_00243	NBNEHDEG_00270		FDBJBPCN_04217	DCFEHDEH_03826		DMPLDJOG_01173		MIEOPNPI_00240	IGFFHHBP_00246			AOAKNGNO_00261			NHPOJHGC_00227	MCKELHOB_04277	FCAPDDPO_00088	PMAFPOHA_00224		IMPPHOBI_00228
dusA		tRNA-dihydrouridine(20/20a) synthase	49	49	1	1	24598	1	13847		839	1151	1029	JJDBDNAI_00260	ANPACMBM_00226	MFAGGBDE_01781		2355_00170	3659_00230	3664_00231	3670_00231		KGELGKGC_00255	KMKIKLBA_04083		KNKLNGNO_02665		GEICEOLK_03829			OAGHKFEL_00219	FDBJBPCN_04218		ACPJEIPJ_00256	DMPLDJOG_01172	JHIFCEPG_00222	MIEOPNPI_00241		IGNECDKL_00229	KCBIHLMO_00228		DLEKPJPE_00272	HEFJEBFC_00220		MCKELHOB_04278	FCAPDDPO_00087	PMAFPOHA_00225	JHJLELJC_00255	IMPPHOBI_00229
group_3667		hypothetical protein	70	70	1	1	24601	1	13846		374	383	374	JJDBDNAI_00261	ANPACMBM_00227	MFAGGBDE_01782	2142_00224	2355_00171	3659_00231	3664_00232	3670_00232	DJEDFHEN_00247	KGELGKGC_00256		OLMKBIGO_00224	KNKLNGNO_02664	GAKPJOLL_00259	GEICEOLK_03830	JNDNKAMK_00245	NBNEHDEG_00274	OAGHKFEL_00220	FDBJBPCN_04219	DCFEHDEH_03824	ACPJEIPJ_00257	DMPLDJOG_01171	JHIFCEPG_00223	MIEOPNPI_00242	IGFFHHBP_00294	IGNECDKL_00230	KCBIHLMO_00229	AOAKNGNO_00265	DLEKPJPE_00273	HEFJEBFC_00221	NHPOJHGC_00275	MCKELHOB_04279	FCAPDDPO_00086	PMAFPOHA_00226	JHJLELJC_00256	IMPPHOBI_00230
phoP_1		Virulence transcriptional regulatory protein PhoP	65	65	1	1	24602	1	13837		257	683	676	JJDBDNAI_00262	ANPACMBM_00228	MFAGGBDE_01783	2142_00225	2355_00172	3659_00232	3664_00233	3670_00233	DJEDFHEN_00248	KGELGKGC_00257		OLMKBIGO_00225	KNKLNGNO_02663	GAKPJOLL_00260		JNDNKAMK_00246	NBNEHDEG_00275	OAGHKFEL_00221	FDBJBPCN_04220	DCFEHDEH_03823		DMPLDJOG_01170	JHIFCEPG_00224	MIEOPNPI_00243	IGFFHHBP_00295	IGNECDKL_00231	KCBIHLMO_00230	AOAKNGNO_00266	DLEKPJPE_00274	HEFJEBFC_00222	NHPOJHGC_00276	MCKELHOB_04280	FCAPDDPO_00085	PMAFPOHA_00227	JHJLELJC_00257	IMPPHOBI_00231
sasA_1		hypothetical protein	72	72	1	1	24606				779	1427	1412	JJDBDNAI_00263	ANPACMBM_00229	MFAGGBDE_01784	2142_00226	2355_00173	3659_00233	3664_00234	3670_00234	DJEDFHEN_00249	KGELGKGC_00258	KMKIKLBA_04086	OLMKBIGO_00226	KNKLNGNO_02662	GAKPJOLL_00261	GEICEOLK_03832	JNDNKAMK_00247	NBNEHDEG_00276	OAGHKFEL_00222	FDBJBPCN_04221	DCFEHDEH_03822	ACPJEIPJ_00259	DMPLDJOG_01169	JHIFCEPG_00225	MIEOPNPI_00244	IGFFHHBP_00296	IGNECDKL_00232	KCBIHLMO_00231	AOAKNGNO_00267	DLEKPJPE_00275	HEFJEBFC_00223	NHPOJHGC_00277	MCKELHOB_04281	FCAPDDPO_00084	PMAFPOHA_00228	JHJLELJC_00258	IMPPHOBI_00232
mtfA		Protein MtfA	62	62	1	1	24607	1	20191		419	821	778	JJDBDNAI_00264	ANPACMBM_00230	MFAGGBDE_01785	2142_00227	2355_00174	3659_00234	3664_00235	3670_00235	DJEDFHEN_00250	KGELGKGC_00259			KNKLNGNO_02661	GAKPJOLL_00262	GEICEOLK_03834		NBNEHDEG_00277	OAGHKFEL_00223	FDBJBPCN_04222			DMPLDJOG_01168	JHIFCEPG_00226	MIEOPNPI_00245	IGFFHHBP_00297	IGNECDKL_00233	KCBIHLMO_00232	AOAKNGNO_00268	DLEKPJPE_00276	HEFJEBFC_00224	NHPOJHGC_00278	MCKELHOB_04282	FCAPDDPO_00083	PMAFPOHA_00229		IMPPHOBI_00233
group_4675		hypothetical protein	60	60	1	1	24609	1	20192	Hypothetical protein with no hits to refseq/uniprot/clusters/cdd/tigrfams/pfam overlapping another protein with hits	278	290	279	JJDBDNAI_00265	ANPACMBM_00231		2142_00228	2355_00175	3659_00235	3664_00236	3670_00236	DJEDFHEN_00251			OLMKBIGO_00228	KNKLNGNO_02660	GAKPJOLL_00263	GEICEOLK_03835	JNDNKAMK_00249	NBNEHDEG_00278	OAGHKFEL_00224	FDBJBPCN_04223			DMPLDJOG_01167		MIEOPNPI_00246	IGFFHHBP_00298	IGNECDKL_00234	KCBIHLMO_00233	AOAKNGNO_00269			NHPOJHGC_00279	MCKELHOB_04283	FCAPDDPO_00082	PMAFPOHA_00230		IMPPHOBI_00234
birA		Bifunctional ligase/repressor BirA	45	45	1	1	24612	1	20193		128	968	948	JJDBDNAI_00266	ANPACMBM_00232		2142_00229		3659_00236	3664_00237	3670_00237		KGELGKGC_00261	KMKIKLBA_04089	OLMKBIGO_00229	KNKLNGNO_02659			JNDNKAMK_00250		OAGHKFEL_00225		DCFEHDEH_03819	ACPJEIPJ_00263		JHIFCEPG_00228	MIEOPNPI_00247		IGNECDKL_00235		AOAKNGNO_00270	DLEKPJPE_00278	HEFJEBFC_00226	NHPOJHGC_00280			PMAFPOHA_00231	JHJLELJC_00261	IMPPHOBI_00235
coaX		Type III pantothenate kinase	71	71	1	1	24621	1	20292		509	731	727	JJDBDNAI_00267	ANPACMBM_00233	MFAGGBDE_01787	2142_00230	2355_00177	3659_00237	3664_00238	3670_00238	DJEDFHEN_00253	KGELGKGC_00262		OLMKBIGO_00230	KNKLNGNO_02658	GAKPJOLL_00265	GEICEOLK_03837	JNDNKAMK_00251	NBNEHDEG_00280	OAGHKFEL_00226	FDBJBPCN_04225	DCFEHDEH_03818	ACPJEIPJ_00264	DMPLDJOG_01165	JHIFCEPG_00229	MIEOPNPI_00248	IGFFHHBP_00300	IGNECDKL_00236	KCBIHLMO_00235	AOAKNGNO_00271	DLEKPJPE_00279	HEFJEBFC_00227	NHPOJHGC_00281	MCKELHOB_04285	FCAPDDPO_00080	PMAFPOHA_00232	JHJLELJC_00262	IMPPHOBI_00236
group_4199		hypothetical protein	44	44	1	1	24622	1	20414		848	860	852	JJDBDNAI_00268			2142_00231	2355_00178	3659_00238	3664_00239	3670_00239					KNKLNGNO_02657		GEICEOLK_03838		NBNEHDEG_00281		FDBJBPCN_04226			DMPLDJOG_01164		MIEOPNPI_00249	IGFFHHBP_00301			AOAKNGNO_00272			NHPOJHGC_00282	MCKELHOB_04286	FCAPDDPO_00079	PMAFPOHA_00233		IMPPHOBI_00237
group_13883		hypothetical protein	1	1	1	1	24704	1	20413		1178	1178	1178	JJDBDNAI_00270
group_13884		hypothetical protein	1	1	1	1	24705	1	20412		224	224	224	JJDBDNAI_00271
group_13885		hypothetical protein	1	1	1	1	24706	1	20411		305	305	305	JJDBDNAI_00272
group_13886		hypothetical protein	1	1	1	1	24707	1	20410		185	185	185	JJDBDNAI_00273
group_9730		hypothetical protein	2	2	1	1	24708	1	20409		425	425	425	JJDBDNAI_00274
group_8186		hypothetical protein	7	7	1	1	24717	1	20408		2696	2696	2696	JJDBDNAI_00275																								IGFFHHBP_00254
group_13887		hypothetical protein	1	1	1	1	24718	1	20407		260	260	260	JJDBDNAI_00276
group_13888		hypothetical protein	1	1	1	1	24719	1	20406		305	305	305	JJDBDNAI_00277
group_13889		hypothetical protein	1	1	1	1	24720	1	20405		242	242	242	JJDBDNAI_00278
group_13890		hypothetical protein	1	1	1	1	24721	1	20404		164	164	164	JJDBDNAI_00279
group_13891		hypothetical protein	1	1	1	1	24722	1	20403		344	344	344	JJDBDNAI_00280
group_13892		hypothetical protein	1	1	1	1	24723	1	20402		332	332	332	JJDBDNAI_00281
group_13893		hypothetical protein	1	1	1	1	24724	1	20401		365	365	365	JJDBDNAI_00282
group_13894		hypothetical protein	1	1	1	1	24725	1	20400		977	977	977	JJDBDNAI_00283
group_13895		hypothetical protein	1	1	1	1	24726	1	20399		1391	1391	1391	JJDBDNAI_00284
group_13896		hypothetical protein	1	1	1	1	24727	1	20398		992	992	992	JJDBDNAI_00285
group_13897		hypothetical protein	1	1	1	1	24728	1	20397		398	398	398	JJDBDNAI_00286
group_13898		hypothetical protein	1	1	1	1	24729	1	20396		2864	2864	2864	JJDBDNAI_00287
group_13899		hypothetical protein	1	1	1	1	24730	1	20395		116	116	116	JJDBDNAI_00288
group_13900		hypothetical protein	1	1	1	1	24731	1	20394		326	326	326	JJDBDNAI_00289
group_13901		hypothetical protein	1	1	1	1	24732	1	20393		509	509	509	JJDBDNAI_00290
group_13902	gpFI_1	Putative prophage major tail sheath protein	1	1	1	1	24733	1	20392		1169	1169	1169	JJDBDNAI_00291
group_13903		hypothetical protein	1	1	1	1	24734	1	20391		350	350	350	JJDBDNAI_00292
group_13904		hypothetical protein	1	1	1	1	24735	1	20390		548	548	548	JJDBDNAI_00293
group_13905		hypothetical protein	1	1	1	1	24736	1	20389		281	281	281	JJDBDNAI_00294
group_13906		hypothetical protein	1	1	1	1	24737	1	20388		1232	1232	1232	JJDBDNAI_00295
group_13907		hypothetical protein	1	1	1	1	24738	1	20387		551	551	551	JJDBDNAI_00296
group_13908		hypothetical protein	1	1	1	1	24739	1	20386		890	890	890	JJDBDNAI_00297
group_13909		hypothetical protein	1	1	1	1	24740	1	20385		461	461	461	JJDBDNAI_00298
group_13910		hypothetical protein	1	1	1	1	24741	1	20384		485	485	485	JJDBDNAI_00299
group_13911		hypothetical protein	1	1	1	1	24742	1	20383		524	524	524	JJDBDNAI_00300
group_13912		hypothetical protein	1	1	1	1	24743	1	20382		635	635	635	JJDBDNAI_00301
group_13913		hypothetical protein	1	1	1	1	24744	1	20381		275	275	275	JJDBDNAI_00302
group_13914		hypothetical protein	1	1	1	1	24745	1	20380		353	353	353	JJDBDNAI_00303
group_13915		hypothetical protein	1	1	1	1	24746	1	20379		215	215	215	JJDBDNAI_00304
group_13916		hypothetical protein	1	1	1	1	24747	1	20378		467	467	467	JJDBDNAI_00305
group_13917		hypothetical protein	1	1	1	1	24748	1	20377		707	707	707	JJDBDNAI_00306
group_13918		hypothetical protein	1	1	1	1	24749	1	20376		1016	1016	1016	JJDBDNAI_00307
group_13919		hypothetical protein	1	1	1	1	24750	1	20375		863	863	863	JJDBDNAI_00308
group_6325		hypothetical protein	14	14	1	1	24835	1	20334		830	1694	1632	JJDBDNAI_00309					3659_00282	3664_00283	3670_00283																	IGFFHHBP_00286						NHPOJHGC_00269
group_13920		hypothetical protein	1	1	1	1	24849	1	20333		1010	1010	1010	JJDBDNAI_00310
hindIIIM		Modification methylase HindIII	8	8	1	1	24850	1	20322		710	710	710	JJDBDNAI_00311																								IGFFHHBP_00288
group_13921		hypothetical protein	1	1	1	1	24841	1	20321		488	488	488	JJDBDNAI_00312
group_13922		hypothetical protein	1	1	1	1	24840	1	20320		437	437	437	JJDBDNAI_00313
group_13923		hypothetical protein	1	1	1	1	24839	1	20319		761	761	761	JJDBDNAI_00314
group_13924		hypothetical protein	1	1	1	1	24838	1	20318		200	200	200	JJDBDNAI_00315
group_13925		hypothetical protein	1	1	1	1	24837	1	20317		287	287	287	JJDBDNAI_00316
group_12156		hypothetical protein	10	10	1	1	21923	1	20148		1124	1124	1124	JJDBDNAI_00317			2142_00255									KNKLNGNO_02628																		NHPOJHGC_00284					IMPPHOBI_00239
group_12157		hypothetical protein	10	10	1	1	21922	1	20147		404	404	404	JJDBDNAI_00318			2142_00256									KNKLNGNO_02627																		NHPOJHGC_00285					IMPPHOBI_00240
group_9104		hypothetical protein	11	11	1	1	21921	1	20146		287	287	287	JJDBDNAI_00319			2142_00257									KNKLNGNO_02626		GEICEOLK_03840																NHPOJHGC_00286					IMPPHOBI_00241
group_3240		hypothetical protein	48	48	1	1	24652	1	20145		302	302	302	JJDBDNAI_00320	ANPACMBM_00237		2142_00258		3659_00290	3664_00291	3670_00291		KGELGKGC_00268		OLMKBIGO_00236	KNKLNGNO_02625		GEICEOLK_03841	JNDNKAMK_00257	NBNEHDEG_00284			DCFEHDEH_03812		DMPLDJOG_01161				IGNECDKL_00240		AOAKNGNO_00278		HEFJEBFC_00234	NHPOJHGC_00287	MCKELHOB_04289	FCAPDDPO_00076	PMAFPOHA_00265	JHJLELJC_00268	IMPPHOBI_00242
group_193		hypothetical protein	60	60	1	1	24873	1	20125		269	419	403	JJDBDNAI_00321		MFAGGBDE_01791	2142_00259	2355_00181	3659_00291	3664_00292	3670_00292	DJEDFHEN_00258			OLMKBIGO_00237	KNKLNGNO_02623	GAKPJOLL_00270	GEICEOLK_03842	JNDNKAMK_00258	NBNEHDEG_00285		FDBJBPCN_04230		ACPJEIPJ_00312	DMPLDJOG_01160	JHIFCEPG_00241	MIEOPNPI_00255	IGFFHHBP_00304		KCBIHLMO_00240	AOAKNGNO_00279		HEFJEBFC_00235	NHPOJHGC_00289	MCKELHOB_04290	FCAPDDPO_00075	PMAFPOHA_00266	JHJLELJC_00269	IMPPHOBI_00244
group_6744		hypothetical protein	9	9	1	1	24912	1	20115		770	770	770	JJDBDNAI_00322			2142_00260									KNKLNGNO_02622																		NHPOJHGC_00290					IMPPHOBI_00245
group_6743		hypothetical protein	10	10	1	1	24913	1	20116		944	2018	1051	JJDBDNAI_00323			2142_00261									KNKLNGNO_02621																		NHPOJHGC_00291					IMPPHOBI_00246
arcA		Arginase	39	39	1	1	24915	1	20118		401	920	904	JJDBDNAI_00324			2142_00262	2355_00184	3659_00294	3664_00295	3670_00295					KNKLNGNO_02620		GEICEOLK_03845				FDBJBPCN_04233			DMPLDJOG_01157			IGFFHHBP_00307						NHPOJHGC_00292	MCKELHOB_04293	FCAPDDPO_00072	PMAFPOHA_00269		IMPPHOBI_00247
group_4676		hypothetical protein	72	72	1	1	24916				137	137	137	JJDBDNAI_00325	ANPACMBM_00239	MFAGGBDE_01798	2142_00263	2355_00185	3659_00295	3664_00296	3670_00296	DJEDFHEN_00265	KGELGKGC_00274	KMKIKLBA_04101	OLMKBIGO_00242	KNKLNGNO_02619	GAKPJOLL_00273	GEICEOLK_03846	JNDNKAMK_00262	NBNEHDEG_00289	OAGHKFEL_00235	FDBJBPCN_04234	DCFEHDEH_03806	ACPJEIPJ_00316	DMPLDJOG_01156	JHIFCEPG_00245	MIEOPNPI_00259	IGFFHHBP_00308	IGNECDKL_00242	KCBIHLMO_00245	AOAKNGNO_00283	DLEKPJPE_00288	HEFJEBFC_00239	NHPOJHGC_00293	MCKELHOB_04294	FCAPDDPO_00071	PMAFPOHA_00270	JHJLELJC_00273	IMPPHOBI_00248
group_12158		hypothetical protein	62	62	1	1	24917	1	10580		221	221	221	JJDBDNAI_00326	ANPACMBM_00240		2142_00264	2355_00186	3659_00296	3664_00297	3670_00297	DJEDFHEN_00266	KGELGKGC_00275		OLMKBIGO_00243	KNKLNGNO_02618	GAKPJOLL_00274	GEICEOLK_03847		NBNEHDEG_00290	OAGHKFEL_00236	FDBJBPCN_04235	DCFEHDEH_03805	ACPJEIPJ_00317	DMPLDJOG_01155	JHIFCEPG_00246	MIEOPNPI_00260	IGFFHHBP_00309	IGNECDKL_00243	KCBIHLMO_00246	AOAKNGNO_00284			NHPOJHGC_00294	MCKELHOB_04295	FCAPDDPO_00070	PMAFPOHA_00271	JHJLELJC_00274	IMPPHOBI_00249
group_1865		hypothetical protein	69	69	1	1	24918	1	10581		788	875	806	JJDBDNAI_00327	ANPACMBM_00241	MFAGGBDE_01800	2142_00265	2355_00187	3659_00297	3664_00298	3670_00298	DJEDFHEN_00267	KGELGKGC_00276		OLMKBIGO_00244	KNKLNGNO_02617	GAKPJOLL_00275	GEICEOLK_03848	JNDNKAMK_00264	NBNEHDEG_00291	OAGHKFEL_00237	FDBJBPCN_04236	DCFEHDEH_03804	ACPJEIPJ_00318	DMPLDJOG_01154	JHIFCEPG_00247	MIEOPNPI_00261	IGFFHHBP_00310	IGNECDKL_00244	KCBIHLMO_00247	AOAKNGNO_00285	DLEKPJPE_00290	HEFJEBFC_00243	NHPOJHGC_00295	MCKELHOB_04296	FCAPDDPO_00069	PMAFPOHA_00272	JHJLELJC_00275	IMPPHOBI_00250
group_7510		hypothetical protein	72	72	1	1	24921				950	1295	1284	JJDBDNAI_00328	ANPACMBM_00242	MFAGGBDE_01801	2142_00266	2355_00188	3659_00298	3664_00299	3670_00299	DJEDFHEN_00268	KGELGKGC_00277	KMKIKLBA_04104	OLMKBIGO_00245	KNKLNGNO_02616	GAKPJOLL_00276	GEICEOLK_03849	JNDNKAMK_00265	NBNEHDEG_00343	OAGHKFEL_00238	FDBJBPCN_04237	DCFEHDEH_03803	ACPJEIPJ_00319	DMPLDJOG_01153	JHIFCEPG_00248	MIEOPNPI_00262	IGFFHHBP_00311	IGNECDKL_00245	KCBIHLMO_00248	AOAKNGNO_00286	DLEKPJPE_00291	HEFJEBFC_00244	NHPOJHGC_00296	MCKELHOB_04297	FCAPDDPO_00068	PMAFPOHA_00273	JHJLELJC_00276	IMPPHOBI_00251
group_7696		hypothetical protein	42	42	1	1	24924	212	2		296	296	296	JJDBDNAI_00329			2142_00267	2355_00189	3659_00299	3664_00300	3670_00300					KNKLNGNO_02615		GEICEOLK_03850				FDBJBPCN_04238			DMPLDJOG_01152		MIEOPNPI_00263	IGFFHHBP_00312						NHPOJHGC_00297	MCKELHOB_04298	FCAPDDPO_00067	PMAFPOHA_00274		IMPPHOBI_00252
gloB_1		hypothetical protein	67	67	1	1	24926	212	4		233	932	919	JJDBDNAI_00330	ANPACMBM_00244	MFAGGBDE_01803	2142_00268	2355_00190	3659_00300	3664_00301	3670_00301	DJEDFHEN_00270	KGELGKGC_00279	KMKIKLBA_04106	OLMKBIGO_00247	KNKLNGNO_02614	GAKPJOLL_00278	GEICEOLK_03851	JNDNKAMK_00267		OAGHKFEL_00240	FDBJBPCN_04239	DCFEHDEH_03801	ACPJEIPJ_00321	DMPLDJOG_01151	JHIFCEPG_00250	MIEOPNPI_00264	IGFFHHBP_00313	IGNECDKL_00247		AOAKNGNO_00288	DLEKPJPE_00293		NHPOJHGC_00298	MCKELHOB_04299	FCAPDDPO_00066	PMAFPOHA_00275	JHJLELJC_00278	IMPPHOBI_00253
group_5930		hypothetical protein	72	72	1	1	24931				1652	1727	1655	JJDBDNAI_00331	ANPACMBM_00245	MFAGGBDE_01804	2142_00269	2355_00191	3659_00301	3664_00302	3670_00302	DJEDFHEN_00271	KGELGKGC_00280	KMKIKLBA_04107	OLMKBIGO_00248	KNKLNGNO_02613	GAKPJOLL_00279	GEICEOLK_03852	JNDNKAMK_00268	NBNEHDEG_00346	OAGHKFEL_00241	FDBJBPCN_04240	DCFEHDEH_03800	ACPJEIPJ_00322	DMPLDJOG_01150	JHIFCEPG_00251	MIEOPNPI_00265	IGFFHHBP_00314	IGNECDKL_00248	KCBIHLMO_00252	AOAKNGNO_00289	DLEKPJPE_00294	HEFJEBFC_00247	NHPOJHGC_00299	MCKELHOB_04300	FCAPDDPO_00065	PMAFPOHA_00276	JHJLELJC_00279	IMPPHOBI_00254
group_643		hypothetical protein	60	60	1	1	24932	314	2		293	356	315	JJDBDNAI_00332	ANPACMBM_00246	MFAGGBDE_01805	2142_00270	2355_00192	3659_00302	3664_00303	3670_00303	DJEDFHEN_00272			OLMKBIGO_00249	KNKLNGNO_02612	GAKPJOLL_00280	GEICEOLK_03853	JNDNKAMK_00269	NBNEHDEG_00347	OAGHKFEL_00242	FDBJBPCN_04241		ACPJEIPJ_00323	DMPLDJOG_01149	JHIFCEPG_00252	MIEOPNPI_00266	IGFFHHBP_00315			AOAKNGNO_00290	DLEKPJPE_00295	HEFJEBFC_00248	NHPOJHGC_00300	MCKELHOB_04301	FCAPDDPO_00064	PMAFPOHA_00277	JHJLELJC_00280	IMPPHOBI_00255
kgtP		Alpha-ketoglutarate permease	72	72	1	1	24937				1115	1334	1328	JJDBDNAI_00333	ANPACMBM_00247	MFAGGBDE_01806	2142_00271	2355_00193	3659_00303	3664_00304	3670_00304	DJEDFHEN_00273	KGELGKGC_00282	KMKIKLBA_04109	OLMKBIGO_00250	KNKLNGNO_02611	GAKPJOLL_00281	GEICEOLK_03854	JNDNKAMK_00270	NBNEHDEG_00348	OAGHKFEL_00243	FDBJBPCN_04242	DCFEHDEH_03799	ACPJEIPJ_00324	DMPLDJOG_01148	JHIFCEPG_00253	MIEOPNPI_00267	IGFFHHBP_00316	IGNECDKL_00250	KCBIHLMO_00254	AOAKNGNO_00291	DLEKPJPE_00296	HEFJEBFC_00249	NHPOJHGC_00301	MCKELHOB_04302	FCAPDDPO_00063	PMAFPOHA_00278	JHJLELJC_00281	IMPPHOBI_00256
group_12655		hypothetical protein	21	21	1	1	21671	59	17		1127	1127	1127	JJDBDNAI_00334				2355_00194								KNKLNGNO_02610											MIEOPNPI_00268	IGFFHHBP_00317						NHPOJHGC_00302		FCAPDDPO_00062			IMPPHOBI_00257
group_12656		hypothetical protein	18	18	1	1	21670	59	18		314	314	314	JJDBDNAI_00335				2355_00195								KNKLNGNO_02609											MIEOPNPI_00269	IGFFHHBP_00318						NHPOJHGC_00303		FCAPDDPO_00061			IMPPHOBI_00258
group_12657		hypothetical protein	18	18	1	1	21658	59	19		200	200	200	JJDBDNAI_00336				2355_00196								KNKLNGNO_02608											MIEOPNPI_00270	IGFFHHBP_00319						NHPOJHGC_00304		FCAPDDPO_00060			IMPPHOBI_00259
group_12658		hypothetical protein	21	21	1	1	21661	59	21		926	926	926	JJDBDNAI_00337				2355_00197								KNKLNGNO_02607											MIEOPNPI_00271	IGFFHHBP_00320						NHPOJHGC_00305		FCAPDDPO_00059			IMPPHOBI_00260
group_12659		hypothetical protein	20	20	1	1	21662	59	22		764	764	764	JJDBDNAI_00338				2355_00198								KNKLNGNO_02606											MIEOPNPI_00272	IGFFHHBP_00321						NHPOJHGC_00306		FCAPDDPO_00058			IMPPHOBI_00261
yedA		putative inner membrane transporter YedA	49	49	1	1	24938	59	26		389	905	891	JJDBDNAI_00339	ANPACMBM_00248	MFAGGBDE_01807		2355_00199				DJEDFHEN_00275	KGELGKGC_00284	KMKIKLBA_04110	OLMKBIGO_00251	KNKLNGNO_02605	GAKPJOLL_00282		JNDNKAMK_00271	NBNEHDEG_00349	OAGHKFEL_00245		DCFEHDEH_03798	ACPJEIPJ_00325	DMPLDJOG_01146	JHIFCEPG_00254	MIEOPNPI_00273	IGFFHHBP_00322	IGNECDKL_00251	KCBIHLMO_00255	AOAKNGNO_00292	DLEKPJPE_00297	HEFJEBFC_00251	NHPOJHGC_00307		FCAPDDPO_00057		JHJLELJC_00282	IMPPHOBI_00263
rarD		Protein RarD	60	60	1	1	24939	59	27		488	1793	900	JJDBDNAI_00340	ANPACMBM_00249	MFAGGBDE_01808	2142_00273	2355_00200	3659_00305	3664_00306	3670_00306				OLMKBIGO_00252	KNKLNGNO_02604	GAKPJOLL_00283	GEICEOLK_03856	JNDNKAMK_00272	NBNEHDEG_00350		FDBJBPCN_00001	DCFEHDEH_03797	ACPJEIPJ_00326	DMPLDJOG_01145	JHIFCEPG_00255	MIEOPNPI_00274	IGFFHHBP_00323	IGNECDKL_00252	KCBIHLMO_00256		DLEKPJPE_00298		NHPOJHGC_00308	MCKELHOB_04304	FCAPDDPO_00056	PMAFPOHA_00280	JHJLELJC_00283
btuB_2		hypothetical protein	25	25	1	1	24941	59	29		1337	2858	2792	JJDBDNAI_00341				2355_00201								KNKLNGNO_02603						FDBJBPCN_00002			DMPLDJOG_01144		MIEOPNPI_00275	IGFFHHBP_00324					HEFJEBFC_00253	NHPOJHGC_00309		FCAPDDPO_00055			IMPPHOBI_00265
group_3245		hypothetical protein	63	63	1	1	24951	59	7		656	1322	1311	JJDBDNAI_00342	ANPACMBM_00251	MFAGGBDE_01810	2142_00275	2355_00202	3659_00307	3664_00308	3670_00308	DJEDFHEN_00278			OLMKBIGO_00254	KNKLNGNO_02602	GAKPJOLL_00285	GEICEOLK_03858	JNDNKAMK_00274	NBNEHDEG_00352	OAGHKFEL_00248	FDBJBPCN_00003		ACPJEIPJ_00328	DMPLDJOG_01143	JHIFCEPG_00257	MIEOPNPI_00276	IGFFHHBP_00325	IGNECDKL_00254		AOAKNGNO_00295	DLEKPJPE_00300	HEFJEBFC_00254	NHPOJHGC_00310	MCKELHOB_04306	FCAPDDPO_00054	PMAFPOHA_00282	JHJLELJC_00285	IMPPHOBI_00266
group_5931		hypothetical protein	71	71	1	1	24952	59	3		1157	1211	1157	JJDBDNAI_00343	ANPACMBM_00252	MFAGGBDE_01811	2142_00276	2355_00203	3659_00308	3664_00309	3670_00309	DJEDFHEN_00279	KGELGKGC_00288	KMKIKLBA_04114	OLMKBIGO_00255	KNKLNGNO_02601	GAKPJOLL_00286	GEICEOLK_03859	JNDNKAMK_00275	NBNEHDEG_00353	OAGHKFEL_00249	FDBJBPCN_00004	DCFEHDEH_03794	ACPJEIPJ_00329	DMPLDJOG_01142	JHIFCEPG_00258	MIEOPNPI_00277	IGFFHHBP_00326	IGNECDKL_00255	KCBIHLMO_00259	AOAKNGNO_00296	DLEKPJPE_00301	HEFJEBFC_00255	NHPOJHGC_00311	MCKELHOB_04307	FCAPDDPO_00053	PMAFPOHA_00283		IMPPHOBI_00267
yknY_1		putative ABC transporter ATP-binding protein YknY	72	72	1	1	24953				689	689	689	JJDBDNAI_00344	ANPACMBM_00253	MFAGGBDE_01812	2142_00277	2355_00204	3659_00309	3664_00310	3670_00310	DJEDFHEN_00280	KGELGKGC_00289	KMKIKLBA_04115	OLMKBIGO_00256	KNKLNGNO_02600	GAKPJOLL_00287	GEICEOLK_03860	JNDNKAMK_00276	NBNEHDEG_00354	OAGHKFEL_00250	FDBJBPCN_00005	DCFEHDEH_03793	ACPJEIPJ_00330	DMPLDJOG_01141	JHIFCEPG_00259	MIEOPNPI_00278	IGFFHHBP_00327	IGNECDKL_00256	KCBIHLMO_00260	AOAKNGNO_00297	DLEKPJPE_00302	HEFJEBFC_00256	NHPOJHGC_00312	MCKELHOB_04308	FCAPDDPO_00052	PMAFPOHA_00284	JHJLELJC_00287	IMPPHOBI_00268
macA_1		Macrolide export protein MacA	69	69	1	1	24955	128	10		1247	1265	1252	JJDBDNAI_00345	ANPACMBM_00254	MFAGGBDE_01813	2142_00278	2355_00205	3659_00310	3664_00311	3670_00311	DJEDFHEN_00281	KGELGKGC_00290		OLMKBIGO_00257	KNKLNGNO_02599	GAKPJOLL_00288	GEICEOLK_03861	JNDNKAMK_00277	NBNEHDEG_00355	OAGHKFEL_00251	FDBJBPCN_00006	DCFEHDEH_03792	ACPJEIPJ_00331	DMPLDJOG_01140	JHIFCEPG_00260	MIEOPNPI_00279	IGFFHHBP_00328	IGNECDKL_00257	KCBIHLMO_00261	AOAKNGNO_00298	DLEKPJPE_00303	HEFJEBFC_00257	NHPOJHGC_00313	MCKELHOB_04309	FCAPDDPO_00051	PMAFPOHA_00285	JHJLELJC_00288	IMPPHOBI_00269
btuD_1		hypothetical protein	64	64	1	1	24956	128	9		878	896	895	JJDBDNAI_00346	ANPACMBM_00255	MFAGGBDE_01814	2142_00279	2355_00206	3659_00311	3664_00312	3670_00312	DJEDFHEN_00282			OLMKBIGO_00258	KNKLNGNO_02598	GAKPJOLL_00289	GEICEOLK_03862	JNDNKAMK_00278	NBNEHDEG_00356	OAGHKFEL_00252	FDBJBPCN_00007	DCFEHDEH_03791	ACPJEIPJ_00332	DMPLDJOG_01139	JHIFCEPG_00261	MIEOPNPI_00280	IGFFHHBP_00329	IGNECDKL_00258		AOAKNGNO_00299	DLEKPJPE_00304	HEFJEBFC_00258	NHPOJHGC_00314	MCKELHOB_04310	FCAPDDPO_00050	PMAFPOHA_00286	JHJLELJC_00289	IMPPHOBI_00270
group_1057		hypothetical protein	63	63	1	1	24957	128	6		161	791	771	JJDBDNAI_00347	ANPACMBM_00256	MFAGGBDE_01815	2142_00280	2355_00207	3659_00312	3664_00313	3670_00313	DJEDFHEN_00283			OLMKBIGO_00259	KNKLNGNO_02597	GAKPJOLL_00290	GEICEOLK_03863	JNDNKAMK_00279	NBNEHDEG_00357	OAGHKFEL_00253	FDBJBPCN_00008		ACPJEIPJ_00333	DMPLDJOG_01138	JHIFCEPG_00262	MIEOPNPI_00281	IGFFHHBP_00330	IGNECDKL_00259		AOAKNGNO_00300	DLEKPJPE_00305	HEFJEBFC_00259	NHPOJHGC_00315	MCKELHOB_04311	FCAPDDPO_00049	PMAFPOHA_00287	JHJLELJC_00290	IMPPHOBI_00271
desK		hypothetical protein	46	46	1	1	24959	128	3		506	1214	1187	JJDBDNAI_00348			2142_00281	2355_00208	3659_00313	3664_00314	3670_00314				OLMKBIGO_00260	KNKLNGNO_02596		GEICEOLK_03864		NBNEHDEG_00358		FDBJBPCN_00009			DMPLDJOG_01137		MIEOPNPI_00282	IGFFHHBP_00331			AOAKNGNO_00301			NHPOJHGC_00316	MCKELHOB_04312	FCAPDDPO_00048	PMAFPOHA_00288		IMPPHOBI_00272
desR		Transcriptional regulatory protein DesR	72	72	1	1	24964				419	602	596	JJDBDNAI_00349	ANPACMBM_00258	MFAGGBDE_01817	2142_00282	2355_00209	3659_00314	3664_00315	3670_00315	DJEDFHEN_00285	KGELGKGC_00294	KMKIKLBA_04120	OLMKBIGO_00261	KNKLNGNO_02595	GAKPJOLL_00292	GEICEOLK_03865	JNDNKAMK_00281	NBNEHDEG_00359	OAGHKFEL_00255	FDBJBPCN_00010	DCFEHDEH_03788	ACPJEIPJ_00335	DMPLDJOG_01136	JHIFCEPG_00264	MIEOPNPI_00283	IGFFHHBP_00332	IGNECDKL_00261	KCBIHLMO_00263	AOAKNGNO_00302	DLEKPJPE_00307	HEFJEBFC_00261	NHPOJHGC_00317	MCKELHOB_04313	FCAPDDPO_00047	PMAFPOHA_00289	JHJLELJC_00292	IMPPHOBI_00273
group_2108		IS110 family transposase ISStma6	3	3	1	1	21642	48	7		191	914	673	JJDBDNAI_00350																NBNEHDEG_00360											AOAKNGNO_00303
group_2109		IS110 family transposase ISStma6	1	1	1	1	21641	48	8		698	698	698	JJDBDNAI_00351
yodB		Cytochrome b561	46	46	1	1	24965	48	10		284	536	530	JJDBDNAI_00352			2142_00283	2355_00210	3659_00315	3664_00316	3670_00316		KGELGKGC_00295		OLMKBIGO_00262	KNKLNGNO_02594						FDBJBPCN_00011			DMPLDJOG_01135		MIEOPNPI_00284			KCBIHLMO_00264				NHPOJHGC_00318	MCKELHOB_04314	FCAPDDPO_00046	PMAFPOHA_00290		IMPPHOBI_00274
srpA		Catalase-related peroxidase	69	69	1	1	24966	48	11		1001	1103	1101	JJDBDNAI_00353	ANPACMBM_00260	MFAGGBDE_01819	2142_00284	2355_00211	3659_00316	3664_00317	3670_00317	DJEDFHEN_00287	KGELGKGC_00296		OLMKBIGO_00263	KNKLNGNO_02593	GAKPJOLL_00294	GEICEOLK_03867	JNDNKAMK_00283	NBNEHDEG_00362	OAGHKFEL_00257	FDBJBPCN_00012	DCFEHDEH_03786	ACPJEIPJ_00337	DMPLDJOG_01134	JHIFCEPG_00266	MIEOPNPI_00285	IGFFHHBP_00335	IGNECDKL_00263	KCBIHLMO_00265	AOAKNGNO_00305	DLEKPJPE_00309	HEFJEBFC_00263	NHPOJHGC_00319	MCKELHOB_04315	FCAPDDPO_00045	PMAFPOHA_00291	JHJLELJC_00295	IMPPHOBI_00275
pepA_1		hypothetical protein	58	58	1	1	24967	48	13		416	1379	1340	JJDBDNAI_00354	ANPACMBM_00261	MFAGGBDE_01820	2142_00285	2355_00212	3659_00317	3664_00318	3670_00318	DJEDFHEN_00288			OLMKBIGO_00264	KNKLNGNO_02592	GAKPJOLL_00295	GEICEOLK_03868	JNDNKAMK_00284		OAGHKFEL_00258	FDBJBPCN_00013		ACPJEIPJ_00338	DMPLDJOG_01133	JHIFCEPG_00267	MIEOPNPI_00286		IGNECDKL_00264			DLEKPJPE_00310	HEFJEBFC_00264	NHPOJHGC_00320	MCKELHOB_04316	FCAPDDPO_00044	PMAFPOHA_00292		IMPPHOBI_00276
yigB		5-amino-6-(5-phospho-D-ribitylamino)uracil phosphatase YigB	66	66	1	1	24970	48	16		716	719	718	JJDBDNAI_00355		MFAGGBDE_01821	2142_00286	2355_00213	3659_00318	3664_00319	3670_00319	DJEDFHEN_00289	KGELGKGC_00298		OLMKBIGO_00265	KNKLNGNO_02591	GAKPJOLL_00297	GEICEOLK_03869	JNDNKAMK_00285	NBNEHDEG_00364	OAGHKFEL_00259	FDBJBPCN_00014	DCFEHDEH_03784	ACPJEIPJ_00339	DMPLDJOG_01132		MIEOPNPI_00287	IGFFHHBP_00337		KCBIHLMO_00267	AOAKNGNO_00307	DLEKPJPE_00311	HEFJEBFC_00265	NHPOJHGC_00321	MCKELHOB_04317	FCAPDDPO_00043	PMAFPOHA_00293	JHJLELJC_00297	IMPPHOBI_00277
group_6747		hypothetical protein	39	39	1	1	24971	48	15		263	467	392	JJDBDNAI_00356			2142_00287	2355_00214	3659_00319	3664_00320	3670_00320				OLMKBIGO_00266	KNKLNGNO_02590						FDBJBPCN_00015			DMPLDJOG_01131		MIEOPNPI_00288							NHPOJHGC_00322	MCKELHOB_04318	FCAPDDPO_00042	PMAFPOHA_00294		IMPPHOBI_00278
yhhT		Putative transport protein YhhT	47	47	1	1	24972	48	21		374	1109	1093	JJDBDNAI_00357		MFAGGBDE_01823	2142_00288	2355_00215	3659_00320	3664_00321	3670_00321				OLMKBIGO_00267	KNKLNGNO_02589	GAKPJOLL_00298			NBNEHDEG_00365		FDBJBPCN_00016			DMPLDJOG_01130		MIEOPNPI_00289				AOAKNGNO_00308	DLEKPJPE_00313		NHPOJHGC_00323	MCKELHOB_04319	FCAPDDPO_00041	PMAFPOHA_00295	JHJLELJC_00298	IMPPHOBI_00279
group_1658		hypothetical protein	66	66	1	1	24973	48	22		449	467	459	JJDBDNAI_00358		MFAGGBDE_01824	2142_00289	2355_00216	3659_00321	3664_00322	3670_00322	DJEDFHEN_00291	KGELGKGC_00300		OLMKBIGO_00268	KNKLNGNO_02588	GAKPJOLL_00299	GEICEOLK_03871	JNDNKAMK_00287	NBNEHDEG_00366	OAGHKFEL_00261	FDBJBPCN_00017	DCFEHDEH_03782	ACPJEIPJ_00341	DMPLDJOG_01129		MIEOPNPI_00290	IGFFHHBP_00339		KCBIHLMO_00269	AOAKNGNO_00309	DLEKPJPE_00314	HEFJEBFC_00267	NHPOJHGC_00324	MCKELHOB_04320	FCAPDDPO_00040	PMAFPOHA_00296	JHJLELJC_00299	IMPPHOBI_00280
group_6748		hypothetical protein	71	71	1	1	24975	48	20		470	470	470	JJDBDNAI_00359	ANPACMBM_00265	MFAGGBDE_01825	2142_00290	2355_00217	3659_00322	3664_00323	3670_00323	DJEDFHEN_00292	KGELGKGC_00301		OLMKBIGO_00269	KNKLNGNO_02587	GAKPJOLL_00300	GEICEOLK_03872	JNDNKAMK_00288	NBNEHDEG_00367	OAGHKFEL_00262	FDBJBPCN_00018	DCFEHDEH_03781	ACPJEIPJ_00342	DMPLDJOG_01128	JHIFCEPG_00271	MIEOPNPI_00291	IGFFHHBP_00340	IGNECDKL_00268	KCBIHLMO_00270	AOAKNGNO_00310	DLEKPJPE_00315	HEFJEBFC_00268	NHPOJHGC_00325	MCKELHOB_04321	FCAPDDPO_00039	PMAFPOHA_00297	JHJLELJC_00300	IMPPHOBI_00281
group_6749		hypothetical protein	72	72	1	1	24981				362	365	364	JJDBDNAI_00360	ANPACMBM_00266	MFAGGBDE_01826	2142_00291	2355_00218	3659_00323	3664_00324	3670_00324	DJEDFHEN_00293	KGELGKGC_00302	KMKIKLBA_04128	OLMKBIGO_00270	KNKLNGNO_02586	GAKPJOLL_00301	GEICEOLK_03873	JNDNKAMK_00289	NBNEHDEG_00368	OAGHKFEL_00263	FDBJBPCN_00019	DCFEHDEH_03780	ACPJEIPJ_00343	DMPLDJOG_01127	JHIFCEPG_00272	MIEOPNPI_00292	IGFFHHBP_00341	IGNECDKL_00269	KCBIHLMO_00271	AOAKNGNO_00311	DLEKPJPE_00316	HEFJEBFC_00269	NHPOJHGC_00326	MCKELHOB_04322	FCAPDDPO_00038	PMAFPOHA_00298	JHJLELJC_00301	IMPPHOBI_00282
degP		Periplasmic serine endoprotease DegP	72	72	1	1	24982				1433	1445	1433	JJDBDNAI_00361	ANPACMBM_00267	MFAGGBDE_01827	2142_00292	2355_00219	3659_00324	3664_00325	3670_00325	DJEDFHEN_00294	KGELGKGC_00303	KMKIKLBA_04129	OLMKBIGO_00271	KNKLNGNO_02585	GAKPJOLL_00302	GEICEOLK_03874	JNDNKAMK_00290	NBNEHDEG_00369	OAGHKFEL_00264	FDBJBPCN_00020	DCFEHDEH_03779	ACPJEIPJ_00344	DMPLDJOG_01126	JHIFCEPG_00273	MIEOPNPI_00293	IGFFHHBP_00342	IGNECDKL_00270	KCBIHLMO_00272	AOAKNGNO_00312	DLEKPJPE_00317	HEFJEBFC_00270	NHPOJHGC_00327	MCKELHOB_04323	FCAPDDPO_00037	PMAFPOHA_00299	JHJLELJC_00302	IMPPHOBI_00283
group_888		hypothetical protein	72	72	1	1	24988				305	923	878	JJDBDNAI_00362	ANPACMBM_00268	MFAGGBDE_01828	2142_00293	2355_00220	3659_00325	3664_00326	3670_00326	DJEDFHEN_00295	KGELGKGC_00304	KMKIKLBA_04130	OLMKBIGO_00272	KNKLNGNO_02584	GAKPJOLL_00303	GEICEOLK_03875	JNDNKAMK_00291	NBNEHDEG_00370	OAGHKFEL_00265	FDBJBPCN_00021	DCFEHDEH_03778	ACPJEIPJ_00345	DMPLDJOG_01125	JHIFCEPG_00274	MIEOPNPI_00294	IGFFHHBP_00343	IGNECDKL_00271	KCBIHLMO_00273	AOAKNGNO_00313	DLEKPJPE_00318	HEFJEBFC_00271	NHPOJHGC_00328	MCKELHOB_04324	FCAPDDPO_00036	PMAFPOHA_00300	JHJLELJC_00303	IMPPHOBI_00284
group_1867		hypothetical protein	70	70	1	1	24990	74	15		680	707	689	JJDBDNAI_00363	ANPACMBM_00269	MFAGGBDE_01830	2142_00294	2355_00221	3659_00326	3664_00327	3670_00327	DJEDFHEN_00296	KGELGKGC_00305	KMKIKLBA_04131	OLMKBIGO_00273	KNKLNGNO_02583	GAKPJOLL_00304	GEICEOLK_03876	JNDNKAMK_00292	NBNEHDEG_00371	OAGHKFEL_00266	FDBJBPCN_00022	DCFEHDEH_03777	ACPJEIPJ_00346	DMPLDJOG_01124	JHIFCEPG_00275	MIEOPNPI_00296	IGFFHHBP_00344	IGNECDKL_00272	KCBIHLMO_00274	AOAKNGNO_00314	DLEKPJPE_00319	HEFJEBFC_00272	NHPOJHGC_00329	MCKELHOB_04325	FCAPDDPO_00035	PMAFPOHA_00301	JHJLELJC_00304	IMPPHOBI_00285
ybaA_1		putative protein YbaA	63	63	1	1	24997	74	30		359	359	359	JJDBDNAI_00364		MFAGGBDE_01831	2142_00295	2355_00222	3659_00327	3664_00328	3670_00328	DJEDFHEN_00297			OLMKBIGO_00274	KNKLNGNO_02582	GAKPJOLL_00305	GEICEOLK_03877	JNDNKAMK_00293	NBNEHDEG_00372	OAGHKFEL_00267	FDBJBPCN_00023	DCFEHDEH_03776	ACPJEIPJ_00347	DMPLDJOG_01123		MIEOPNPI_00297	IGFFHHBP_00345		KCBIHLMO_00275	AOAKNGNO_00315	DLEKPJPE_00320	HEFJEBFC_00273	NHPOJHGC_00330	MCKELHOB_04326	FCAPDDPO_00034	PMAFPOHA_00302	JHJLELJC_00305	IMPPHOBI_00286
ptpA		hypothetical protein	39	39	1	1	24998	74	29		1619	2402	2381	JJDBDNAI_00365			2142_00296	2355_00223	3659_00328	3664_00329	3670_00329					KNKLNGNO_02581						FDBJBPCN_00024			DMPLDJOG_01122		MIEOPNPI_00298							NHPOJHGC_00331	MCKELHOB_04327	FCAPDDPO_00033	PMAFPOHA_00303		IMPPHOBI_00287
group_6751		hypothetical protein	45	45	1	1	25004	74	27		572	572	572	JJDBDNAI_00366		MFAGGBDE_01833	2142_00297	2355_00224	3659_00329	3664_00330	3670_00330	DJEDFHEN_00299		KMKIKLBA_04133		KNKLNGNO_02580	GAKPJOLL_00307					FDBJBPCN_00025	DCFEHDEH_03774		DMPLDJOG_01121		MIEOPNPI_00299							NHPOJHGC_00332	MCKELHOB_04328	FCAPDDPO_00032	PMAFPOHA_00304		IMPPHOBI_00288
group_7698		hypothetical protein	33	33	1	1	25005	74	23		107	107	107	JJDBDNAI_00367			2142_00298	2355_00225	3659_00330	3664_00331	3670_00331														DMPLDJOG_01120		MIEOPNPI_00300							NHPOJHGC_00333	MCKELHOB_04329	FCAPDDPO_00031			IMPPHOBI_00289
rcsB_2		Transcriptional regulatory protein RcsB	39	39	1	1	25006	74	22		386	734	666	JJDBDNAI_00368			2142_00299	2355_00226	3659_00331	3664_00332	3670_00332					KNKLNGNO_02578								ACPJEIPJ_00351	DMPLDJOG_01119		MIEOPNPI_00301							NHPOJHGC_00334	MCKELHOB_04330	FCAPDDPO_00030		JHJLELJC_00308	IMPPHOBI_00290
group_2145		hypothetical protein	72	72	1	1	25015				389	491	393	JJDBDNAI_00369	ANPACMBM_00274	MFAGGBDE_01835	2142_00300	2355_00227	3659_00332	3664_00333	3670_00333	DJEDFHEN_00301	KGELGKGC_00310	KMKIKLBA_04135	OLMKBIGO_00278	KNKLNGNO_02577	GAKPJOLL_00309	GEICEOLK_03881	JNDNKAMK_00297	NBNEHDEG_00376	OAGHKFEL_00270	FDBJBPCN_00027	DCFEHDEH_03772	ACPJEIPJ_00352	DMPLDJOG_01118	JHIFCEPG_00280	MIEOPNPI_00302	IGFFHHBP_00349	IGNECDKL_00278	KCBIHLMO_00278	AOAKNGNO_00319	DLEKPJPE_00325	HEFJEBFC_00279	NHPOJHGC_00335	MCKELHOB_04331	FCAPDDPO_00029	PMAFPOHA_00306	JHJLELJC_00309	IMPPHOBI_00291
group_450		hypothetical protein	61	61	1	1	25016	95	2		434	848	793	JJDBDNAI_00370			2142_00301	2355_00228	3659_00333	3664_00334	3670_00334				OLMKBIGO_00279	KNKLNGNO_02576		GEICEOLK_03882	JNDNKAMK_00298	NBNEHDEG_00377	OAGHKFEL_00271	FDBJBPCN_00028		ACPJEIPJ_00353	DMPLDJOG_01117	JHIFCEPG_00281	MIEOPNPI_00303	IGFFHHBP_00350		KCBIHLMO_00279	AOAKNGNO_00320	DLEKPJPE_00326	HEFJEBFC_00280	NHPOJHGC_00336	MCKELHOB_04332	FCAPDDPO_00028	PMAFPOHA_00307	JHJLELJC_00310	IMPPHOBI_00292
group_1281		putative transporter	64	64	1	1	25018	95	9		947	1256	1196	JJDBDNAI_00371	ANPACMBM_00276		2142_00302	2355_00229	3659_00334	3664_00335	3670_00335		KGELGKGC_00312		OLMKBIGO_00280	KNKLNGNO_02575		GEICEOLK_03883	JNDNKAMK_00299	NBNEHDEG_00378	OAGHKFEL_00272	FDBJBPCN_00029		ACPJEIPJ_00354	DMPLDJOG_01116	JHIFCEPG_00282	MIEOPNPI_00304	IGFFHHBP_00351	IGNECDKL_00280	KCBIHLMO_00280	AOAKNGNO_00321	DLEKPJPE_00327	HEFJEBFC_00281	NHPOJHGC_00337	MCKELHOB_04333	FCAPDDPO_00027	PMAFPOHA_00308	JHJLELJC_00311	IMPPHOBI_00293
gltC_1		HTH-type transcriptional regulator GltC	42	42	1	1	25019	95	7		554	887	879	JJDBDNAI_00372	ANPACMBM_00277		2142_00303	2355_00230	3659_00335	3664_00336	3670_00336					KNKLNGNO_02574								ACPJEIPJ_00355	DMPLDJOG_01115	JHIFCEPG_00283	MIEOPNPI_00305		IGNECDKL_00281					NHPOJHGC_00338	MCKELHOB_04334	FCAPDDPO_00026		JHJLELJC_00312	IMPPHOBI_00294
group_4201		hypothetical protein	69	69	1	1	25021	95	6		407	521	499	JJDBDNAI_00373	ANPACMBM_00278	MFAGGBDE_01839	2142_00304	2355_00231	3659_00336	3664_00337	3670_00337	DJEDFHEN_00305	KGELGKGC_00314		OLMKBIGO_00282	KNKLNGNO_02573	GAKPJOLL_00313	GEICEOLK_03885	JNDNKAMK_00301	NBNEHDEG_00380	OAGHKFEL_00274	FDBJBPCN_00031	DCFEHDEH_03768	ACPJEIPJ_00356	DMPLDJOG_01114	JHIFCEPG_00284	MIEOPNPI_00306	IGFFHHBP_00353	IGNECDKL_00282	KCBIHLMO_00282	AOAKNGNO_00323	DLEKPJPE_00329	HEFJEBFC_00283	NHPOJHGC_00339	MCKELHOB_04335	FCAPDDPO_00025	PMAFPOHA_00310	JHJLELJC_00313	IMPPHOBI_00295
group_9105		hypothetical protein	42	42	1	1	25022	95	3		242	488	481	JJDBDNAI_00374			2142_00305	2355_00232	3659_00337	3664_00338	3670_00338					KNKLNGNO_02572		GEICEOLK_03886				FDBJBPCN_00032			DMPLDJOG_01113		MIEOPNPI_00307	IGFFHHBP_00354						NHPOJHGC_00340	MCKELHOB_04336	FCAPDDPO_00024	PMAFPOHA_00311		IMPPHOBI_00296
sdh		Serine 3-dehydrogenase	72	72	1	1	25024				752	770	752	JJDBDNAI_00375	ANPACMBM_00279	MFAGGBDE_01841	2142_00306	2355_00233	3659_00338	3664_00339	3670_00339	DJEDFHEN_00306	KGELGKGC_00315	KMKIKLBA_04141	OLMKBIGO_00283	KNKLNGNO_02571	GAKPJOLL_00314	GEICEOLK_03887	JNDNKAMK_00303	NBNEHDEG_00381	OAGHKFEL_00275	FDBJBPCN_00033	DCFEHDEH_03767	ACPJEIPJ_00357	DMPLDJOG_01112	JHIFCEPG_00285	MIEOPNPI_00308	IGFFHHBP_00355	IGNECDKL_00283	KCBIHLMO_00284	AOAKNGNO_00324	DLEKPJPE_00331	HEFJEBFC_00284	NHPOJHGC_00341	MCKELHOB_04337	FCAPDDPO_00023	PMAFPOHA_00312	JHJLELJC_00314	IMPPHOBI_00297
ftsN		hypothetical protein	43	43	1	1	25025	443	1		824	905	897	JJDBDNAI_00376			2142_00307	2355_00234	3659_00339	3664_00340	3670_00340		KGELGKGC_00316			KNKLNGNO_02570		GEICEOLK_03888				FDBJBPCN_00034			DMPLDJOG_01111		MIEOPNPI_00309	IGFFHHBP_00356						NHPOJHGC_00342	MCKELHOB_04338	FCAPDDPO_00022	PMAFPOHA_00313		IMPPHOBI_00298
argS		Arginine--tRNA ligase	72	72	1	1	25029				761	1688	1663	JJDBDNAI_00377	ANPACMBM_00281	MFAGGBDE_01843	2142_00308	2355_00235	3659_00340	3664_00341	3670_00341	DJEDFHEN_00308	KGELGKGC_00317	KMKIKLBA_04143	OLMKBIGO_00285	KNKLNGNO_02569	GAKPJOLL_00316	GEICEOLK_03889	JNDNKAMK_00305	NBNEHDEG_00383	OAGHKFEL_00277	FDBJBPCN_00035	DCFEHDEH_03765	ACPJEIPJ_00360	DMPLDJOG_01110	JHIFCEPG_00287	MIEOPNPI_00310	IGFFHHBP_00357	IGNECDKL_00285	KCBIHLMO_00286	AOAKNGNO_00326	DLEKPJPE_00333	HEFJEBFC_00286	NHPOJHGC_00343	MCKELHOB_04339	FCAPDDPO_00021	PMAFPOHA_00314	JHJLELJC_00317	IMPPHOBI_00299
group_1058		hypothetical protein	67	67	1	1	25030	1	15124		200	740	672	JJDBDNAI_00378	ANPACMBM_00282	MFAGGBDE_01845	2142_00309	2355_00236	3659_00341	3664_00342	3670_00342	DJEDFHEN_00309	KGELGKGC_00318		OLMKBIGO_00286	KNKLNGNO_02568	GAKPJOLL_00317	GEICEOLK_03890	JNDNKAMK_00306	NBNEHDEG_00384	OAGHKFEL_00278	FDBJBPCN_00036	DCFEHDEH_03764	ACPJEIPJ_00361	DMPLDJOG_01109	JHIFCEPG_00288	MIEOPNPI_00311		IGNECDKL_00286	KCBIHLMO_00287	AOAKNGNO_00327	DLEKPJPE_00334	HEFJEBFC_00287	NHPOJHGC_00344	MCKELHOB_04340	FCAPDDPO_00020	PMAFPOHA_00315	JHJLELJC_00318	IMPPHOBI_00300
rcsB_3		Transcriptional regulatory protein RcsB	58	58	1	1	25033	1	15133		497	644	624	JJDBDNAI_00379	ANPACMBM_00284		2142_00310	2355_00237	3659_00342	3664_00343	3670_00343				OLMKBIGO_00287	KNKLNGNO_02567		GEICEOLK_03891	JNDNKAMK_00307	NBNEHDEG_00385	OAGHKFEL_00279	FDBJBPCN_00037		ACPJEIPJ_00362	DMPLDJOG_01108	JHIFCEPG_00290	MIEOPNPI_00312	IGFFHHBP_00358	IGNECDKL_00288		AOAKNGNO_00328	DLEKPJPE_00346	HEFJEBFC_00288	NHPOJHGC_00345	MCKELHOB_04341	FCAPDDPO_00019	PMAFPOHA_00316	JHJLELJC_00319	IMPPHOBI_00321
coaBC		Coenzyme A biosynthesis bifunctional protein CoaBC	41	41	1	1	25034	1	15132		812	1289	1251	JJDBDNAI_00380			2142_00311	2355_00238	3659_00343	3664_00344	3670_00344		KGELGKGC_00320			KNKLNGNO_02566		GEICEOLK_03892				FDBJBPCN_00038			DMPLDJOG_01107		MIEOPNPI_00313	IGFFHHBP_00359						NHPOJHGC_00346	MCKELHOB_04342	FCAPDDPO_00018	PMAFPOHA_00317
dut		Deoxyuridine 5'-triphosphate nucleotidohydrolase	71	71	1	1	25035	1	15131		473	488	473	JJDBDNAI_00381	ANPACMBM_00286	MFAGGBDE_01848	2142_00312	2355_00239	3659_00344	3664_00345	3670_00345	DJEDFHEN_00312	KGELGKGC_00321		OLMKBIGO_00289	KNKLNGNO_02565	GAKPJOLL_00320	GEICEOLK_03893	JNDNKAMK_00309	NBNEHDEG_00387	OAGHKFEL_00281	FDBJBPCN_00039	DCFEHDEH_03760	ACPJEIPJ_00364	DMPLDJOG_01106	JHIFCEPG_00292	MIEOPNPI_00314	IGFFHHBP_00360	IGNECDKL_00290	KCBIHLMO_00290	AOAKNGNO_00330	DLEKPJPE_00348	HEFJEBFC_00290	NHPOJHGC_00347	MCKELHOB_04343	FCAPDDPO_00017	PMAFPOHA_00318	JHJLELJC_00321	IMPPHOBI_00323
glmM_1		hypothetical protein	67	67	1	1	25036	1	15127		2084	2348	2339	JJDBDNAI_00382	ANPACMBM_00287	MFAGGBDE_01849	2142_00313	2355_00240	3659_00345	3664_00346	3670_00346	DJEDFHEN_00313	KGELGKGC_00322		OLMKBIGO_00290	KNKLNGNO_02564	GAKPJOLL_00321	GEICEOLK_03894	JNDNKAMK_00310	NBNEHDEG_00388	OAGHKFEL_00282	FDBJBPCN_00040	DCFEHDEH_03759	ACPJEIPJ_00365	DMPLDJOG_01105	JHIFCEPG_00293	MIEOPNPI_00315	IGFFHHBP_00361	IGNECDKL_00291	KCBIHLMO_00291	AOAKNGNO_00331	DLEKPJPE_00349	HEFJEBFC_00291	NHPOJHGC_00348	MCKELHOB_04344	FCAPDDPO_00016	PMAFPOHA_00319	JHJLELJC_00322	IMPPHOBI_00324
kdpE		Transcriptional regulatory protein KdpE	72	72	1	1	25041				257	713	706	JJDBDNAI_00383	ANPACMBM_00288	MFAGGBDE_01850	2142_00314	2355_00241	3659_00346	3664_00347	3670_00347	DJEDFHEN_00314	KGELGKGC_00323	KMKIKLBA_04149	OLMKBIGO_00291	KNKLNGNO_02563	GAKPJOLL_00322	GEICEOLK_03895	JNDNKAMK_00311	NBNEHDEG_00389	OAGHKFEL_00283	FDBJBPCN_00041	DCFEHDEH_03758	ACPJEIPJ_00366	DMPLDJOG_01104	JHIFCEPG_00294	MIEOPNPI_00316	IGFFHHBP_00362	IGNECDKL_00292	KCBIHLMO_00292	AOAKNGNO_00332	DLEKPJPE_00350	HEFJEBFC_00292	NHPOJHGC_00349	MCKELHOB_04345	FCAPDDPO_00015	PMAFPOHA_00320	JHJLELJC_00323	IMPPHOBI_00325
kdpD		Sensor protein KdpD	56	56	1	1	25046	193	6		122	2684	2603	JJDBDNAI_00384			2142_00315	2355_00242	3659_00347	3664_00348	3670_00348	DJEDFHEN_00315	KGELGKGC_00324	KMKIKLBA_04150		KNKLNGNO_02562	GAKPJOLL_00323	GEICEOLK_03896				FDBJBPCN_00042	DCFEHDEH_03757		DMPLDJOG_01103		MIEOPNPI_00317	IGFFHHBP_00363		KCBIHLMO_00293				NHPOJHGC_00350	MCKELHOB_04346	FCAPDDPO_00014	PMAFPOHA_00321		IMPPHOBI_00326
kdpC		Potassium-transporting ATPase KdpC subunit	66	66	1	1	25048	193	7		650	650	650	JJDBDNAI_00385	ANPACMBM_00290	MFAGGBDE_01853	2142_00316	2355_00243	3659_00348	3664_00349	3670_00349	DJEDFHEN_00316	KGELGKGC_00325		OLMKBIGO_00293	KNKLNGNO_02561	GAKPJOLL_00324	GEICEOLK_03897	JNDNKAMK_00313	NBNEHDEG_00391	OAGHKFEL_00285	FDBJBPCN_00043	DCFEHDEH_03756	ACPJEIPJ_00368	DMPLDJOG_01102	JHIFCEPG_00296	MIEOPNPI_00318	IGFFHHBP_00364	IGNECDKL_00294	KCBIHLMO_00294	AOAKNGNO_00334	DLEKPJPE_00352	HEFJEBFC_00294	NHPOJHGC_00351	MCKELHOB_04347	FCAPDDPO_00013	PMAFPOHA_00322	JHJLELJC_00325	IMPPHOBI_00327
kdpB		Potassium-transporting ATPase ATP-binding subunit	72	72	1	1	25049				1136	2057	2044	JJDBDNAI_00386	ANPACMBM_00291	MFAGGBDE_01854	2142_00317	2355_00244	3659_00349	3664_00350	3670_00350	DJEDFHEN_00317	KGELGKGC_00326	KMKIKLBA_04152	OLMKBIGO_00294	KNKLNGNO_02560	GAKPJOLL_00325	GEICEOLK_03898	JNDNKAMK_00314	NBNEHDEG_00392	OAGHKFEL_00286	FDBJBPCN_00044	DCFEHDEH_03755	ACPJEIPJ_00369	DMPLDJOG_01101	JHIFCEPG_00297	MIEOPNPI_00319	IGFFHHBP_00365	IGNECDKL_00295	KCBIHLMO_00295	AOAKNGNO_00335	DLEKPJPE_00353	HEFJEBFC_00295	NHPOJHGC_00352	MCKELHOB_04348	FCAPDDPO_00012	PMAFPOHA_00323	JHJLELJC_00326	IMPPHOBI_00328
kdpA		Potassium-transporting ATPase potassium-binding subunit	72	72	1	1	25050				1472	1724	1705	JJDBDNAI_00387	ANPACMBM_00292	MFAGGBDE_01855	2142_00318	2355_00245	3659_00350	3664_00351	3670_00351	DJEDFHEN_00318	KGELGKGC_00327	KMKIKLBA_04153	OLMKBIGO_00295	KNKLNGNO_02559	GAKPJOLL_00326	GEICEOLK_03899	JNDNKAMK_00315	NBNEHDEG_00393	OAGHKFEL_00287	FDBJBPCN_00045	DCFEHDEH_03754	ACPJEIPJ_00370	DMPLDJOG_01100	JHIFCEPG_00298	MIEOPNPI_00320	IGFFHHBP_00366	IGNECDKL_00296	KCBIHLMO_00296	AOAKNGNO_00336	DLEKPJPE_00354	HEFJEBFC_00296	NHPOJHGC_00353	MCKELHOB_04349	FCAPDDPO_00011	PMAFPOHA_00324	JHJLELJC_00327	IMPPHOBI_00329
group_7700		hypothetical protein	69	69	1	1	25051	1	4177		92	92	92	JJDBDNAI_00388	ANPACMBM_00293	MFAGGBDE_01856	2142_00319	2355_00246	3659_00351	3664_00352	3670_00352	DJEDFHEN_00319	KGELGKGC_00328	KMKIKLBA_04154	OLMKBIGO_00296	KNKLNGNO_02558	GAKPJOLL_00327	GEICEOLK_03900	JNDNKAMK_00316	NBNEHDEG_00394	OAGHKFEL_00288	FDBJBPCN_00046	DCFEHDEH_03753	ACPJEIPJ_00371	DMPLDJOG_01099	JHIFCEPG_00299	MIEOPNPI_00321	IGFFHHBP_00367	IGNECDKL_00297	KCBIHLMO_00297	AOAKNGNO_00337	DLEKPJPE_00355	HEFJEBFC_00297	NHPOJHGC_00354	MCKELHOB_04350	FCAPDDPO_00010	PMAFPOHA_00325	JHJLELJC_00328	IMPPHOBI_00330
group_9106		hypothetical protein	43	43	1	1	25052	1	4178		665	665	665	JJDBDNAI_00389			2142_00320	2355_00247	3659_00352	3664_00353	3670_00353					KNKLNGNO_02557		GEICEOLK_03901				FDBJBPCN_00047	DCFEHDEH_03752		DMPLDJOG_01098		MIEOPNPI_00322	IGFFHHBP_00368						NHPOJHGC_00355	MCKELHOB_04351	FCAPDDPO_00009	PMAFPOHA_00326		IMPPHOBI_00331
pyrE		Orotate phosphoribosyltransferase	69	69	1	1	25055	1	4183		659	659	659	JJDBDNAI_00390		MFAGGBDE_01858	2142_00321	2355_00248	3659_00353	3664_00354	3670_00354	DJEDFHEN_00321	KGELGKGC_00330	KMKIKLBA_04156	OLMKBIGO_00298	KNKLNGNO_02556	GAKPJOLL_00329	GEICEOLK_03902	JNDNKAMK_00318	NBNEHDEG_00396	OAGHKFEL_00290	FDBJBPCN_00048	DCFEHDEH_03751	ACPJEIPJ_00373	DMPLDJOG_01097		MIEOPNPI_00323	IGFFHHBP_00369		KCBIHLMO_00299	AOAKNGNO_00339	DLEKPJPE_00357	HEFJEBFC_00299	NHPOJHGC_00356	MCKELHOB_04352	FCAPDDPO_00008	PMAFPOHA_00327	JHJLELJC_00330	IMPPHOBI_00332
exoA		Exodeoxyribonuclease	71	71	1	1	25059	1	4174		707	806	798	JJDBDNAI_00391	ANPACMBM_00296	MFAGGBDE_01859	2142_00322	2355_00249	3659_00354	3664_00355	3670_00355	DJEDFHEN_00322	KGELGKGC_00331	KMKIKLBA_04157	OLMKBIGO_00299	KNKLNGNO_02555	GAKPJOLL_00330	GEICEOLK_03903	JNDNKAMK_00319	NBNEHDEG_00397	OAGHKFEL_00291	FDBJBPCN_00049	DCFEHDEH_03750	ACPJEIPJ_00430	DMPLDJOG_01096	JHIFCEPG_00302	MIEOPNPI_00324	IGFFHHBP_00370	IGNECDKL_00300	KCBIHLMO_00300	AOAKNGNO_00340	DLEKPJPE_00358	HEFJEBFC_00300	NHPOJHGC_00357	MCKELHOB_04353	FCAPDDPO_00007	PMAFPOHA_00328	JHJLELJC_00331	IMPPHOBI_00333
ampG		Anhydromuropeptide permease	56	56	1	1	25060	1	4170		752	1373	1361	JJDBDNAI_00392	ANPACMBM_00297		2142_00323	2355_00250	3659_00355	3664_00356	3670_00356				OLMKBIGO_00300	KNKLNGNO_02554		GEICEOLK_03904	JNDNKAMK_00320	NBNEHDEG_00398	OAGHKFEL_00292	FDBJBPCN_00050	DCFEHDEH_03749		DMPLDJOG_01095		MIEOPNPI_00325	IGFFHHBP_00371		KCBIHLMO_00301	AOAKNGNO_00341	DLEKPJPE_00359	HEFJEBFC_00301	NHPOJHGC_00358	MCKELHOB_04354	FCAPDDPO_00006	PMAFPOHA_00329		IMPPHOBI_00334
group_5939		hypothetical protein	69	69	1	1	25063	1	4169		230	230	230	JJDBDNAI_00393	ANPACMBM_00298	MFAGGBDE_01862	2142_00324	2355_00251	3659_00356	3664_00357	3670_00357	DJEDFHEN_00324	KGELGKGC_00333		OLMKBIGO_00301	KNKLNGNO_02553	GAKPJOLL_00332	GEICEOLK_03905	JNDNKAMK_00321	NBNEHDEG_00399	OAGHKFEL_00293	FDBJBPCN_00051	DCFEHDEH_03748	ACPJEIPJ_00432	DMPLDJOG_01094	JHIFCEPG_00304	MIEOPNPI_00326	IGFFHHBP_00372	IGNECDKL_00302	KCBIHLMO_00302	AOAKNGNO_00342	DLEKPJPE_00360	HEFJEBFC_00302	NHPOJHGC_00359	MCKELHOB_04355	FCAPDDPO_00005	PMAFPOHA_00330	JHJLELJC_00333	IMPPHOBI_00335
anmK		Anhydro-N-acetylmuramic acid kinase	69	69	1	1	25068	1	4164		1034	1127	1125	JJDBDNAI_00394	ANPACMBM_00299	MFAGGBDE_01863	2142_00325	2355_00252	3659_00357	3664_00358	3670_00358	DJEDFHEN_00325	KGELGKGC_00334		OLMKBIGO_00302	KNKLNGNO_02552	GAKPJOLL_00333	GEICEOLK_03906	JNDNKAMK_00322	NBNEHDEG_00400	OAGHKFEL_00294	FDBJBPCN_00052	DCFEHDEH_03747	ACPJEIPJ_00433	DMPLDJOG_01093	JHIFCEPG_00305	MIEOPNPI_00327	IGFFHHBP_00373	IGNECDKL_00303	KCBIHLMO_00303	AOAKNGNO_00343	DLEKPJPE_00361	HEFJEBFC_00303	NHPOJHGC_00360	MCKELHOB_04356	FCAPDDPO_00004	PMAFPOHA_00331	JHJLELJC_00334	IMPPHOBI_00336
group_4678		hypothetical protein	65	65	1	1	25071	1	4163		1178	1556	1468	JJDBDNAI_00395	ANPACMBM_00300	MFAGGBDE_01864	2142_00326	2355_00253	3659_00358		3670_00359	DJEDFHEN_00326	KGELGKGC_00335		OLMKBIGO_00303	KNKLNGNO_02551	GAKPJOLL_00334	GEICEOLK_03907	JNDNKAMK_00323	NBNEHDEG_00401	OAGHKFEL_00295	FDBJBPCN_00053		ACPJEIPJ_00434		JHIFCEPG_00306	MIEOPNPI_00328	IGFFHHBP_00374	IGNECDKL_00304	KCBIHLMO_00304	AOAKNGNO_00344	DLEKPJPE_00362	HEFJEBFC_00304	NHPOJHGC_00361	MCKELHOB_04357		PMAFPOHA_00332	JHJLELJC_00335	IMPPHOBI_00337
tyrS		Tyrosine--tRNA ligase	72	72	1	1	25072				1097	1211	1209	JJDBDNAI_00396	ANPACMBM_00301	MFAGGBDE_01865	2142_00327	2355_00254	3659_00359	3664_00360	3670_00360	DJEDFHEN_00327	KGELGKGC_00336	KMKIKLBA_04162	OLMKBIGO_00304	KNKLNGNO_02550	GAKPJOLL_00335	GEICEOLK_03908	JNDNKAMK_00324	NBNEHDEG_00402	OAGHKFEL_00296	FDBJBPCN_00054	DCFEHDEH_03745	ACPJEIPJ_00435	DMPLDJOG_01091	JHIFCEPG_00307	MIEOPNPI_00329	IGFFHHBP_00375	IGNECDKL_00305	KCBIHLMO_00305	AOAKNGNO_00345	DLEKPJPE_00363	HEFJEBFC_00305	NHPOJHGC_00362	MCKELHOB_04358	FCAPDDPO_00002	PMAFPOHA_00333	JHJLELJC_00336	IMPPHOBI_00338
group_2878		hypothetical protein	61	61	1	1	25079	1	8660		320	1718	1689	JJDBDNAI_00407	ANPACMBM_00313	MFAGGBDE_01878	2142_00328	2355_00255	3659_00360	3664_02739	3670_00361			KMKIKLBA_04174	OLMKBIGO_00316	KNKLNGNO_02538		GEICEOLK_03920	JNDNKAMK_00331	NBNEHDEG_00414	OAGHKFEL_00308	FDBJBPCN_00066	DCFEHDEH_02216	ACPJEIPJ_00447	DMPLDJOG_01453		MIEOPNPI_00341	IGFFHHBP_00392		KCBIHLMO_00312	AOAKNGNO_00357	DLEKPJPE_00375	HEFJEBFC_00317	NHPOJHGC_00374	MCKELHOB_04370	FCAPDDPO_04439	PMAFPOHA_00339	JHJLELJC_00348	IMPPHOBI_00350
group_2498		hypothetical protein	66	66	1	1	25080	1	8659		662	662	662	JJDBDNAI_00408		MFAGGBDE_01879	2142_00329	2355_00256	3659_00361	3664_02738	3670_00362	DJEDFHEN_00340	KGELGKGC_00349		OLMKBIGO_00317	KNKLNGNO_02537	GAKPJOLL_00343	GEICEOLK_03921	JNDNKAMK_00332	NBNEHDEG_00415	OAGHKFEL_00309	FDBJBPCN_00067	DCFEHDEH_02217	ACPJEIPJ_00448	DMPLDJOG_01454		MIEOPNPI_00342	IGFFHHBP_00393		KCBIHLMO_00313	AOAKNGNO_00358	DLEKPJPE_00376	HEFJEBFC_00318	NHPOJHGC_00375	MCKELHOB_04371	FCAPDDPO_04438	PMAFPOHA_00340	JHJLELJC_00349	IMPPHOBI_00351
envC		Murein hydrolase activator EnvC	40	40	1	1	25082	1	8658		854	1382	1342	JJDBDNAI_00409		MFAGGBDE_01880	2142_00330		3659_00362	3664_02737	3670_00363					KNKLNGNO_02536						FDBJBPCN_00068	DCFEHDEH_02218		DMPLDJOG_01455		MIEOPNPI_00343							NHPOJHGC_00376	MCKELHOB_04372	FCAPDDPO_04437	PMAFPOHA_00341	JHJLELJC_00350	IMPPHOBI_00352
group_1249		hypothetical protein	69	69	1	1	25084	1	8656		782	1508	1446	JJDBDNAI_00410	ANPACMBM_00316	MFAGGBDE_01881	2142_00331	2355_00258	3659_00363		3670_00364	DJEDFHEN_00342	KGELGKGC_00351	KMKIKLBA_04177	OLMKBIGO_00319	KNKLNGNO_02535	GAKPJOLL_00345	GEICEOLK_03923	JNDNKAMK_00334	NBNEHDEG_00417	OAGHKFEL_00311	FDBJBPCN_00069		ACPJEIPJ_00450	DMPLDJOG_01456	JHIFCEPG_00322	MIEOPNPI_00344	IGFFHHBP_00395	IGNECDKL_00320	KCBIHLMO_00315	AOAKNGNO_00360	DLEKPJPE_00378	HEFJEBFC_00320	NHPOJHGC_00377	MCKELHOB_04373		PMAFPOHA_00342	JHJLELJC_00351	IMPPHOBI_00353
group_5940		hypothetical protein	72	72	1	1	25087				476	692	689	JJDBDNAI_00411	ANPACMBM_00317	MFAGGBDE_01883	2142_00332	2355_00259	3659_00364	3664_02735	3670_00365	DJEDFHEN_00343	KGELGKGC_00352	KMKIKLBA_04179	OLMKBIGO_00320	KNKLNGNO_02534	GAKPJOLL_00346	GEICEOLK_03924	JNDNKAMK_00335	NBNEHDEG_00418	OAGHKFEL_00313	FDBJBPCN_00070	DCFEHDEH_02220	ACPJEIPJ_00451	DMPLDJOG_01458	JHIFCEPG_00323	MIEOPNPI_00345	IGFFHHBP_00396	IGNECDKL_00321	KCBIHLMO_00316	AOAKNGNO_00361	DLEKPJPE_00380	HEFJEBFC_00322	NHPOJHGC_00378	MCKELHOB_04374	FCAPDDPO_04435	PMAFPOHA_00343	JHJLELJC_00352	IMPPHOBI_00354
fadL		Long-chain fatty acid transport protein	28	28	1	1	21526	119	14		1106	1427	1415	JJDBDNAI_00412			2142_00333													NBNEHDEG_00419		FDBJBPCN_00071			DMPLDJOG_01459		MIEOPNPI_00346				AOAKNGNO_00362					FCAPDDPO_04434	PMAFPOHA_00344
pnuC_2		Nicotinamide riboside transporter PnuC	69	69	1	1	25090	119	26		572	623	597	JJDBDNAI_00413	ANPACMBM_00319	MFAGGBDE_01885	2142_00334	2355_00262	3659_00366	3664_02733	3670_00367	DJEDFHEN_00345	KGELGKGC_00354		OLMKBIGO_00322	KNKLNGNO_02532	GAKPJOLL_00348	GEICEOLK_03927	JNDNKAMK_00337	NBNEHDEG_00420	OAGHKFEL_00315	FDBJBPCN_00072	DCFEHDEH_02222	ACPJEIPJ_00453	DMPLDJOG_01460	JHIFCEPG_00325	MIEOPNPI_00347	IGFFHHBP_00399	IGNECDKL_00323	KCBIHLMO_00319	AOAKNGNO_00363	DLEKPJPE_00382	HEFJEBFC_00324	NHPOJHGC_00380	MCKELHOB_04376	FCAPDDPO_04433	PMAFPOHA_00345	JHJLELJC_00354	IMPPHOBI_00356
nadR		Trifunctional NAD biosynthesis/regulator protein NadR	42	42	1	1	21527	119	7	Hypothetical protein with no hits to refseq/uniprot/clusters/cdd/tigrfams/pfam overlapping another protein with hits	1073	1373	1111	JJDBDNAI_00414			2142_00335	2355_00263	3659_00367	3664_02732	3670_00368					KNKLNGNO_02531		GEICEOLK_03928				FDBJBPCN_00073			DMPLDJOG_01461		MIEOPNPI_00348	IGFFHHBP_00400						NHPOJHGC_00381	MCKELHOB_04377	FCAPDDPO_04432	PMAFPOHA_00346		IMPPHOBI_00357
putA		Bifunctional protein PutA	54	54	1	1	25092	119	10		1256	3272	3186	JJDBDNAI_00415	ANPACMBM_00320	MFAGGBDE_01887	2142_00336		3659_00368	3664_02731	3670_00369	DJEDFHEN_00347	KGELGKGC_00355		OLMKBIGO_00324	KNKLNGNO_02530	GAKPJOLL_00350			NBNEHDEG_00422		FDBJBPCN_00074	DCFEHDEH_02223	ACPJEIPJ_00454		JHIFCEPG_00326	MIEOPNPI_00349		IGNECDKL_00324		AOAKNGNO_00365			NHPOJHGC_00382	MCKELHOB_04378	FCAPDDPO_04431	PMAFPOHA_00347	JHJLELJC_00355	IMPPHOBI_00358
group_5243		hypothetical protein	72	72	1	1	25094				326	476	462	JJDBDNAI_00416	ANPACMBM_00321	MFAGGBDE_01889	2142_00337	2355_00265	3659_00369	3664_02730	3670_00370	DJEDFHEN_00348	KGELGKGC_00356	KMKIKLBA_04185	OLMKBIGO_00325	KNKLNGNO_02529	GAKPJOLL_00351	GEICEOLK_03930	JNDNKAMK_00341	NBNEHDEG_00423	OAGHKFEL_00318	FDBJBPCN_00075	DCFEHDEH_02224	ACPJEIPJ_00455	DMPLDJOG_01463	JHIFCEPG_00327	MIEOPNPI_00350	IGFFHHBP_00402	IGNECDKL_00325	KCBIHLMO_00322	AOAKNGNO_00366	DLEKPJPE_00385	HEFJEBFC_00327	NHPOJHGC_00383	MCKELHOB_04379	FCAPDDPO_04430	PMAFPOHA_00348	JHJLELJC_00356	IMPPHOBI_00359
group_2068		hypothetical protein	28	28	1	1	25093	149	17		173	965	927	JJDBDNAI_00417			2142_00338													NBNEHDEG_00424		FDBJBPCN_00076			DMPLDJOG_01464		MIEOPNPI_00351				AOAKNGNO_00367					FCAPDDPO_04429	PMAFPOHA_00349
ctaD		Cytochrome c oxidase subunit 1	67	67	1	1	25109	149	20		194	1610	1585	JJDBDNAI_00418	ANPACMBM_00323	MFAGGBDE_01892	2142_00339	2355_00267	3659_00371	3664_02728	3670_00372	DJEDFHEN_00350	KGELGKGC_00358		OLMKBIGO_00327	KNKLNGNO_02527	GAKPJOLL_00353	GEICEOLK_03932	JNDNKAMK_00343	NBNEHDEG_00425	OAGHKFEL_00320	FDBJBPCN_00077	DCFEHDEH_02226	ACPJEIPJ_00457	DMPLDJOG_01465	JHIFCEPG_00329	MIEOPNPI_00352	IGFFHHBP_00404	IGNECDKL_00327	KCBIHLMO_00324	AOAKNGNO_00368	DLEKPJPE_00387	HEFJEBFC_00329	NHPOJHGC_00385	MCKELHOB_04381	FCAPDDPO_04428	PMAFPOHA_00350	JHJLELJC_00358	IMPPHOBI_00361
group_5244		hypothetical protein	35	35	1	1	25110	149	13		230	248	236	JJDBDNAI_00419			2142_00340	2355_00268	3659_00372	3664_02727	3670_00373					KNKLNGNO_02526		GEICEOLK_03933							DMPLDJOG_01466		MIEOPNPI_00353	IGFFHHBP_00405						NHPOJHGC_00386	MCKELHOB_04382	FCAPDDPO_04427	PMAFPOHA_00351
ctaG		Cytochrome c oxidase assembly protein CtaG	72	72	1	1	25115				257	1478	597	JJDBDNAI_00420	ANPACMBM_00325	MFAGGBDE_01894	2142_00341	2355_00269	3659_00373	3664_02726	3670_00374	DJEDFHEN_00352	KGELGKGC_00360	KMKIKLBA_04189	OLMKBIGO_00329	KNKLNGNO_02525	GAKPJOLL_00355	GEICEOLK_03934	JNDNKAMK_00345	NBNEHDEG_00427	OAGHKFEL_00322	FDBJBPCN_00079	DCFEHDEH_02228	ACPJEIPJ_00459	DMPLDJOG_01467	JHIFCEPG_00331	MIEOPNPI_00354	IGFFHHBP_00406	IGNECDKL_00329	KCBIHLMO_00326	AOAKNGNO_00370	DLEKPJPE_00389	HEFJEBFC_00331	NHPOJHGC_00387	MCKELHOB_04383	FCAPDDPO_04426	PMAFPOHA_00352	JHJLELJC_00360	IMPPHOBI_00363
ctaE		Cytochrome c oxidase subunit 3	71	71	1	1	25116	416	1		368	875	867	JJDBDNAI_00421	ANPACMBM_00326	MFAGGBDE_01895	2142_00342	2355_00270	3659_00374	3664_02725	3670_00375	DJEDFHEN_00353	KGELGKGC_00361	KMKIKLBA_04190	OLMKBIGO_00330	KNKLNGNO_02524	GAKPJOLL_00356	GEICEOLK_03935	JNDNKAMK_00346	NBNEHDEG_00428	OAGHKFEL_00323	FDBJBPCN_00080	DCFEHDEH_02229	ACPJEIPJ_00460	DMPLDJOG_01468	JHIFCEPG_00332	MIEOPNPI_00355	IGFFHHBP_00407	IGNECDKL_00330	KCBIHLMO_00327	AOAKNGNO_00371	DLEKPJPE_00390	HEFJEBFC_00332	NHPOJHGC_00388	MCKELHOB_04384	FCAPDDPO_04425	PMAFPOHA_00353	JHJLELJC_00361	IMPPHOBI_00364
group_5942		hypothetical protein	72	72	1	1	25117				218	218	218	JJDBDNAI_00422	ANPACMBM_00327	MFAGGBDE_01896	2142_00343	2355_00271	3659_00375	3664_02724	3670_00376	DJEDFHEN_00354	KGELGKGC_00362	KMKIKLBA_04191	OLMKBIGO_00331	KNKLNGNO_02523	GAKPJOLL_00357	GEICEOLK_03936	JNDNKAMK_00347	NBNEHDEG_00429	OAGHKFEL_00324	FDBJBPCN_00081	DCFEHDEH_02230	ACPJEIPJ_00461	DMPLDJOG_01469	JHIFCEPG_00333	MIEOPNPI_00356	IGFFHHBP_00408	IGNECDKL_00331	KCBIHLMO_00328	AOAKNGNO_00372	DLEKPJPE_00391	HEFJEBFC_00333	NHPOJHGC_00389	MCKELHOB_04385	FCAPDDPO_04424	PMAFPOHA_00354	JHJLELJC_00362	IMPPHOBI_00365
group_889		hypothetical protein	67	67	1	1	25118	423	1		713	737	715	JJDBDNAI_00423	ANPACMBM_00328	MFAGGBDE_01897	2142_00344	2355_00272	3659_00376	3664_02723	3670_00377	DJEDFHEN_00355	KGELGKGC_00363		OLMKBIGO_00332	KNKLNGNO_02522	GAKPJOLL_00358	GEICEOLK_03937	JNDNKAMK_00348	NBNEHDEG_00430	OAGHKFEL_00325	FDBJBPCN_00082	DCFEHDEH_02231	ACPJEIPJ_00462	DMPLDJOG_01470	JHIFCEPG_00334	MIEOPNPI_00357	IGFFHHBP_00409	IGNECDKL_00332	KCBIHLMO_00329	AOAKNGNO_00373	DLEKPJPE_00392	HEFJEBFC_00334	NHPOJHGC_00390	MCKELHOB_04386	FCAPDDPO_04423	PMAFPOHA_00355	JHJLELJC_00363	IMPPHOBI_00366
group_2794		hypothetical protein	72	72	1	1	25119				569	656	573	JJDBDNAI_00424	ANPACMBM_00329	MFAGGBDE_01898	2142_00345	2355_00273	3659_00377	3664_02722	3670_00378	DJEDFHEN_00356	KGELGKGC_00364	KMKIKLBA_04193	OLMKBIGO_00333	KNKLNGNO_02521	GAKPJOLL_00359	GEICEOLK_03938	JNDNKAMK_00349	NBNEHDEG_00431	OAGHKFEL_00326	FDBJBPCN_00083	DCFEHDEH_02232	ACPJEIPJ_00463	DMPLDJOG_01471	JHIFCEPG_00335	MIEOPNPI_00358	IGFFHHBP_00410	IGNECDKL_00333	KCBIHLMO_00330	AOAKNGNO_00374	DLEKPJPE_00393	HEFJEBFC_00335	NHPOJHGC_00391	MCKELHOB_04387	FCAPDDPO_04422	PMAFPOHA_00356	JHJLELJC_00364	IMPPHOBI_00367
ctaA		hypothetical protein	72	72	1	1	25120				752	1199	1155	JJDBDNAI_00425	ANPACMBM_00330	MFAGGBDE_01899	2142_00346	2355_00274	3659_00378	3664_02721	3670_00379	DJEDFHEN_00357	KGELGKGC_00365	KMKIKLBA_04194	OLMKBIGO_00334	KNKLNGNO_02520	GAKPJOLL_00360	GEICEOLK_03939	JNDNKAMK_00350	NBNEHDEG_00432	OAGHKFEL_00327	FDBJBPCN_00084	DCFEHDEH_02233	ACPJEIPJ_00464	DMPLDJOG_01472	JHIFCEPG_00336	MIEOPNPI_00359	IGFFHHBP_00411	IGNECDKL_00334	KCBIHLMO_00331	AOAKNGNO_00375	DLEKPJPE_00394	HEFJEBFC_00336	NHPOJHGC_00392	MCKELHOB_04388	FCAPDDPO_04421	PMAFPOHA_00357	JHJLELJC_00365	IMPPHOBI_00368
ctaB		Protoheme IX farnesyltransferase	72	72	1	1	25123				893	893	893	JJDBDNAI_00426	ANPACMBM_00331	MFAGGBDE_01900	2142_00347	2355_00275	3659_00379	3664_02720	3670_00380	DJEDFHEN_00358	KGELGKGC_00366	KMKIKLBA_04195	OLMKBIGO_00335	KNKLNGNO_02519	GAKPJOLL_00361	GEICEOLK_03940	JNDNKAMK_00351	NBNEHDEG_00433	OAGHKFEL_00328	FDBJBPCN_00085	DCFEHDEH_02234	ACPJEIPJ_00465	DMPLDJOG_01473	JHIFCEPG_00337	MIEOPNPI_00360	IGFFHHBP_00412	IGNECDKL_00335	KCBIHLMO_00332	AOAKNGNO_00376	DLEKPJPE_00395	HEFJEBFC_00337	NHPOJHGC_00393	MCKELHOB_04389	FCAPDDPO_04420	PMAFPOHA_00358	JHJLELJC_00366	IMPPHOBI_00369
group_5245		hypothetical protein	40	40	1	1	25124	414	1		806	806	806	JJDBDNAI_00427			2142_00348		3659_00380	3664_02719	3670_00381					KNKLNGNO_02518		GEICEOLK_03941				FDBJBPCN_00086			DMPLDJOG_01474		MIEOPNPI_00361	IGFFHHBP_00413						NHPOJHGC_00394	MCKELHOB_04390	FCAPDDPO_04419	PMAFPOHA_00359		IMPPHOBI_00370
group_6754		hypothetical protein	72	72	1	1	25126				758	971	968	JJDBDNAI_00428	ANPACMBM_00333	MFAGGBDE_01902	2142_00349	2355_00276	3659_00381	3664_02718	3670_00382	DJEDFHEN_00360	KGELGKGC_00370	KMKIKLBA_04198	OLMKBIGO_00338	KNKLNGNO_02517	GAKPJOLL_00363	GEICEOLK_03942	JNDNKAMK_00355	NBNEHDEG_00434	OAGHKFEL_00330	FDBJBPCN_00087	DCFEHDEH_02236	ACPJEIPJ_00468	DMPLDJOG_01475	JHIFCEPG_00340	MIEOPNPI_00362	IGFFHHBP_00414	IGNECDKL_00337	KCBIHLMO_00334	AOAKNGNO_00377	DLEKPJPE_00396	HEFJEBFC_00340	NHPOJHGC_00395	MCKELHOB_04391	FCAPDDPO_04418	PMAFPOHA_00360	JHJLELJC_00368	IMPPHOBI_00371
blh_2		hypothetical protein	68	68	1	1	25127	313	2		173	500	494	JJDBDNAI_00429	ANPACMBM_00334	MFAGGBDE_01903	2142_00350	2355_00277	3659_00382	3664_02717	3670_00383	DJEDFHEN_00361			OLMKBIGO_00339	KNKLNGNO_02516	GAKPJOLL_00364	GEICEOLK_03943	JNDNKAMK_00356	NBNEHDEG_00435	OAGHKFEL_00331	FDBJBPCN_00088	DCFEHDEH_02237	ACPJEIPJ_00469	DMPLDJOG_01476	JHIFCEPG_00341	MIEOPNPI_00363	IGFFHHBP_00415	IGNECDKL_00338	KCBIHLMO_00335	AOAKNGNO_00378	DLEKPJPE_00397	HEFJEBFC_00341	NHPOJHGC_00396	MCKELHOB_04392	FCAPDDPO_04417	PMAFPOHA_00361	JHJLELJC_00369	IMPPHOBI_00372
dnaG		DNA primase	72	72	1	1	25131				401	1742	1720	JJDBDNAI_00430	ANPACMBM_00335	MFAGGBDE_01904	2142_00351	2355_00278	3659_00383	3664_02716	3670_00384	DJEDFHEN_00362	KGELGKGC_00372	KMKIKLBA_04200	OLMKBIGO_00340	KNKLNGNO_02515	GAKPJOLL_00365	GEICEOLK_03944	JNDNKAMK_00357	NBNEHDEG_00436	OAGHKFEL_00332	FDBJBPCN_00089	DCFEHDEH_02238	ACPJEIPJ_00470	DMPLDJOG_01477	JHIFCEPG_00342	MIEOPNPI_00364	IGFFHHBP_00416	IGNECDKL_00339	KCBIHLMO_00336	AOAKNGNO_00379	DLEKPJPE_00398	HEFJEBFC_00342	NHPOJHGC_00397	MCKELHOB_04393	FCAPDDPO_04416	PMAFPOHA_00362	JHJLELJC_00370	IMPPHOBI_00373
group_4680		hypothetical protein	50	50	1	1	25132	192	2		464	920	901	JJDBDNAI_00431		MFAGGBDE_01905	2142_00352	2355_00279	3659_00384	3664_02715	3670_00385					KNKLNGNO_02514		GEICEOLK_03945		NBNEHDEG_00437		FDBJBPCN_00090			DMPLDJOG_01478		MIEOPNPI_00365	IGFFHHBP_00417		KCBIHLMO_00337	AOAKNGNO_00380	DLEKPJPE_00399		NHPOJHGC_00398	MCKELHOB_04394	FCAPDDPO_04415	PMAFPOHA_00363		IMPPHOBI_00374
yqeY		putative protein YqeY	69	69	1	1	25136	192	5		443	446	443	JJDBDNAI_00432	ANPACMBM_00337	MFAGGBDE_01907	2142_00353	2355_00280	3659_00385	3664_02714	3670_00386	DJEDFHEN_00364	KGELGKGC_00374		OLMKBIGO_00342	KNKLNGNO_02513	GAKPJOLL_00367	GEICEOLK_03946	JNDNKAMK_00359	NBNEHDEG_00438	OAGHKFEL_00335	FDBJBPCN_00091	DCFEHDEH_02240	ACPJEIPJ_00472	DMPLDJOG_01479	JHIFCEPG_00344	MIEOPNPI_00366	IGFFHHBP_00418	IGNECDKL_00341	KCBIHLMO_00338	AOAKNGNO_00381	DLEKPJPE_00400	HEFJEBFC_00345	NHPOJHGC_00399	MCKELHOB_04395	FCAPDDPO_04414	PMAFPOHA_00364	JHJLELJC_00372	IMPPHOBI_00375
rpsU		30S ribosomal protein S21	72	72	1	1	25138				215	215	215	JJDBDNAI_00433	ANPACMBM_00338	MFAGGBDE_01908	2142_00354	2355_00281	3659_00386	3664_02713	3670_00387	DJEDFHEN_00365	KGELGKGC_00375	KMKIKLBA_04203	OLMKBIGO_00343	KNKLNGNO_02512	GAKPJOLL_00368	GEICEOLK_03947	JNDNKAMK_00360	NBNEHDEG_00439	OAGHKFEL_00336	FDBJBPCN_00092	DCFEHDEH_02241	ACPJEIPJ_00473	DMPLDJOG_01480	JHIFCEPG_00345	MIEOPNPI_00367	IGFFHHBP_00419	IGNECDKL_00342	KCBIHLMO_00339	AOAKNGNO_00382	DLEKPJPE_00401	HEFJEBFC_00346	NHPOJHGC_00400	MCKELHOB_04396	FCAPDDPO_04413	PMAFPOHA_00365	JHJLELJC_00373	IMPPHOBI_00376
tsaD		tRNA N6-adenosine threonylcarbamoyltransferase	72	72	1	1	25140				977	1025	1006	JJDBDNAI_00434	ANPACMBM_00339	MFAGGBDE_01909	2142_00355	2355_00282	3659_00387	3664_02712	3670_00388	DJEDFHEN_00366	KGELGKGC_00376	KMKIKLBA_04204	OLMKBIGO_00344	KNKLNGNO_02511	GAKPJOLL_00369	GEICEOLK_03948	JNDNKAMK_00361	NBNEHDEG_00440	OAGHKFEL_00337	FDBJBPCN_00093	DCFEHDEH_02242	ACPJEIPJ_00474	DMPLDJOG_01481	JHIFCEPG_00346	MIEOPNPI_00368	IGFFHHBP_00420	IGNECDKL_00343	KCBIHLMO_00340	AOAKNGNO_00383	DLEKPJPE_00402	HEFJEBFC_00347	NHPOJHGC_00401	MCKELHOB_04397	FCAPDDPO_04412	PMAFPOHA_00366	JHJLELJC_00374	IMPPHOBI_00377
group_5944		hypothetical protein	29	29	1	1	21472	446	1		173	536	373	JJDBDNAI_00435		MFAGGBDE_01910	2142_00356		3659_00388	3664_02711	3670_00389							GEICEOLK_03949				FDBJBPCN_00094			DMPLDJOG_01482		MIEOPNPI_00369							NHPOJHGC_00402	MCKELHOB_04398	FCAPDDPO_04411	PMAFPOHA_00367		IMPPHOBI_00378
folB		Dihydroneopterin aldolase	72	72	1	1	25142				188	383	351	JJDBDNAI_00436	ANPACMBM_00341	MFAGGBDE_01911	2142_00357	2355_00284	3659_00389	3664_02710	3670_00390	DJEDFHEN_00368	KGELGKGC_00378	KMKIKLBA_04206	OLMKBIGO_00346	KNKLNGNO_02509	GAKPJOLL_00371	GEICEOLK_03950	JNDNKAMK_00363	NBNEHDEG_00442	OAGHKFEL_00339	FDBJBPCN_00095	DCFEHDEH_02243	ACPJEIPJ_00476	DMPLDJOG_01483	JHIFCEPG_00348	MIEOPNPI_00370	IGFFHHBP_00422	IGNECDKL_00345	KCBIHLMO_00342	AOAKNGNO_00385	DLEKPJPE_00403	HEFJEBFC_00349	NHPOJHGC_00403	MCKELHOB_04399	FCAPDDPO_04410	PMAFPOHA_00368	JHJLELJC_00376	IMPPHOBI_00379
group_3675		hypothetical protein	72	72	1	1	25143				1271	1271	1271	JJDBDNAI_00437	ANPACMBM_00342	MFAGGBDE_01912	2142_00358	2355_00285	3659_00390	3664_02709	3670_00391	DJEDFHEN_00369	KGELGKGC_00379	KMKIKLBA_04207	OLMKBIGO_00347	KNKLNGNO_02508	GAKPJOLL_00372	GEICEOLK_03951	JNDNKAMK_00364	NBNEHDEG_00443	OAGHKFEL_00340	FDBJBPCN_00096	DCFEHDEH_02244	ACPJEIPJ_00477	DMPLDJOG_01484	JHIFCEPG_00349	MIEOPNPI_00371	IGFFHHBP_00423	IGNECDKL_00346	KCBIHLMO_00343	AOAKNGNO_00386	DLEKPJPE_00404	HEFJEBFC_00350	NHPOJHGC_00404	MCKELHOB_04400	FCAPDDPO_04409	PMAFPOHA_00369	JHJLELJC_00377	IMPPHOBI_00380
group_2499		Beta-xylosidase	72	72	1	1	25144				1844	2174	2164	JJDBDNAI_00438	ANPACMBM_00343	MFAGGBDE_01913	2142_00359	2355_00286	3659_00391	3664_02708	3670_00392	DJEDFHEN_00370	KGELGKGC_00380	KMKIKLBA_04208	OLMKBIGO_00348	KNKLNGNO_02507	GAKPJOLL_00373	GEICEOLK_03952	JNDNKAMK_00365	NBNEHDEG_00444	OAGHKFEL_00341	FDBJBPCN_00097	DCFEHDEH_02245	ACPJEIPJ_00478	DMPLDJOG_01485	JHIFCEPG_00350	MIEOPNPI_00372	IGFFHHBP_00424	IGNECDKL_00347	KCBIHLMO_00344	AOAKNGNO_00387	DLEKPJPE_00405	HEFJEBFC_00351	NHPOJHGC_00405	MCKELHOB_04401	FCAPDDPO_04408	PMAFPOHA_00370	JHJLELJC_00378	IMPPHOBI_00381
group_6755		hypothetical protein	42	42	1	1	25145	105	45		545	545	545	JJDBDNAI_00439			2142_00360	2355_00287	3659_00392	3664_02707	3670_00393					KNKLNGNO_02506		GEICEOLK_03953				FDBJBPCN_00098			DMPLDJOG_01486		MIEOPNPI_00373	IGFFHHBP_00425						NHPOJHGC_00406	MCKELHOB_04402	FCAPDDPO_04407	PMAFPOHA_00371		IMPPHOBI_00382
yliI		Aldose sugar dehydrogenase YliI	67	67	1	1	25153	105	42		848	1169	1163	JJDBDNAI_00440	ANPACMBM_00345	MFAGGBDE_01915	2142_00361	2355_00288	3659_00393	3664_02706	3670_00394	DJEDFHEN_00372	KGELGKGC_00382		OLMKBIGO_00350	KNKLNGNO_02505	GAKPJOLL_00375	GEICEOLK_03954		NBNEHDEG_00446	OAGHKFEL_00343	FDBJBPCN_00099	DCFEHDEH_02247	ACPJEIPJ_00480	DMPLDJOG_01487	JHIFCEPG_00352	MIEOPNPI_00374	IGFFHHBP_00426	IGNECDKL_00349	KCBIHLMO_00346	AOAKNGNO_00389	DLEKPJPE_00407	HEFJEBFC_00353	NHPOJHGC_00407	MCKELHOB_04403	FCAPDDPO_04406	PMAFPOHA_00372	JHJLELJC_00380	IMPPHOBI_00383
yiaA		Inner membrane protein YiaA	60	60	1	1	25156	105	31		236	455	448	JJDBDNAI_00441		MFAGGBDE_01916	2142_00362	2355_00289	3659_00394	3664_02705	3670_00395	DJEDFHEN_00373				KNKLNGNO_02504	GAKPJOLL_00376	GEICEOLK_03955		NBNEHDEG_00447	OAGHKFEL_00344	FDBJBPCN_00100	DCFEHDEH_02248	ACPJEIPJ_00481	DMPLDJOG_01488		MIEOPNPI_00375	IGFFHHBP_00427		KCBIHLMO_00347	AOAKNGNO_00390		HEFJEBFC_00354	NHPOJHGC_00408	MCKELHOB_04404	FCAPDDPO_04405	PMAFPOHA_00373		IMPPHOBI_00384
group_2146		hypothetical protein	61	61	1	1	25157	105	27		323	329	323	JJDBDNAI_00442			2142_00363	2355_00290	3659_00395	3664_02704	3670_00396	DJEDFHEN_00375				KNKLNGNO_02503	GAKPJOLL_00377	GEICEOLK_03956	JNDNKAMK_00369	NBNEHDEG_00448	OAGHKFEL_00345	FDBJBPCN_00101	DCFEHDEH_02249	ACPJEIPJ_00482	DMPLDJOG_01489		MIEOPNPI_00376	IGFFHHBP_00428		KCBIHLMO_00348	AOAKNGNO_00391	DLEKPJPE_00409		NHPOJHGC_00409	MCKELHOB_04405	FCAPDDPO_04404	PMAFPOHA_00374	JHJLELJC_00382	IMPPHOBI_00385
yhdG_1		putative amino acid permease YhdG	72	72	1	1	25158				1082	1301	1297	JJDBDNAI_00443	ANPACMBM_00348	MFAGGBDE_01918	2142_00364	2355_00291	3659_00396	3664_02703	3670_00397	DJEDFHEN_00376	KGELGKGC_00384	KMKIKLBA_00014	OLMKBIGO_00353	KNKLNGNO_02502	GAKPJOLL_00378	GEICEOLK_03957	JNDNKAMK_00370	NBNEHDEG_00449	OAGHKFEL_00346	FDBJBPCN_00102	DCFEHDEH_02250	ACPJEIPJ_00483	DMPLDJOG_01490	JHIFCEPG_00355	MIEOPNPI_00377	IGFFHHBP_00429	IGNECDKL_00352	KCBIHLMO_00349	AOAKNGNO_00392	DLEKPJPE_00410	HEFJEBFC_00356	NHPOJHGC_00410	MCKELHOB_04406	FCAPDDPO_04403	PMAFPOHA_00375	JHJLELJC_00383	IMPPHOBI_00386
group_1283		hypothetical protein	65	65	1	1	25159	1	8404		758	761	760	JJDBDNAI_00444		MFAGGBDE_01920	2142_00365	2355_00292	3659_00397	3664_02702	3670_00398	DJEDFHEN_00377			OLMKBIGO_00354	KNKLNGNO_02501	GAKPJOLL_00379	GEICEOLK_03958	JNDNKAMK_00371	NBNEHDEG_00450	OAGHKFEL_00347	FDBJBPCN_00103	DCFEHDEH_02251	ACPJEIPJ_00484	DMPLDJOG_01491		MIEOPNPI_00378	IGFFHHBP_00430		KCBIHLMO_00350	AOAKNGNO_00393	DLEKPJPE_00411	HEFJEBFC_00357	NHPOJHGC_00411	MCKELHOB_04407	FCAPDDPO_04402	PMAFPOHA_00376	JHJLELJC_00384	IMPPHOBI_00387
murR		HTH-type transcriptional regulator MurR	70	70	1	1	25161	1	8408		623	848	844	JJDBDNAI_00445	ANPACMBM_00350	MFAGGBDE_01921	2142_00366	2355_00293	3659_00398	3664_02701	3670_00399	DJEDFHEN_00378	KGELGKGC_00386	KMKIKLBA_00016	OLMKBIGO_00355	KNKLNGNO_02500	GAKPJOLL_00380	GEICEOLK_03959	JNDNKAMK_00372	NBNEHDEG_00451	OAGHKFEL_00348	FDBJBPCN_00104	DCFEHDEH_02252	ACPJEIPJ_00485	DMPLDJOG_01492	JHIFCEPG_00357	MIEOPNPI_00379	IGFFHHBP_00431	IGNECDKL_00354	KCBIHLMO_00351	AOAKNGNO_00394	DLEKPJPE_00412	HEFJEBFC_00358	NHPOJHGC_00412	MCKELHOB_04408	FCAPDDPO_04401	PMAFPOHA_00377	JHJLELJC_00385	IMPPHOBI_00388
ykfB		L-Ala-D/L-Glu epimerase	72	72	1	1	25164				1094	1106	1094	JJDBDNAI_00446	ANPACMBM_00351	MFAGGBDE_01922	2142_00367	2355_00294	3659_00399	3664_00361	3670_00400	DJEDFHEN_00379	KGELGKGC_00387	KMKIKLBA_00017	OLMKBIGO_00356	KNKLNGNO_02499	GAKPJOLL_00381	GEICEOLK_03960	JNDNKAMK_00373	NBNEHDEG_00452	OAGHKFEL_00349	FDBJBPCN_00105	DCFEHDEH_02253	ACPJEIPJ_00486	DMPLDJOG_01493	JHIFCEPG_00358	MIEOPNPI_00380	IGFFHHBP_00432	IGNECDKL_00355	KCBIHLMO_00353	AOAKNGNO_00395	DLEKPJPE_00413	HEFJEBFC_00359	NHPOJHGC_00413	MCKELHOB_04409	FCAPDDPO_04400	PMAFPOHA_00378	JHJLELJC_00387	IMPPHOBI_00389
group_235		hypothetical protein	66	66	1	1	25165	5	114		1001	1454	1431	JJDBDNAI_00447	ANPACMBM_00352	MFAGGBDE_01923	2142_00368	2355_00295	3659_00400		3670_00401	DJEDFHEN_00380	KGELGKGC_00388		OLMKBIGO_00357	KNKLNGNO_02498	GAKPJOLL_00382	GEICEOLK_03961	JNDNKAMK_00374	NBNEHDEG_00453	OAGHKFEL_00350	FDBJBPCN_00106	DCFEHDEH_02254	ACPJEIPJ_00487	DMPLDJOG_01494	JHIFCEPG_00359	MIEOPNPI_00381	IGFFHHBP_00433	IGNECDKL_00356	KCBIHLMO_00354	AOAKNGNO_00396	DLEKPJPE_00414	HEFJEBFC_00360	NHPOJHGC_00414	MCKELHOB_04410	FCAPDDPO_04399	PMAFPOHA_00379	JHJLELJC_00388	IMPPHOBI_00390
group_128		hypothetical protein	71	71	1	1	25166	5	116		581	1490	1437	JJDBDNAI_00448	ANPACMBM_00353	MFAGGBDE_01925	2142_00369	2355_00296	3659_00401	3664_00363	3670_00402	DJEDFHEN_00381	KGELGKGC_00389		OLMKBIGO_00358	KNKLNGNO_02497	GAKPJOLL_00383	GEICEOLK_03962	JNDNKAMK_00375	NBNEHDEG_00454	OAGHKFEL_00351	FDBJBPCN_00107	DCFEHDEH_02255	ACPJEIPJ_00488	DMPLDJOG_01495	JHIFCEPG_00360	MIEOPNPI_00382	IGFFHHBP_00434	IGNECDKL_00358	KCBIHLMO_00355	AOAKNGNO_00397	DLEKPJPE_00415	HEFJEBFC_00361	NHPOJHGC_00415	MCKELHOB_04411	FCAPDDPO_04398	PMAFPOHA_00380	JHJLELJC_00389	IMPPHOBI_00391
group_5949		hypothetical protein	57	57	1	1	25167	5	121		1547	3023	2997	JJDBDNAI_00449	ANPACMBM_00354		2142_00370	2355_00297	3659_00402	3664_00364	3670_00403		KGELGKGC_00390	KMKIKLBA_00021		KNKLNGNO_02496		GEICEOLK_03963	JNDNKAMK_00376	NBNEHDEG_00455			DCFEHDEH_02256	ACPJEIPJ_00489	DMPLDJOG_01496	JHIFCEPG_00361	MIEOPNPI_00383	IGFFHHBP_00435	IGNECDKL_00359	KCBIHLMO_00356	AOAKNGNO_00398	DLEKPJPE_00416	HEFJEBFC_00362	NHPOJHGC_00416	MCKELHOB_04412	FCAPDDPO_04397		JHJLELJC_00390	IMPPHOBI_00392
dap_1		hypothetical protein	42	42	1	1	21397	5	102		1550	1742	1557	JJDBDNAI_00450			2142_00371	2355_00298	3659_00403	3664_00365	3670_00404					KNKLNGNO_02495		GEICEOLK_03964		NBNEHDEG_00456		FDBJBPCN_00109			DMPLDJOG_01497		MIEOPNPI_00384	IGFFHHBP_00436			AOAKNGNO_00399			NHPOJHGC_00417	MCKELHOB_04413	FCAPDDPO_04396	PMAFPOHA_00382		IMPPHOBI_00393
vanX		D-alanyl-D-alanine dipeptidase	46	46	1	1	25176	5	103		479	614	570	JJDBDNAI_00451			2142_00372	2355_00299	3659_00404	3664_00366	3670_00405					KNKLNGNO_02494		GEICEOLK_03965		NBNEHDEG_00457		FDBJBPCN_00110	DCFEHDEH_02258		DMPLDJOG_01498		MIEOPNPI_00385	IGFFHHBP_00437			AOAKNGNO_00400			NHPOJHGC_00418	MCKELHOB_04414	FCAPDDPO_04395	PMAFPOHA_00383		IMPPHOBI_00394
group_35066		IS110 family transposase ISStma6	7	7	1	1	25175	5	98		914	914	914	JJDBDNAI_00452																					DMPLDJOG_01499
group_4205		hypothetical protein	61	61	1	1	25183	5	127		371	452	376	JJDBDNAI_00453	ANPACMBM_00357	MFAGGBDE_01929	2142_00373	2355_00300	3659_00405	3664_00367	3670_00406				OLMKBIGO_00362	KNKLNGNO_02493		GEICEOLK_03966	JNDNKAMK_00379	NBNEHDEG_00458	OAGHKFEL_00355	FDBJBPCN_00111		ACPJEIPJ_00492	DMPLDJOG_01500	JHIFCEPG_00364	MIEOPNPI_00386	IGFFHHBP_00438	IGNECDKL_00362		AOAKNGNO_00401	DLEKPJPE_00419	HEFJEBFC_00365	NHPOJHGC_00419	MCKELHOB_04415	FCAPDDPO_04394	PMAFPOHA_00384	JHJLELJC_00393	IMPPHOBI_00395
group_6756		hypothetical protein	69	69	1	1	25194	5	128		410	416	414	JJDBDNAI_00454	ANPACMBM_00358	MFAGGBDE_01930	2142_00374	2355_00301	3659_00406	3664_00368	3670_00407	DJEDFHEN_00386	KGELGKGC_00394		OLMKBIGO_00363	KNKLNGNO_02492	GAKPJOLL_00388	GEICEOLK_03967	JNDNKAMK_00380	NBNEHDEG_00459	OAGHKFEL_00356	FDBJBPCN_00112	DCFEHDEH_02260	ACPJEIPJ_00493	DMPLDJOG_01501	JHIFCEPG_00365	MIEOPNPI_00387	IGFFHHBP_00439	IGNECDKL_00363	KCBIHLMO_00360	AOAKNGNO_00402	DLEKPJPE_00420	HEFJEBFC_00366	NHPOJHGC_00420	MCKELHOB_04416	FCAPDDPO_04393	PMAFPOHA_00385	JHJLELJC_00394	IMPPHOBI_00396
group_2149		hypothetical protein	62	62	1	1	25261	5	161		245	752	736	JJDBDNAI_00455	ANPACMBM_00359		2142_00375	2355_00302	3659_00407	3664_00369	3670_00408	DJEDFHEN_00388	KGELGKGC_00395		OLMKBIGO_00364	KNKLNGNO_02491	GAKPJOLL_00390	GEICEOLK_03968	JNDNKAMK_00381	NBNEHDEG_00460	OAGHKFEL_00358	FDBJBPCN_00113	DCFEHDEH_02261	ACPJEIPJ_00494	DMPLDJOG_01502	JHIFCEPG_00366	MIEOPNPI_00388	IGFFHHBP_00440	IGNECDKL_00364	KCBIHLMO_00361	AOAKNGNO_00403	DLEKPJPE_00421	HEFJEBFC_00367	NHPOJHGC_00421	MCKELHOB_04417	FCAPDDPO_04392		JHJLELJC_00395	IMPPHOBI_00397
group_1460		hypothetical protein	67	67	1	1	25262	5	163		464	488	487	JJDBDNAI_00456	ANPACMBM_00360	MFAGGBDE_01932	2142_00376	2355_00303	3659_00408	3664_00370	3670_00409	DJEDFHEN_00389	KGELGKGC_00396		OLMKBIGO_00365	KNKLNGNO_02490	GAKPJOLL_00391	GEICEOLK_03969	JNDNKAMK_00382	NBNEHDEG_00461	OAGHKFEL_00359	FDBJBPCN_00114	DCFEHDEH_02262	ACPJEIPJ_00495	DMPLDJOG_01503	JHIFCEPG_00367	MIEOPNPI_00389	IGFFHHBP_00441	IGNECDKL_00365	KCBIHLMO_00362	AOAKNGNO_00404	DLEKPJPE_00422	HEFJEBFC_00368	NHPOJHGC_00422	MCKELHOB_04418	FCAPDDPO_04391	PMAFPOHA_00387	JHJLELJC_00396	IMPPHOBI_00398
group_2504		putative protein	70	70	1	1	25263	5	164		1361	1430	1364	JJDBDNAI_00457	ANPACMBM_00361	MFAGGBDE_01933	2142_00377	2355_00304	3659_00409	3664_00371	3670_00410	DJEDFHEN_00390	KGELGKGC_00397	KMKIKLBA_00028	OLMKBIGO_00366	KNKLNGNO_02489	GAKPJOLL_00392	GEICEOLK_03970	JNDNKAMK_00383	NBNEHDEG_00462	OAGHKFEL_00360	FDBJBPCN_00115	DCFEHDEH_02263	ACPJEIPJ_00496	DMPLDJOG_01504	JHIFCEPG_00368	MIEOPNPI_00390	IGFFHHBP_00442	IGNECDKL_00366	KCBIHLMO_00363	AOAKNGNO_00405	DLEKPJPE_00423	HEFJEBFC_00369	NHPOJHGC_00423	MCKELHOB_04419	FCAPDDPO_04390	PMAFPOHA_00388	JHJLELJC_00397	IMPPHOBI_00399
group_6757		Succinyl-CoA:acetate CoA-transferase	71	71	1	1	25264	5	169		1193	1553	1510	JJDBDNAI_00458	ANPACMBM_00362		2142_00378	2355_00305	3659_00410	3664_00372	3670_00411	DJEDFHEN_00391	KGELGKGC_00398	KMKIKLBA_00029	OLMKBIGO_00367	KNKLNGNO_02488	GAKPJOLL_00393	GEICEOLK_03971	JNDNKAMK_00384	NBNEHDEG_00463	OAGHKFEL_00361	FDBJBPCN_00116	DCFEHDEH_02264	ACPJEIPJ_00497	DMPLDJOG_01505	JHIFCEPG_00369	MIEOPNPI_00391	IGFFHHBP_00443	IGNECDKL_00367	KCBIHLMO_00364	AOAKNGNO_00406	DLEKPJPE_00424	HEFJEBFC_00370	NHPOJHGC_00424	MCKELHOB_04420	FCAPDDPO_04389	PMAFPOHA_00389	JHJLELJC_00398	IMPPHOBI_00400
glnE		Bifunctional glutamine synthetase adenylyltransferase/adenylyl-removing enzyme	49	49	1	1	21388	5	170		1346	2795	2759	JJDBDNAI_00459		MFAGGBDE_01936	2142_00379	2355_00306	3659_00411	3664_00373	3670_00412	DJEDFHEN_00392				KNKLNGNO_02487	GAKPJOLL_00394	GEICEOLK_03972			OAGHKFEL_00362	FDBJBPCN_00117	DCFEHDEH_02265		DMPLDJOG_01506		MIEOPNPI_00392	IGFFHHBP_00444						NHPOJHGC_00425	MCKELHOB_04421	FCAPDDPO_04388	PMAFPOHA_00390		IMPPHOBI_00401
yhhQ		Queuosine precursor transporter	69	69	1	1	25275	5	171		347	566	556	JJDBDNAI_00460	ANPACMBM_00364	MFAGGBDE_01937	2142_00380	2355_00307	3659_00412	3664_00374	3670_00413	DJEDFHEN_00393	KGELGKGC_00400	KMKIKLBA_00032	OLMKBIGO_00369	KNKLNGNO_02486	GAKPJOLL_00395	GEICEOLK_03973	JNDNKAMK_00386	NBNEHDEG_00465	OAGHKFEL_00363	FDBJBPCN_00118	DCFEHDEH_02266	ACPJEIPJ_00499	DMPLDJOG_01507	JHIFCEPG_00371	MIEOPNPI_00393	IGFFHHBP_00445	IGNECDKL_00369	KCBIHLMO_00366	AOAKNGNO_00408	DLEKPJPE_00426	HEFJEBFC_00372	NHPOJHGC_00426	MCKELHOB_04422	FCAPDDPO_04387	PMAFPOHA_00391	JHJLELJC_00400	IMPPHOBI_00402
group_7158		hypothetical protein	41	41	1	1	25270	5	11		512	515	512	JJDBDNAI_00461			2142_00381	2355_00308	3659_00413	3664_00375	3670_00414					KNKLNGNO_02485		GEICEOLK_03974				FDBJBPCN_00119			DMPLDJOG_01508		MIEOPNPI_00394	IGFFHHBP_00446						NHPOJHGC_00427	MCKELHOB_04423	FCAPDDPO_04386	PMAFPOHA_00392		IMPPHOBI_00403
group_735		hypothetical protein	50	50	1	1	21381	5	13		494	938	552	JJDBDNAI_00462			2142_00382	2355_00309	3659_00414	3664_00376	3670_00415		KGELGKGC_00402			KNKLNGNO_02484		GEICEOLK_03975			OAGHKFEL_00365	FDBJBPCN_00120	DCFEHDEH_02268		DMPLDJOG_01509		MIEOPNPI_00395	IGFFHHBP_00447				DLEKPJPE_00429		NHPOJHGC_00428	MCKELHOB_04424	FCAPDDPO_04385	PMAFPOHA_00393		IMPPHOBI_00404
group_737		hypothetical protein	58	58	1	1	25283	5	31		293	851	841	JJDBDNAI_00463	ANPACMBM_00367	MFAGGBDE_01941	2142_00383	2355_00310	3659_00415	3664_00377	3670_00416	DJEDFHEN_00396			OLMKBIGO_00372	KNKLNGNO_02483	GAKPJOLL_00398	GEICEOLK_03976	JNDNKAMK_00389	NBNEHDEG_00468		FDBJBPCN_00121	DCFEHDEH_02269	ACPJEIPJ_00502	DMPLDJOG_01510	JHIFCEPG_00374	MIEOPNPI_00396	IGFFHHBP_00448	IGNECDKL_00372	KCBIHLMO_00369	AOAKNGNO_00411		HEFJEBFC_00375	NHPOJHGC_00429	MCKELHOB_04425	FCAPDDPO_04384	PMAFPOHA_00394	JHJLELJC_00403	IMPPHOBI_00405
group_7701		hypothetical protein	47	47	1	1	25284	5	29		227	230	229	JJDBDNAI_00464			2142_00384	2355_00311	3659_00416	3664_00378	3670_00417					KNKLNGNO_02482				NBNEHDEG_00469		FDBJBPCN_00122		ACPJEIPJ_00503	DMPLDJOG_01511		MIEOPNPI_00397	IGFFHHBP_00449	IGNECDKL_00373		AOAKNGNO_00412	DLEKPJPE_00430	HEFJEBFC_00376	NHPOJHGC_00430	MCKELHOB_04426	FCAPDDPO_04383	PMAFPOHA_00395	JHJLELJC_00404	IMPPHOBI_00406
group_1021		hypothetical protein	69	69	1	1	25286	5	28		959	1001	963	JJDBDNAI_00465	ANPACMBM_00369	MFAGGBDE_01943	2142_00385	2355_00312	3659_00417	3664_00379	3670_00418	DJEDFHEN_00398	KGELGKGC_00404		OLMKBIGO_00374	KNKLNGNO_02481	GAKPJOLL_00400	GEICEOLK_03978	JNDNKAMK_00391	NBNEHDEG_00470	OAGHKFEL_00367	FDBJBPCN_00123	DCFEHDEH_02271	ACPJEIPJ_00504	DMPLDJOG_01512	JHIFCEPG_00376	MIEOPNPI_00398	IGFFHHBP_00450	IGNECDKL_00374	KCBIHLMO_00371	AOAKNGNO_00413	DLEKPJPE_00431	HEFJEBFC_00377	NHPOJHGC_00431	MCKELHOB_04427	FCAPDDPO_04382	PMAFPOHA_00396	JHJLELJC_00405	IMPPHOBI_00407
rutE		putative malonic semialdehyde reductase RutE	67	67	1	1	25287	5	24		524	692	590	JJDBDNAI_00466	ANPACMBM_00370	MFAGGBDE_01944	2142_00386	2355_00313	3659_00418	3664_00380	3670_00419	DJEDFHEN_00399	KGELGKGC_00405		OLMKBIGO_00375	KNKLNGNO_02480	GAKPJOLL_00401	GEICEOLK_03979	JNDNKAMK_00392	NBNEHDEG_00471	OAGHKFEL_00368	FDBJBPCN_00124	DCFEHDEH_02272	ACPJEIPJ_00505	DMPLDJOG_01513	JHIFCEPG_00377	MIEOPNPI_00399	IGFFHHBP_00451	IGNECDKL_00375	KCBIHLMO_00372	AOAKNGNO_00414	DLEKPJPE_00432	HEFJEBFC_00378	NHPOJHGC_00432	MCKELHOB_04428	FCAPDDPO_04381	PMAFPOHA_00397	JHJLELJC_00406	IMPPHOBI_00408
yceI_1		hypothetical protein	72	72	1	1	25321				698	716	707	JJDBDNAI_00467	ANPACMBM_00371	MFAGGBDE_01945	2142_00387	2355_00314	3659_00419	3664_00381	3670_00420	DJEDFHEN_00400	KGELGKGC_00406	KMKIKLBA_00035	OLMKBIGO_00376	KNKLNGNO_02479	GAKPJOLL_00402	GEICEOLK_03980	JNDNKAMK_00393	NBNEHDEG_00472	OAGHKFEL_00369	FDBJBPCN_00125	DCFEHDEH_02273	ACPJEIPJ_00506	DMPLDJOG_01514	JHIFCEPG_00378	MIEOPNPI_00400	IGFFHHBP_00452	IGNECDKL_00376	KCBIHLMO_00373	AOAKNGNO_00415	DLEKPJPE_00433	HEFJEBFC_00379	NHPOJHGC_00433	MCKELHOB_04429	FCAPDDPO_04380	PMAFPOHA_00398	JHJLELJC_00407	IMPPHOBI_00409
group_372		hypothetical protein	62	62	1	1	25322	1	6573		164	401	397	JJDBDNAI_00468	ANPACMBM_00372	MFAGGBDE_01946	2142_00388	2355_00315	3659_00420	3664_00382	3670_00421	DJEDFHEN_00401	KGELGKGC_00407		OLMKBIGO_00377	KNKLNGNO_02478	GAKPJOLL_00403	GEICEOLK_03981	JNDNKAMK_00394	NBNEHDEG_00473		FDBJBPCN_00126	DCFEHDEH_02274	ACPJEIPJ_00507	DMPLDJOG_01515	JHIFCEPG_00379	MIEOPNPI_00401	IGFFHHBP_00453	IGNECDKL_00377	KCBIHLMO_00374	AOAKNGNO_00416		HEFJEBFC_00380	NHPOJHGC_00434	MCKELHOB_04430	FCAPDDPO_04379	PMAFPOHA_00399	JHJLELJC_00408	IMPPHOBI_00410
group_107		hypothetical protein	57	67	1.18	1	21369	1	6578		152	1127	729	JJDBDNAI_00469	ANPACMBM_00374		2142_00389 2142_00390	2355_00316	3659_00421	3664_00383	3670_00422	DJEDFHEN_00402	KGELGKGC_00408		OLMKBIGO_00378	KNKLNGNO_02477	GAKPJOLL_00404	GEICEOLK_03982		NBNEHDEG_00474	OAGHKFEL_00372	FDBJBPCN_00127	DCFEHDEH_02275	ACPJEIPJ_00508	DMPLDJOG_01516 DMPLDJOG_01517	JHIFCEPG_00380	MIEOPNPI_00402	IGFFHHBP_00454	IGNECDKL_00378		AOAKNGNO_00417			NHPOJHGC_00435	MCKELHOB_04431	FCAPDDPO_04378 FCAPDDPO_04377	PMAFPOHA_00400	JHJLELJC_00409	IMPPHOBI_00412
group_109		hypothetical protein	1	1	1	1	21363	1	6576		164	164	164	JJDBDNAI_00470
yqjH		NADPH-dependent ferric-chelate reductase	69	69	1	1	21364	1	6582		431	797	791	JJDBDNAI_00471	ANPACMBM_00375	MFAGGBDE_01948	2142_00391	2355_00317	3659_00422	3664_00384	3670_00423	DJEDFHEN_00403	KGELGKGC_00409		OLMKBIGO_00379	KNKLNGNO_02476	GAKPJOLL_00405	GEICEOLK_03984	JNDNKAMK_00395	NBNEHDEG_00475	OAGHKFEL_00373	FDBJBPCN_00128	DCFEHDEH_02276	ACPJEIPJ_00509	DMPLDJOG_01518	JHIFCEPG_00381	MIEOPNPI_00403	IGFFHHBP_00455	IGNECDKL_00379	KCBIHLMO_00376	AOAKNGNO_00418	DLEKPJPE_00436	HEFJEBFC_00381	NHPOJHGC_00436	MCKELHOB_04432	FCAPDDPO_04376	PMAFPOHA_00401	JHJLELJC_00410	IMPPHOBI_00413
group_740		hypothetical protein	69	69	1	1	21360	1	6583		560	560	560	JJDBDNAI_00472	ANPACMBM_00376	MFAGGBDE_01950	2142_00392	2355_00318	3659_00423	3664_00385	3670_00424	DJEDFHEN_00404	KGELGKGC_00410		OLMKBIGO_00380	KNKLNGNO_02475	GAKPJOLL_00406	GEICEOLK_03985	JNDNKAMK_00396	NBNEHDEG_00476	OAGHKFEL_00374	FDBJBPCN_00129	DCFEHDEH_02277	ACPJEIPJ_00510	DMPLDJOG_01519	JHIFCEPG_00382	MIEOPNPI_00404	IGFFHHBP_00456	IGNECDKL_00380	KCBIHLMO_00377	AOAKNGNO_00419	DLEKPJPE_00437	HEFJEBFC_00382	NHPOJHGC_00437	MCKELHOB_04433	FCAPDDPO_04375	PMAFPOHA_00402	JHJLELJC_00411	IMPPHOBI_00414
group_5951	aceE_1	Pyruvate dehydrogenase E1 component	23	23	1	1	21359	1	6564		2057	2687	2659	JJDBDNAI_00473	ANPACMBM_00377	MFAGGBDE_01951	2142_00393											GEICEOLK_03986			OAGHKFEL_00375				DMPLDJOG_01520											FCAPDDPO_04374			IMPPHOBI_00415
group_8187		hypothetical protein	2	2	1	1	21346	1	6544		1985	3038	2511	JJDBDNAI_00474
group_9731		IS3 family transposase ISStma9	6	6	1	1	21345	1	6451		851	851	851	JJDBDNAI_00475																									IGNECDKL_00959
group_13926		IS3 family transposase ISStma9	6	6	1	1	21344	1	14922		272	272	272	JJDBDNAI_00476																									IGNECDKL_00960
group_8188		hypothetical protein	1	1	1	1	21343	1	14921		983	983	983	JJDBDNAI_00477
group_13932		hypothetical protein	2	2	1	1	20827	1	14920		2639	2639	2639	JJDBDNAI_00478
group_13933		hypothetical protein	2	2	1	1	20828	1	14919		1346	1346	1346	JJDBDNAI_00479
group_168		hypothetical protein	62	62	1	1	20891	1	14918		296	368	366	JJDBDNAI_00480	ANPACMBM_00379	MFAGGBDE_01959	2142_00398	2355_00326	3659_00429	3664_00391	3670_00430	DJEDFHEN_00407			OLMKBIGO_00390	KNKLNGNO_02470	GAKPJOLL_00412	GEICEOLK_03989	JNDNKAMK_00406	NBNEHDEG_00488		FDBJBPCN_00135	DCFEHDEH_02282	ACPJEIPJ_00514	DMPLDJOG_01524	JHIFCEPG_00389	MIEOPNPI_00410	IGFFHHBP_00468	IGNECDKL_00384	KCBIHLMO_00387		DLEKPJPE_00442	HEFJEBFC_00393	NHPOJHGC_00444	MCKELHOB_04438	FCAPDDPO_04363	PMAFPOHA_00408	JHJLELJC_00418	IMPPHOBI_00420
group_4079		hypothetical protein	14	14	1	1	20790	1	14884		215	215	215	JJDBDNAI_00481		MFAGGBDE_01960													JNDNKAMK_00407				DCFEHDEH_02283	ACPJEIPJ_00515
group_3684		hypothetical protein	2	2	1	1	20770	1	6780		566	1325	945	JJDBDNAI_00482
group_3250		hypothetical protein	17	17	1	1	825	1	6835		869	896	870	JJDBDNAI_00483		MFAGGBDE_01965	2142_00401								OLMKBIGO_00393				JNDNKAMK_00412			FDBJBPCN_00144	DCFEHDEH_02285
group_287		hypothetical protein	64	64	1	1	878	1	14868		749	926	923	JJDBDNAI_00484	ANPACMBM_00392	MFAGGBDE_01966	2142_00402	2355_00336	3659_00434	3664_00396	3670_00435	DJEDFHEN_00412			OLMKBIGO_00394	KNKLNGNO_02465	GAKPJOLL_00416	GEICEOLK_03994	JNDNKAMK_00413	NBNEHDEG_00492		FDBJBPCN_00145	DCFEHDEH_02288	ACPJEIPJ_00522	DMPLDJOG_01529	JHIFCEPG_00402	MIEOPNPI_00415	IGFFHHBP_00473	IGNECDKL_00397	KCBIHLMO_00392	AOAKNGNO_00435	DLEKPJPE_00450	HEFJEBFC_00406	NHPOJHGC_00450	MCKELHOB_04444	FCAPDDPO_04357	PMAFPOHA_00414	JHJLELJC_00431	IMPPHOBI_00426
yncE		putative protein YncE	49	49	1	1	907	1	14852		950	1298	1144	JJDBDNAI_00485	ANPACMBM_00393	MFAGGBDE_01969	2142_00403	2355_00337	3659_00435	3664_00397	3670_00436	DJEDFHEN_00413			OLMKBIGO_00395		GAKPJOLL_00417	GEICEOLK_03995	JNDNKAMK_00414	NBNEHDEG_00493			DCFEHDEH_02289		DMPLDJOG_01530	JHIFCEPG_00403	MIEOPNPI_00416	IGFFHHBP_00474	IGNECDKL_00398	KCBIHLMO_00395	AOAKNGNO_00436	DLEKPJPE_00451		NHPOJHGC_00451	MCKELHOB_04445			JHJLELJC_00432	IMPPHOBI_00427
group_13934		hypothetical protein	6	6	1	1	888	1	6846		689	689	689	JJDBDNAI_00486																								IGFFHHBP_00475
group_1247		hypothetical protein	35	35	1	1	880	1	6851		332	416	393	JJDBDNAI_00487				2355_00339								KNKLNGNO_02463				NBNEHDEG_00496		FDBJBPCN_00147		ACPJEIPJ_00524				IGFFHHBP_00476		KCBIHLMO_00398			HEFJEBFC_00410			FCAPDDPO_04353	PMAFPOHA_00416	JHJLELJC_00434	IMPPHOBI_00429
group_1022		hypothetical protein	50	50	1	1	914	1	14837		479	482	479	JJDBDNAI_00488	ANPACMBM_00398		2142_00407	2355_00340	3659_00442	3664_00404	3670_00443				OLMKBIGO_00399	KNKLNGNO_02462		GEICEOLK_04002	JNDNKAMK_00418	NBNEHDEG_00497		FDBJBPCN_00148			DMPLDJOG_01537	JHIFCEPG_00408	MIEOPNPI_00423	IGFFHHBP_00477	IGNECDKL_00403		AOAKNGNO_00440			NHPOJHGC_00458	MCKELHOB_04452	FCAPDDPO_04352	PMAFPOHA_00417	JHJLELJC_00435	IMPPHOBI_00430
bpoA2		Non-haem bromoperoxidase BPO-A2	64	64	1	1	917	1	14833		728	812	810	JJDBDNAI_00489	ANPACMBM_00399	MFAGGBDE_01976	2142_00408	2355_00341	3659_00443	3664_00405	3670_00444	DJEDFHEN_00418			OLMKBIGO_00400	KNKLNGNO_02461	GAKPJOLL_00422	GEICEOLK_04003	JNDNKAMK_00419	NBNEHDEG_00498		FDBJBPCN_00149	DCFEHDEH_02294	ACPJEIPJ_00526	DMPLDJOG_01538	JHIFCEPG_00409	MIEOPNPI_00424	IGFFHHBP_00478	IGNECDKL_00404	KCBIHLMO_00400	AOAKNGNO_00441	DLEKPJPE_00456	HEFJEBFC_00412	NHPOJHGC_00459	MCKELHOB_04453	FCAPDDPO_04351	PMAFPOHA_00418	JHJLELJC_00436	IMPPHOBI_00431
group_9111		hypothetical protein	45	45	1	1	916	1	14822		173	173	173	JJDBDNAI_00490			2142_00409		3659_00444	3664_00406	3670_00445					KNKLNGNO_02460		GEICEOLK_04004	JNDNKAMK_00420	NBNEHDEG_00499		FDBJBPCN_00150			DMPLDJOG_01539		MIEOPNPI_00425	IGFFHHBP_00479			AOAKNGNO_00442			NHPOJHGC_00460	MCKELHOB_04454	FCAPDDPO_04350	PMAFPOHA_00419		IMPPHOBI_00432
group_289		hypothetical protein	10	10	1	1	935	1	14809		119	881	644	JJDBDNAI_00491																NBNEHDEG_00500								IGFFHHBP_00480				DLEKPJPE_00458	HEFJEBFC_00413				PMAFPOHA_00420
group_2152		hypothetical protein	32	32	1	1	936	1	14812		347	662	649	JJDBDNAI_00492				2355_00344								KNKLNGNO_02458				NBNEHDEG_00501		FDBJBPCN_00152		ACPJEIPJ_00529				IGFFHHBP_00481					HEFJEBFC_00414			FCAPDDPO_04348	PMAFPOHA_00421	JHJLELJC_00439	IMPPHOBI_00434
group_13935		hypothetical protein	7	7	1	1	793	1	14811		1142	1142	1142	JJDBDNAI_00493																NBNEHDEG_00502								IGFFHHBP_00482									PMAFPOHA_00422
group_240		hypothetical protein	63	63	1	1	986	1	14813		434	968	952	JJDBDNAI_00494	ANPACMBM_00403	MFAGGBDE_01982	2142_00412	2355_00345	3659_00447	3664_00409	3670_00448	DJEDFHEN_00422			OLMKBIGO_00404	KNKLNGNO_02457		GEICEOLK_04007		NBNEHDEG_00503	OAGHKFEL_00405	FDBJBPCN_00153	DCFEHDEH_02298	ACPJEIPJ_00530	DMPLDJOG_01542	JHIFCEPG_00413	MIEOPNPI_00428	IGFFHHBP_00483	IGNECDKL_00408	KCBIHLMO_00403	AOAKNGNO_00445	DLEKPJPE_00475	HEFJEBFC_00416	NHPOJHGC_00463	MCKELHOB_04457	FCAPDDPO_04347	PMAFPOHA_00423	JHJLELJC_00440	IMPPHOBI_00435
group_292		hypothetical protein	70	70	1	1	989	1	14799		842	998	905	JJDBDNAI_00495	ANPACMBM_00404	MFAGGBDE_01983	2142_00413	2355_00346	3659_00448	3664_00410	3670_00449	DJEDFHEN_00423	KGELGKGC_00432	KMKIKLBA_00083	OLMKBIGO_00405	KNKLNGNO_02456	GAKPJOLL_00428	GEICEOLK_04008	JNDNKAMK_00424	NBNEHDEG_00504	OAGHKFEL_00406	FDBJBPCN_00154	DCFEHDEH_02299	ACPJEIPJ_00531	DMPLDJOG_01543	JHIFCEPG_00414	MIEOPNPI_00429	IGFFHHBP_00484	IGNECDKL_00409	KCBIHLMO_00404	AOAKNGNO_00446	DLEKPJPE_00476	HEFJEBFC_00417	NHPOJHGC_00464	MCKELHOB_04458	FCAPDDPO_04346	PMAFPOHA_00424	JHJLELJC_00441	IMPPHOBI_00436
group_1660		hypothetical protein	51	51	1	1	990	1	14743		323	380	324	JJDBDNAI_00496			2142_00414	2355_00347	3659_00449	3664_00411	3670_00450				OLMKBIGO_00406	KNKLNGNO_02455			JNDNKAMK_00425	NBNEHDEG_00505		FDBJBPCN_00155	DCFEHDEH_02300	ACPJEIPJ_00532	DMPLDJOG_01544		MIEOPNPI_00430	IGFFHHBP_00485			AOAKNGNO_00447	DLEKPJPE_00477	HEFJEBFC_00418	NHPOJHGC_00465	MCKELHOB_04459	FCAPDDPO_04345	PMAFPOHA_00425	JHJLELJC_00442	IMPPHOBI_00437
group_540		hypothetical protein	68	68	1	1	992	1	14742		128	419	411	JJDBDNAI_00497	ANPACMBM_00406	MFAGGBDE_01985	2142_00415	2355_00348	3659_00450	3664_00412	3670_00451	DJEDFHEN_00425			OLMKBIGO_00407	KNKLNGNO_02454	GAKPJOLL_00431	GEICEOLK_04010	JNDNKAMK_00426	NBNEHDEG_00506	OAGHKFEL_00407	FDBJBPCN_00156	DCFEHDEH_02301	ACPJEIPJ_00533	DMPLDJOG_01545	JHIFCEPG_00416	MIEOPNPI_00431	IGFFHHBP_00486	IGNECDKL_00411	KCBIHLMO_00406	AOAKNGNO_00448	DLEKPJPE_00478	HEFJEBFC_00419	NHPOJHGC_00466	MCKELHOB_04460	FCAPDDPO_04344	PMAFPOHA_00426	JHJLELJC_00443	IMPPHOBI_00438
group_1661		hypothetical protein	68	68	1	1	993	1	14735		263	290	283	JJDBDNAI_00498	ANPACMBM_00407	MFAGGBDE_01986	2142_00416	2355_00349	3659_00451	3664_00413	3670_00452	DJEDFHEN_00426			OLMKBIGO_00408	KNKLNGNO_02453	GAKPJOLL_00432	GEICEOLK_04011	JNDNKAMK_00427	NBNEHDEG_00507	OAGHKFEL_00408	FDBJBPCN_00157	DCFEHDEH_02302	ACPJEIPJ_00534	DMPLDJOG_01546	JHIFCEPG_00417	MIEOPNPI_00432	IGFFHHBP_00487	IGNECDKL_00412	KCBIHLMO_00407	AOAKNGNO_00449	DLEKPJPE_00479	HEFJEBFC_00420	NHPOJHGC_00467	MCKELHOB_04461	FCAPDDPO_04343	PMAFPOHA_00427	JHJLELJC_00444	IMPPHOBI_00439
czcD_1		Cadmium, cobalt and zinc/H(+)-K(+) antiporter	68	68	1	1	997	1	14734		944	992	971	JJDBDNAI_00499	ANPACMBM_00408	MFAGGBDE_01987	2142_00417	2355_00350	3659_00452	3664_00414	3670_00453	DJEDFHEN_00427	KGELGKGC_00436		OLMKBIGO_00409	KNKLNGNO_02452	GAKPJOLL_00433	GEICEOLK_04012		NBNEHDEG_00508	OAGHKFEL_00409	FDBJBPCN_00158	DCFEHDEH_02303	ACPJEIPJ_00535	DMPLDJOG_01547	JHIFCEPG_00418	MIEOPNPI_00433	IGFFHHBP_00488	IGNECDKL_00413	KCBIHLMO_00408	AOAKNGNO_00450	DLEKPJPE_00480	HEFJEBFC_00421	NHPOJHGC_00468	MCKELHOB_04462	FCAPDDPO_04342	PMAFPOHA_00428	JHJLELJC_00445	IMPPHOBI_00440
rcnR		Transcriptional repressor RcnR	71	71	1	1	1001	1	14733		284	320	285	JJDBDNAI_00500	ANPACMBM_00409	MFAGGBDE_01988	2142_00418	2355_00351	3659_00453	3664_00415	3670_00454	DJEDFHEN_00428	KGELGKGC_00437	KMKIKLBA_00088	OLMKBIGO_00410	KNKLNGNO_02451	GAKPJOLL_00434	GEICEOLK_04013		NBNEHDEG_00509	OAGHKFEL_00410	FDBJBPCN_00159	DCFEHDEH_02304	ACPJEIPJ_00536	DMPLDJOG_01548	JHIFCEPG_00419	MIEOPNPI_00434	IGFFHHBP_00489	IGNECDKL_00414	KCBIHLMO_00409	AOAKNGNO_00451	DLEKPJPE_00481	HEFJEBFC_00422	NHPOJHGC_00469	MCKELHOB_04463	FCAPDDPO_04341	PMAFPOHA_00429	JHJLELJC_00446	IMPPHOBI_00441
group_35040		IS481 family transposase ISStma1	22	94	4.28	1	25324				944	944	944	JJDBDNAI_00501 JJDBDNAI_00540 JJDBDNAI_02294																								IGFFHHBP_02800						NHPOJHGC_00509 NHPOJHGC_01028 NHPOJHGC_02261 NHPOJHGC_02802 NHPOJHGC_04412	MCKELHOB_02109 MCKELHOB_02404 MCKELHOB_03761 MCKELHOB_04041 MCKELHOB_04464	FCAPDDPO_00575 FCAPDDPO_01250 FCAPDDPO_02899 FCAPDDPO_03809 FCAPDDPO_03877			IMPPHOBI_00442 IMPPHOBI_02154 IMPPHOBI_02467 IMPPHOBI_02840 IMPPHOBI_04254
group_542		hypothetical protein	69	69	1	1	3200	1	14721		224	473	369	JJDBDNAI_00502	ANPACMBM_00410	MFAGGBDE_01989	2142_00419	2355_00352	3659_00454	3664_00416	3670_00455	DJEDFHEN_00429	KGELGKGC_00438		OLMKBIGO_00411	KNKLNGNO_02450	GAKPJOLL_00435	GEICEOLK_04014	JNDNKAMK_00428	NBNEHDEG_00510	OAGHKFEL_00411	FDBJBPCN_00160	DCFEHDEH_02305	ACPJEIPJ_00538	DMPLDJOG_01549	JHIFCEPG_00420	MIEOPNPI_00435	IGFFHHBP_00490	IGNECDKL_00415	KCBIHLMO_00410	AOAKNGNO_00452	DLEKPJPE_00482	HEFJEBFC_00423	NHPOJHGC_00471	MCKELHOB_04465	FCAPDDPO_04340	PMAFPOHA_00430	JHJLELJC_00447	IMPPHOBI_00443
group_2881	yciC	Putative metal chaperone YciC	11	11	1	1	3199	1	14715		467	1325	1247	JJDBDNAI_00503																				ACPJEIPJ_00539										NHPOJHGC_00472	MCKELHOB_04466				IMPPHOBI_00444
expZ		Nucleotide-binding protein ExpZ	51	51	1	1	3198	1	14716		491	1607	1585	JJDBDNAI_00504			2142_00421	2355_00354	3659_00456	3664_00418	3670_00457				OLMKBIGO_00413	KNKLNGNO_02448		GEICEOLK_04016	JNDNKAMK_00430	NBNEHDEG_00512		FDBJBPCN_00162			DMPLDJOG_01551		MIEOPNPI_00437	IGFFHHBP_00492			AOAKNGNO_00454	DLEKPJPE_00484	HEFJEBFC_00426	NHPOJHGC_00473	MCKELHOB_04467	FCAPDDPO_04338	PMAFPOHA_00432		IMPPHOBI_00445
pgrR_1		HTH-type transcriptional regulator PgrR	64	64	1	1	3197	1	14713		752	998	921	JJDBDNAI_00505	ANPACMBM_00413	MFAGGBDE_01992	2142_00422	2355_00355	3659_00457	3664_00419	3670_00458	DJEDFHEN_00432	KGELGKGC_00441		OLMKBIGO_00414	KNKLNGNO_02447	GAKPJOLL_00438	GEICEOLK_04017	JNDNKAMK_00431	NBNEHDEG_00513	OAGHKFEL_00414	FDBJBPCN_00163	DCFEHDEH_02308	ACPJEIPJ_00541	DMPLDJOG_01552	JHIFCEPG_00423	MIEOPNPI_00438	IGFFHHBP_00493	IGNECDKL_00418		AOAKNGNO_00455	DLEKPJPE_00485	HEFJEBFC_00427	NHPOJHGC_00474	MCKELHOB_04468	FCAPDDPO_04337	PMAFPOHA_00433	JHJLELJC_00450	IMPPHOBI_00446
estB_1		Esterase EstB	41	41	1	1	3193	1	14703		1178	1283	1208	JJDBDNAI_00506			2142_00423	2355_00356	3659_00458	3664_00420	3670_00459					KNKLNGNO_02446		GEICEOLK_04018				FDBJBPCN_00164			DMPLDJOG_01553		MIEOPNPI_00439	IGFFHHBP_00494						NHPOJHGC_00475	MCKELHOB_04469	FCAPDDPO_04336	PMAFPOHA_00434
nepI_1		Purine ribonucleoside efflux pump NepI	65	65	1	1	3192	1	14702		1031	1184	1181	JJDBDNAI_00507	ANPACMBM_00415	MFAGGBDE_01994	2142_00424	2355_00357	3659_00459	3664_00421	3670_00460	DJEDFHEN_00434			OLMKBIGO_00416	KNKLNGNO_02445	GAKPJOLL_00440	GEICEOLK_04019	JNDNKAMK_00433	NBNEHDEG_00515	OAGHKFEL_00416	FDBJBPCN_00165	DCFEHDEH_02310	ACPJEIPJ_00543	DMPLDJOG_01554	JHIFCEPG_00425	MIEOPNPI_00440	IGFFHHBP_00495	IGNECDKL_00420	KCBIHLMO_00415	AOAKNGNO_00457	DLEKPJPE_00487		NHPOJHGC_00476	MCKELHOB_04470	FCAPDDPO_04335	PMAFPOHA_00435	JHJLELJC_00452	IMPPHOBI_00448
pdeB		putative cyclic di-GMP phosphodiesterase PdeB	56	56	1	1	3190	1	14701		647	1616	1593	JJDBDNAI_00508	ANPACMBM_00416	MFAGGBDE_01995		2355_00358	3659_00460	3664_00422	3670_00461	DJEDFHEN_00435	KGELGKGC_00444				GAKPJOLL_00441	GEICEOLK_04020			OAGHKFEL_00417	FDBJBPCN_00166	DCFEHDEH_02311	ACPJEIPJ_00544	DMPLDJOG_01555	JHIFCEPG_00426		IGFFHHBP_00496	IGNECDKL_00421	KCBIHLMO_00416				NHPOJHGC_00477	MCKELHOB_04471		PMAFPOHA_00436	JHJLELJC_00453	IMPPHOBI_00449
cycA		D-serine/D-alanine/glycine transporter	70	70	1	1	3189	1	14700		692	1448	1362	JJDBDNAI_00509	ANPACMBM_00417	MFAGGBDE_01996	2142_00426	2355_00359	3659_00461	3664_00423	3670_00462	DJEDFHEN_00436	KGELGKGC_00445	KMKIKLBA_00095	OLMKBIGO_00418	KNKLNGNO_02443	GAKPJOLL_00442	GEICEOLK_04021	JNDNKAMK_00435	NBNEHDEG_00517	OAGHKFEL_00418	FDBJBPCN_00167	DCFEHDEH_02312	ACPJEIPJ_00545	DMPLDJOG_01556	JHIFCEPG_00427	MIEOPNPI_00442	IGFFHHBP_00497	IGNECDKL_00422	KCBIHLMO_00417	AOAKNGNO_00459	DLEKPJPE_00489	HEFJEBFC_00431	NHPOJHGC_00478	MCKELHOB_04472	FCAPDDPO_04333	PMAFPOHA_00437	JHJLELJC_00454	IMPPHOBI_00450
mltF_1		hypothetical protein	70	70	1	1	3188	1	14690		764	776	775	JJDBDNAI_00510	ANPACMBM_00418	MFAGGBDE_01997	2142_00427	2355_00360	3659_00462	3664_00424	3670_00463	DJEDFHEN_00437	KGELGKGC_00446	KMKIKLBA_00096	OLMKBIGO_00419	KNKLNGNO_02442	GAKPJOLL_00443	GEICEOLK_04022	JNDNKAMK_00436	NBNEHDEG_00518	OAGHKFEL_00419	FDBJBPCN_00168	DCFEHDEH_02313	ACPJEIPJ_00546	DMPLDJOG_01557	JHIFCEPG_00428	MIEOPNPI_00443	IGFFHHBP_00498	IGNECDKL_00423	KCBIHLMO_00418	AOAKNGNO_00460	DLEKPJPE_00490	HEFJEBFC_00432	NHPOJHGC_00479	MCKELHOB_04473	FCAPDDPO_04332	PMAFPOHA_00438	JHJLELJC_00455	IMPPHOBI_00451
group_3689		hypothetical protein	45	45	1	1	3183	1	14686		116	1547	1489	JJDBDNAI_00511		MFAGGBDE_01998		2355_00361	3659_00463	3664_00425	3670_00464	DJEDFHEN_00438					GAKPJOLL_00444	GEICEOLK_04023				FDBJBPCN_00169			DMPLDJOG_01558			IGFFHHBP_00499		KCBIHLMO_00419				NHPOJHGC_00480	MCKELHOB_04474		PMAFPOHA_00439		IMPPHOBI_00452
vgb		hypothetical protein	65	65	1	1	3180	1	14683		1655	2081	2069	JJDBDNAI_00512	ANPACMBM_00420	MFAGGBDE_01999	2142_00429	2355_00362	3659_00464	3664_00426	3670_00465	DJEDFHEN_00439	KGELGKGC_00448		OLMKBIGO_00421	KNKLNGNO_02440	GAKPJOLL_00445	GEICEOLK_04024	JNDNKAMK_00438	NBNEHDEG_00520	OAGHKFEL_00421	FDBJBPCN_00170	DCFEHDEH_02315	ACPJEIPJ_00548	DMPLDJOG_01559	JHIFCEPG_00431	MIEOPNPI_00445	IGFFHHBP_00500		KCBIHLMO_00420	AOAKNGNO_00462	DLEKPJPE_00492		NHPOJHGC_00481	MCKELHOB_04475	FCAPDDPO_04330	PMAFPOHA_00440	JHJLELJC_00457	IMPPHOBI_00453
group_6759		hypothetical protein	69	69	1	1	3177	1	14682		404	407	406	JJDBDNAI_00513	ANPACMBM_00421	MFAGGBDE_02000	2142_00430	2355_00363	3659_00465	3664_00427	3670_00466	DJEDFHEN_00440	KGELGKGC_00449	KMKIKLBA_00099	OLMKBIGO_00422	KNKLNGNO_02439	GAKPJOLL_00446	GEICEOLK_04025	JNDNKAMK_00439	NBNEHDEG_00521	OAGHKFEL_00422	FDBJBPCN_00171	DCFEHDEH_02316	ACPJEIPJ_00549	DMPLDJOG_01560		MIEOPNPI_00446	IGFFHHBP_00501	IGNECDKL_00427	KCBIHLMO_00421	AOAKNGNO_00463	DLEKPJPE_00493	HEFJEBFC_00435	NHPOJHGC_00482	MCKELHOB_04476	FCAPDDPO_04329	PMAFPOHA_00441	JHJLELJC_00458	IMPPHOBI_00454
group_644		hypothetical protein	66	66	1	1	3176	1	14677		413	413	413	JJDBDNAI_00514	ANPACMBM_00422	MFAGGBDE_02001	2142_00431	2355_00364	3659_00466	3664_00428	3670_00467	DJEDFHEN_00441	KGELGKGC_00450		OLMKBIGO_00425	KNKLNGNO_02437	GAKPJOLL_00447	GEICEOLK_04026	JNDNKAMK_00440	NBNEHDEG_00522	OAGHKFEL_00423	FDBJBPCN_00172	DCFEHDEH_02317	ACPJEIPJ_00550	DMPLDJOG_01563	JHIFCEPG_00433	MIEOPNPI_00447	IGFFHHBP_00502	IGNECDKL_00428	KCBIHLMO_00424	AOAKNGNO_00464	DLEKPJPE_00494	HEFJEBFC_00436	NHPOJHGC_00483	MCKELHOB_04477	FCAPDDPO_04328	PMAFPOHA_00442	JHJLELJC_00459	IMPPHOBI_00455
group_3253		hypothetical protein	72	72	1	1	3174				422	422	422	JJDBDNAI_00515	ANPACMBM_00423	MFAGGBDE_02002	2142_00432	2355_00365	3659_00467	3664_00429	3670_00468	DJEDFHEN_00442	KGELGKGC_00451	KMKIKLBA_00101	OLMKBIGO_00426	KNKLNGNO_02436	GAKPJOLL_00448	GEICEOLK_04027	JNDNKAMK_00441	NBNEHDEG_00523	OAGHKFEL_00424	FDBJBPCN_00173	DCFEHDEH_02318	ACPJEIPJ_00551	DMPLDJOG_01564	JHIFCEPG_00434	MIEOPNPI_00448	IGFFHHBP_00503	IGNECDKL_00429	KCBIHLMO_00425	AOAKNGNO_00465	DLEKPJPE_00495	HEFJEBFC_00437	NHPOJHGC_00484	MCKELHOB_04478	FCAPDDPO_04327	PMAFPOHA_00443	JHJLELJC_00460	IMPPHOBI_00456
group_5040		hypothetical protein	28	28	1	1	3170	4	20		410	410	410	JJDBDNAI_00516				2355_00366				DJEDFHEN_00443	KGELGKGC_00452				GAKPJOLL_00449				OAGHKFEL_00425	FDBJBPCN_00174	DCFEHDEH_02319			JHIFCEPG_00435		IGFFHHBP_00504						NHPOJHGC_00485		FCAPDDPO_04326			IMPPHOBI_00457
ybaA_2		putative protein YbaA	70	70	1	1	3165	4	22		356	356	356	JJDBDNAI_00517	ANPACMBM_00425	MFAGGBDE_02004	2142_00434	2355_00367	3659_00469	3664_00431	3670_00470	DJEDFHEN_00444	KGELGKGC_00453	KMKIKLBA_00103	OLMKBIGO_00428	KNKLNGNO_02434	GAKPJOLL_00450	GEICEOLK_04029	JNDNKAMK_00443	NBNEHDEG_00525	OAGHKFEL_00426	FDBJBPCN_00175	DCFEHDEH_02320	ACPJEIPJ_00553	DMPLDJOG_01566	JHIFCEPG_00436	MIEOPNPI_00450	IGFFHHBP_00505	IGNECDKL_00431	KCBIHLMO_00427	AOAKNGNO_00467	DLEKPJPE_00497	HEFJEBFC_00439	NHPOJHGC_00486	MCKELHOB_04480	FCAPDDPO_04325	PMAFPOHA_00445	JHJLELJC_00462	IMPPHOBI_00458
group_1063		hypothetical protein	37	37	1	1	3160	4	23		269	1262	1235	JJDBDNAI_00518			2142_00435	2355_00368	3659_00470	3664_00432	3670_00471							GEICEOLK_04030				FDBJBPCN_00176					MIEOPNPI_00451	IGFFHHBP_00506						NHPOJHGC_00487	MCKELHOB_04481	FCAPDDPO_04324	PMAFPOHA_00446		IMPPHOBI_00459
group_2154		hypothetical protein	61	61	1	1	3159	4	38		911	1196	1189	JJDBDNAI_00519	ANPACMBM_00427	MFAGGBDE_02007	2142_00436	2355_00369	3659_00471	3664_00433	3670_00472	DJEDFHEN_00446				KNKLNGNO_02432	GAKPJOLL_00452	GEICEOLK_04031		NBNEHDEG_00527		FDBJBPCN_00177	DCFEHDEH_02322	ACPJEIPJ_00555	DMPLDJOG_01568	JHIFCEPG_00438	MIEOPNPI_00452	IGFFHHBP_00507	IGNECDKL_00433	KCBIHLMO_00429	AOAKNGNO_00469	DLEKPJPE_00499	HEFJEBFC_00441	NHPOJHGC_00488	MCKELHOB_04482	FCAPDDPO_04323	PMAFPOHA_00447	JHJLELJC_00490	IMPPHOBI_00460
group_6760		hypothetical protein	64	64	1	1	3131	4	58		1100	1100	1100	JJDBDNAI_00520	ANPACMBM_00428	MFAGGBDE_02008	2142_00437	2355_00370	3659_00472	3664_00434	3670_00473	DJEDFHEN_00447			OLMKBIGO_00431	KNKLNGNO_02431	GAKPJOLL_00453	GEICEOLK_04032	JNDNKAMK_00446	NBNEHDEG_00528		FDBJBPCN_00178	DCFEHDEH_02323	ACPJEIPJ_00556	DMPLDJOG_01569	JHIFCEPG_00439	MIEOPNPI_00453	IGFFHHBP_00508	IGNECDKL_00434	KCBIHLMO_00430	AOAKNGNO_00470	DLEKPJPE_00500	HEFJEBFC_00442	NHPOJHGC_00489	MCKELHOB_04483	FCAPDDPO_04322	PMAFPOHA_00448	JHJLELJC_00491	IMPPHOBI_00461
group_5247		hypothetical protein	64	64	1	1	3129	4	60		671	689	677	JJDBDNAI_00521	ANPACMBM_00429	MFAGGBDE_02009	2142_00438	2355_00371	3659_00473	3664_00435	3670_00474	DJEDFHEN_00448			OLMKBIGO_00432	KNKLNGNO_02430	GAKPJOLL_00454	GEICEOLK_04033	JNDNKAMK_00447	NBNEHDEG_00529		FDBJBPCN_00179	DCFEHDEH_02324	ACPJEIPJ_00557	DMPLDJOG_01570	JHIFCEPG_00440	MIEOPNPI_00454	IGFFHHBP_00509	IGNECDKL_00435	KCBIHLMO_00431	AOAKNGNO_00471	DLEKPJPE_00501	HEFJEBFC_00443	NHPOJHGC_00490	MCKELHOB_04484	FCAPDDPO_04321	PMAFPOHA_00449	JHJLELJC_00492	IMPPHOBI_00462
group_5069		hypothetical protein	42	42	1	1	3128	4	61		1574	1646	1644	JJDBDNAI_00522			2142_00439	2355_00372	3659_00474	3664_00436	3670_00475					KNKLNGNO_02429		GEICEOLK_04034				FDBJBPCN_00180			DMPLDJOG_01571		MIEOPNPI_00455	IGFFHHBP_00510						NHPOJHGC_00491	MCKELHOB_04485	FCAPDDPO_04320	PMAFPOHA_00450		IMPPHOBI_00463
group_2509		hypothetical protein	68	68	1	1	3127	4	62		1166	1853	1647	JJDBDNAI_00523	ANPACMBM_00431	MFAGGBDE_02012	2142_00440	2355_00373	3659_00475	3664_00437	3670_00476	DJEDFHEN_00450			OLMKBIGO_00436	KNKLNGNO_02428	GAKPJOLL_00456	GEICEOLK_04035	JNDNKAMK_00450	NBNEHDEG_00531	OAGHKFEL_00428	FDBJBPCN_00181	DCFEHDEH_02326	ACPJEIPJ_00559	DMPLDJOG_01572	JHIFCEPG_00442	MIEOPNPI_00456	IGFFHHBP_00511	IGNECDKL_00437	KCBIHLMO_00433	AOAKNGNO_00473	DLEKPJPE_00503	HEFJEBFC_00445	NHPOJHGC_00492	MCKELHOB_04486	FCAPDDPO_04319	PMAFPOHA_00451	JHJLELJC_00494	IMPPHOBI_00464
btsS		hypothetical protein	59	59	1	1	3124	4	71		614	1259	1248	JJDBDNAI_00524			2142_00441	2355_00374	3659_00476	3664_00438	3670_00477		KGELGKGC_00456	KMKIKLBA_00106	OLMKBIGO_00437	KNKLNGNO_02427		GEICEOLK_04036	JNDNKAMK_00451	NBNEHDEG_00532	OAGHKFEL_00429	FDBJBPCN_00182		ACPJEIPJ_00560	DMPLDJOG_01573		MIEOPNPI_00457	IGFFHHBP_00512			AOAKNGNO_00474	DLEKPJPE_00504	HEFJEBFC_00446	NHPOJHGC_00493	MCKELHOB_04487	FCAPDDPO_04318	PMAFPOHA_00452	JHJLELJC_00495	IMPPHOBI_00465
btsR_1		Transcriptional regulatory protein BtsR	70	70	1	1	3120	4	73		770	770	770	JJDBDNAI_00525	ANPACMBM_00433	MFAGGBDE_02014	2142_00442	2355_00375	3659_00477	3664_00439	3670_00478	DJEDFHEN_00452	KGELGKGC_00457	KMKIKLBA_00107	OLMKBIGO_00438	KNKLNGNO_02426	GAKPJOLL_00458	GEICEOLK_04037	JNDNKAMK_00452	NBNEHDEG_00533	OAGHKFEL_00430	FDBJBPCN_00183	DCFEHDEH_02328	ACPJEIPJ_00561	DMPLDJOG_01574	JHIFCEPG_00444	MIEOPNPI_00458	IGFFHHBP_00513	IGNECDKL_00439	KCBIHLMO_00435	AOAKNGNO_00475	DLEKPJPE_00505	HEFJEBFC_00447	NHPOJHGC_00494	MCKELHOB_04488	FCAPDDPO_04317	PMAFPOHA_00453	JHJLELJC_00496	IMPPHOBI_00466
group_7702		hypothetical protein	42	42	1	1	3119	4	74		344	344	344	JJDBDNAI_00526			2142_00443	2355_00376	3659_00478	3664_00440	3670_00479					KNKLNGNO_02425		GEICEOLK_04038				FDBJBPCN_00184			DMPLDJOG_01575		MIEOPNPI_00459	IGFFHHBP_00514						NHPOJHGC_00495	MCKELHOB_04489	FCAPDDPO_04316	PMAFPOHA_00454		IMPPHOBI_00467
group_6761		hypothetical protein	71	71	1	1	3113	4	75		614	614	614	JJDBDNAI_00527	ANPACMBM_00435	MFAGGBDE_02016	2142_00444	2355_00377	3659_00479	3664_00441	3670_00480	DJEDFHEN_00454	KGELGKGC_00459		OLMKBIGO_00440	KNKLNGNO_02424	GAKPJOLL_00460	GEICEOLK_04039	JNDNKAMK_00454	NBNEHDEG_00535	OAGHKFEL_00432	FDBJBPCN_00185	DCFEHDEH_02329	ACPJEIPJ_00563	DMPLDJOG_01576	JHIFCEPG_00446	MIEOPNPI_00460	IGFFHHBP_00515	IGNECDKL_00441	KCBIHLMO_00437	AOAKNGNO_00477	DLEKPJPE_00507	HEFJEBFC_00449	NHPOJHGC_00496	MCKELHOB_04490	FCAPDDPO_04315	PMAFPOHA_00455	JHJLELJC_00498	IMPPHOBI_00468
group_1065		hypothetical protein	68	68	1	1	3108	4	111	Hypothetical protein with no hits to refseq/uniprot/clusters/cdd/tigrfams/pfam overlapping another protein with hits	584	1163	925	JJDBDNAI_00528	ANPACMBM_00436	MFAGGBDE_02017	2142_00445	2355_00378	3659_00480	3664_00442	3670_00481	DJEDFHEN_00455			OLMKBIGO_00441	KNKLNGNO_02423	GAKPJOLL_00461	GEICEOLK_04040	JNDNKAMK_00455	NBNEHDEG_00536	OAGHKFEL_00433	FDBJBPCN_00186	DCFEHDEH_02330	ACPJEIPJ_00564	DMPLDJOG_01577	JHIFCEPG_00447	MIEOPNPI_00461	IGFFHHBP_00516	IGNECDKL_00442	KCBIHLMO_00438	AOAKNGNO_00478	DLEKPJPE_00508	HEFJEBFC_00450	NHPOJHGC_00497	MCKELHOB_04491	FCAPDDPO_04314	PMAFPOHA_00456	JHJLELJC_00499	IMPPHOBI_00469
tetC		Transposon Tn10 TetC protein	55	55	1	1	3101	4	110		197	587	576	JJDBDNAI_00529			2142_00446	2355_00379	3659_00481	3664_00443	3670_00482				OLMKBIGO_00442	KNKLNGNO_02422		GEICEOLK_04041	JNDNKAMK_00456	NBNEHDEG_00537	OAGHKFEL_00434	FDBJBPCN_00187		ACPJEIPJ_00565	DMPLDJOG_01578		MIEOPNPI_00462	IGFFHHBP_00517			AOAKNGNO_00479	DLEKPJPE_00509	HEFJEBFC_00451	NHPOJHGC_00498	MCKELHOB_04492	FCAPDDPO_04313	PMAFPOHA_00457	JHJLELJC_00500	IMPPHOBI_00470
group_7703		hypothetical protein	42	42	1	1	3098	4	109		965	1214	1206	JJDBDNAI_00530			2142_00447	2355_00380	3659_00482	3664_00444	3670_00483					KNKLNGNO_02421		GEICEOLK_04042				FDBJBPCN_00188			DMPLDJOG_01579		MIEOPNPI_00463	IGFFHHBP_00518						NHPOJHGC_00499	MCKELHOB_04493	FCAPDDPO_04312	PMAFPOHA_00458		IMPPHOBI_00471
nepI_2		Purine ribonucleoside efflux pump NepI	42	42	1	1	3090	4	103		404	1172	1073	JJDBDNAI_00531			2142_00448	2355_00381	3659_00483	3664_00445	3670_00484					KNKLNGNO_02420		GEICEOLK_04043				FDBJBPCN_00189			DMPLDJOG_01580		MIEOPNPI_00464	IGFFHHBP_00519						NHPOJHGC_00500	MCKELHOB_04494	FCAPDDPO_04311	PMAFPOHA_00459		IMPPHOBI_00472
pepO_1		Neutral endopeptidase	57	57	1	1	3094	4	104		1370	2111	2098	JJDBDNAI_00532			2142_00449	2355_00382	3659_00484	3664_00446	3670_00485				OLMKBIGO_00446	KNKLNGNO_02419		GEICEOLK_04044	JNDNKAMK_00459	NBNEHDEG_00540	OAGHKFEL_00437	FDBJBPCN_00190		ACPJEIPJ_00568	DMPLDJOG_01581		MIEOPNPI_00465	IGFFHHBP_00520			AOAKNGNO_00481	DLEKPJPE_00512	HEFJEBFC_00454	NHPOJHGC_00501	MCKELHOB_04495	FCAPDDPO_04310	PMAFPOHA_00460	JHJLELJC_00503	IMPPHOBI_00473
group_293		hypothetical protein	42	42	1	1	3087	4	101		1508	3062	2934	JJDBDNAI_00533			2142_00450	2355_00383	3659_00485	3664_00447	3670_00486					KNKLNGNO_02418		GEICEOLK_04045				FDBJBPCN_00191			DMPLDJOG_01582		MIEOPNPI_00466	IGFFHHBP_00521						NHPOJHGC_00502	MCKELHOB_04496	FCAPDDPO_04309	PMAFPOHA_00461		IMPPHOBI_00474
dmlR_1		HTH-type transcriptional regulator DmlR	67	67	1	1	3086	4	100		800	956	880	JJDBDNAI_00534	ANPACMBM_00442	MFAGGBDE_02024	2142_00451	2355_00384	3659_00486	3664_00448	3670_00487	DJEDFHEN_00458	KGELGKGC_00465		OLMKBIGO_00448	KNKLNGNO_02417	GAKPJOLL_00467	GEICEOLK_04046	JNDNKAMK_00461	NBNEHDEG_00542	OAGHKFEL_00439	FDBJBPCN_00192	DCFEHDEH_02336	ACPJEIPJ_00570	DMPLDJOG_01583	JHIFCEPG_00453	MIEOPNPI_00467	IGFFHHBP_00522	IGNECDKL_00448	KCBIHLMO_00441	AOAKNGNO_00483	DLEKPJPE_00514	HEFJEBFC_00457	NHPOJHGC_00503	MCKELHOB_04497	FCAPDDPO_04308	PMAFPOHA_00462	JHJLELJC_00505	IMPPHOBI_00475
mhqP_1		hypothetical protein	69	69	1	1	3085	4	99		410	410	410	JJDBDNAI_00535	ANPACMBM_00443	MFAGGBDE_02025	2142_00452	2355_00385	3659_00487	3664_00449	3670_00488	DJEDFHEN_00459	KGELGKGC_00466		OLMKBIGO_00449	KNKLNGNO_02416	GAKPJOLL_00468	GEICEOLK_04047	JNDNKAMK_00462	NBNEHDEG_00543	OAGHKFEL_00440	FDBJBPCN_00193	DCFEHDEH_02337	ACPJEIPJ_00571	DMPLDJOG_01584	JHIFCEPG_00454	MIEOPNPI_00468	IGFFHHBP_00523	IGNECDKL_00449	KCBIHLMO_00442	AOAKNGNO_00484	DLEKPJPE_00515	HEFJEBFC_00458	NHPOJHGC_00504	MCKELHOB_04498	FCAPDDPO_04307	PMAFPOHA_00463	JHJLELJC_00506	IMPPHOBI_00476
ygiD		4,5-DOPA dioxygenase extradiol	71	71	1	1	3083	4	97		788	845	788	JJDBDNAI_00536	ANPACMBM_00444	MFAGGBDE_02026	2142_00453	2355_00386	3659_00488	3664_00450	3670_00489	DJEDFHEN_00460	KGELGKGC_00467		OLMKBIGO_00450	KNKLNGNO_02415	GAKPJOLL_00469	GEICEOLK_04048	JNDNKAMK_00463	NBNEHDEG_00544	OAGHKFEL_00441	FDBJBPCN_00194	DCFEHDEH_02338	ACPJEIPJ_00572	DMPLDJOG_01585	JHIFCEPG_00455	MIEOPNPI_00469	IGFFHHBP_00524	IGNECDKL_00450	KCBIHLMO_00443	AOAKNGNO_00485	DLEKPJPE_00516	HEFJEBFC_00459	NHPOJHGC_00505	MCKELHOB_04499	FCAPDDPO_04306	PMAFPOHA_00464	JHJLELJC_00507	IMPPHOBI_00477
nhaK		Sodium, potassium, lithium and rubidium/H(+) antiporter	72	72	1	1	3081				905	1649	1638	JJDBDNAI_00537	ANPACMBM_00445	MFAGGBDE_02027	2142_00454	2355_00387	3659_00489	3664_00451	3670_00490	DJEDFHEN_00461	KGELGKGC_00468	KMKIKLBA_00119	OLMKBIGO_00451	KNKLNGNO_02414	GAKPJOLL_00470	GEICEOLK_04049	JNDNKAMK_00464	NBNEHDEG_00545	OAGHKFEL_00442	FDBJBPCN_00195	DCFEHDEH_02339	ACPJEIPJ_00573	DMPLDJOG_01586	JHIFCEPG_00456	MIEOPNPI_00470	IGFFHHBP_00525	IGNECDKL_00451	KCBIHLMO_00444	AOAKNGNO_00486	DLEKPJPE_00517	HEFJEBFC_00460	NHPOJHGC_00506	MCKELHOB_04500	FCAPDDPO_04305	PMAFPOHA_00465	JHJLELJC_00508	IMPPHOBI_00478
group_4209		hypothetical protein	71	71	1	1	3078	36	12		254	293	288	JJDBDNAI_00538	ANPACMBM_00446	MFAGGBDE_02028	2142_00455	2355_00388	3659_00490	3664_00452	3670_00491	DJEDFHEN_00462	KGELGKGC_00469		OLMKBIGO_00452	KNKLNGNO_02413	GAKPJOLL_00471	GEICEOLK_04050	JNDNKAMK_00465	NBNEHDEG_00546	OAGHKFEL_00443	FDBJBPCN_00196	DCFEHDEH_02340	ACPJEIPJ_00576	DMPLDJOG_01587	JHIFCEPG_00457	MIEOPNPI_00471	IGFFHHBP_00526	IGNECDKL_00452	KCBIHLMO_00445	AOAKNGNO_00487	DLEKPJPE_00518	HEFJEBFC_00461	NHPOJHGC_00507	MCKELHOB_04501	FCAPDDPO_04304	PMAFPOHA_00466	JHJLELJC_00509	IMPPHOBI_00479
group_5954		hypothetical protein	67	67	1	1	3077	36	14		542	542	542	JJDBDNAI_00539		MFAGGBDE_02029	2142_00456	2355_00389	3659_00491	3664_00453	3670_00492	DJEDFHEN_00463	KGELGKGC_00470	KMKIKLBA_00121	OLMKBIGO_00453	KNKLNGNO_02412	GAKPJOLL_00472	GEICEOLK_04051	JNDNKAMK_00466	NBNEHDEG_00547	OAGHKFEL_00444	FDBJBPCN_00197	DCFEHDEH_02341	ACPJEIPJ_00577	DMPLDJOG_01588		MIEOPNPI_00472	IGFFHHBP_00527		KCBIHLMO_00446	AOAKNGNO_00488	DLEKPJPE_00519	HEFJEBFC_00462	NHPOJHGC_00508	MCKELHOB_04502	FCAPDDPO_04303	PMAFPOHA_00467	JHJLELJC_00510	IMPPHOBI_00480
group_2514		hypothetical protein	66	66	1	1	3076	36	15		215	275	274	JJDBDNAI_00541		MFAGGBDE_02030	2142_00457	2355_00390	3659_00492	3664_00454	3670_00493	DJEDFHEN_00464	KGELGKGC_00471	KMKIKLBA_00122	OLMKBIGO_00454	KNKLNGNO_02411	GAKPJOLL_00473	GEICEOLK_04052	JNDNKAMK_00467	NBNEHDEG_00548	OAGHKFEL_00445	FDBJBPCN_00198	DCFEHDEH_02342	ACPJEIPJ_00578	DMPLDJOG_01589		MIEOPNPI_00473	IGFFHHBP_00528		KCBIHLMO_00447	AOAKNGNO_00489	DLEKPJPE_00520	HEFJEBFC_00463	NHPOJHGC_00510	MCKELHOB_04503	FCAPDDPO_04302	PMAFPOHA_00468	JHJLELJC_00511	IMPPHOBI_00481
group_3582		hypothetical protein	66	66	1	1	3075	36	16		488	506	490	JJDBDNAI_00542		MFAGGBDE_02031	2142_00458	2355_00391	3659_00493	3664_00455	3670_00494	DJEDFHEN_00465	KGELGKGC_00472	KMKIKLBA_00123	OLMKBIGO_00455	KNKLNGNO_02410	GAKPJOLL_00474	GEICEOLK_04053	JNDNKAMK_00468	NBNEHDEG_00549	OAGHKFEL_00446	FDBJBPCN_00199	DCFEHDEH_02343	ACPJEIPJ_00579	DMPLDJOG_01590		MIEOPNPI_00474	IGFFHHBP_00529		KCBIHLMO_00448	AOAKNGNO_00490	DLEKPJPE_00521	HEFJEBFC_00464	NHPOJHGC_00511	MCKELHOB_04504	FCAPDDPO_04301	PMAFPOHA_00469	JHJLELJC_00512	IMPPHOBI_00482
motB_1		Motility protein B	70	70	1	1	3074	36	21		392	968	932	JJDBDNAI_00543	ANPACMBM_00450	MFAGGBDE_02032	2142_00459	2355_00392	3659_00494	3664_00456	3670_00495	DJEDFHEN_00466	KGELGKGC_00473	KMKIKLBA_00124	OLMKBIGO_00456	KNKLNGNO_02409	GAKPJOLL_00475	GEICEOLK_04054	JNDNKAMK_00469	NBNEHDEG_00550	OAGHKFEL_00447	FDBJBPCN_00200	DCFEHDEH_02344	ACPJEIPJ_00580	DMPLDJOG_01591	JHIFCEPG_00461	MIEOPNPI_00475	IGFFHHBP_00530	IGNECDKL_00456	KCBIHLMO_00449	AOAKNGNO_00491	DLEKPJPE_00522	HEFJEBFC_00465	NHPOJHGC_00512	MCKELHOB_04505	FCAPDDPO_04300	PMAFPOHA_00470	JHJLELJC_00513	IMPPHOBI_00483
motA		Motility protein A	71	71	1	1	3071	36	28		623	854	850	JJDBDNAI_00544	ANPACMBM_00451		2142_00460	2355_00393	3659_00495	3664_00457	3670_00496	DJEDFHEN_00467	KGELGKGC_00474	KMKIKLBA_00125	OLMKBIGO_00457	KNKLNGNO_02408	GAKPJOLL_00476	GEICEOLK_04055	JNDNKAMK_00470	NBNEHDEG_00551	OAGHKFEL_00448	FDBJBPCN_00201	DCFEHDEH_02345	ACPJEIPJ_00581	DMPLDJOG_01592	JHIFCEPG_00462	MIEOPNPI_00476	IGFFHHBP_00531	IGNECDKL_00457	KCBIHLMO_00450	AOAKNGNO_00492	DLEKPJPE_00523	HEFJEBFC_00466	NHPOJHGC_00513	MCKELHOB_04506	FCAPDDPO_04299	PMAFPOHA_00471	JHJLELJC_00514	IMPPHOBI_00484
msrB		Peptide methionine sulfoxide reductase MsrB	69	69	1	1	3064	36	38		386	467	465	JJDBDNAI_00545	ANPACMBM_00452	MFAGGBDE_02034	2142_00461	2355_00394	3659_00496	3664_00458	3670_00497	DJEDFHEN_00468	KGELGKGC_00475		OLMKBIGO_00458	KNKLNGNO_02407	GAKPJOLL_00477	GEICEOLK_04056	JNDNKAMK_00471	NBNEHDEG_00552	OAGHKFEL_00449	FDBJBPCN_00202	DCFEHDEH_02346	ACPJEIPJ_00582	DMPLDJOG_01593	JHIFCEPG_00463	MIEOPNPI_00477	IGFFHHBP_00532	IGNECDKL_00458	KCBIHLMO_00451	AOAKNGNO_00493	DLEKPJPE_00524	HEFJEBFC_00467	NHPOJHGC_00514	MCKELHOB_04507	FCAPDDPO_04298	PMAFPOHA_00472	JHJLELJC_00515	IMPPHOBI_00485
group_7705		hypothetical protein	44	44	1	1	3062	36	33		377	377	377	JJDBDNAI_00546			2142_00462	2355_00395	3659_00497	3664_00459	3670_00498					KNKLNGNO_02406		GEICEOLK_04057	JNDNKAMK_00472			FDBJBPCN_00203			DMPLDJOG_01594		MIEOPNPI_00478	IGFFHHBP_00533						NHPOJHGC_00515	MCKELHOB_04508	FCAPDDPO_04297	PMAFPOHA_00473		IMPPHOBI_00486
group_2157		hypothetical protein	61	61	1	1	3061	36	32	Hypothetical protein with no hits to refseq/uniprot/clusters/cdd/tigrfams/pfam overlapping another protein with hits	143	266	154	JJDBDNAI_00547	ANPACMBM_00454	MFAGGBDE_02036	2142_00463	2355_00396	3659_00498	3664_00460	3670_00499	DJEDFHEN_00470	KGELGKGC_00477	KMKIKLBA_00128	OLMKBIGO_00460	KNKLNGNO_02405	GAKPJOLL_00479	GEICEOLK_04058	JNDNKAMK_00473	NBNEHDEG_00554	OAGHKFEL_00451	FDBJBPCN_00204			DMPLDJOG_01595	JHIFCEPG_00465	MIEOPNPI_00479	IGFFHHBP_00534	IGNECDKL_00460		AOAKNGNO_00495	DLEKPJPE_00526		NHPOJHGC_00516	MCKELHOB_04509	FCAPDDPO_04296	PMAFPOHA_00474	JHJLELJC_00517	IMPPHOBI_00487
lrp_2		Leucine-responsive regulatory protein	72	72	1	1	3059				434	479	478	JJDBDNAI_00548	ANPACMBM_00455	MFAGGBDE_02037	2142_00464	2355_00397	3659_00499	3664_00461	3670_00500	DJEDFHEN_00471	KGELGKGC_00478	KMKIKLBA_00129	OLMKBIGO_00461	KNKLNGNO_02404	GAKPJOLL_00480	GEICEOLK_04059	JNDNKAMK_00474	NBNEHDEG_00555	OAGHKFEL_00452	FDBJBPCN_00205	DCFEHDEH_02349	ACPJEIPJ_00584	DMPLDJOG_01596	JHIFCEPG_00466	MIEOPNPI_00480	IGFFHHBP_00535	IGNECDKL_00461	KCBIHLMO_00454	AOAKNGNO_00496	DLEKPJPE_00527	HEFJEBFC_00470	NHPOJHGC_00517	MCKELHOB_04510	FCAPDDPO_04295	PMAFPOHA_00475	JHJLELJC_00518	IMPPHOBI_00488
dadA1_1		D-amino acid dehydrogenase 1	72	72	1	1	3055				1304	1304	1304	JJDBDNAI_00549	ANPACMBM_00456	MFAGGBDE_02038	2142_00465	2355_00398	3659_00500	3664_00462	3670_00501	DJEDFHEN_00472	KGELGKGC_00479	KMKIKLBA_00130	OLMKBIGO_00462	KNKLNGNO_02403	GAKPJOLL_00481	GEICEOLK_04060	JNDNKAMK_00475	NBNEHDEG_00556	OAGHKFEL_00453	FDBJBPCN_00206	DCFEHDEH_02350	ACPJEIPJ_00585	DMPLDJOG_01597	JHIFCEPG_00467	MIEOPNPI_00481	IGFFHHBP_00536	IGNECDKL_00462	KCBIHLMO_00455	AOAKNGNO_00497	DLEKPJPE_00528	HEFJEBFC_00471	NHPOJHGC_00518	MCKELHOB_04511	FCAPDDPO_04294	PMAFPOHA_00476	JHJLELJC_00519	IMPPHOBI_00489
dadX		Alanine racemase, catabolic	69	69	1	1	3054	118	16		1067	1070	1067	JJDBDNAI_00550	ANPACMBM_00457	MFAGGBDE_02039	2142_00466	2355_00399	3659_00501	3664_00463	3670_00502	DJEDFHEN_00473	KGELGKGC_00480		OLMKBIGO_00463	KNKLNGNO_02402	GAKPJOLL_00482	GEICEOLK_04061	JNDNKAMK_00476	NBNEHDEG_00557	OAGHKFEL_00454	FDBJBPCN_00207	DCFEHDEH_02351	ACPJEIPJ_00586	DMPLDJOG_01598	JHIFCEPG_00468	MIEOPNPI_00482	IGFFHHBP_00537	IGNECDKL_00463	KCBIHLMO_00456	AOAKNGNO_00498	DLEKPJPE_00529	HEFJEBFC_00472	NHPOJHGC_00519	MCKELHOB_04512	FCAPDDPO_04293	PMAFPOHA_00477	JHJLELJC_00520	IMPPHOBI_00490
group_9113		hypothetical protein	41	41	1	1	1086	118	15		563	563	563	JJDBDNAI_00551			2142_00467	2355_00400	3659_00502	3664_00464	3670_00503					KNKLNGNO_02401		GEICEOLK_04062				FDBJBPCN_00208			DMPLDJOG_01599		MIEOPNPI_00483	IGFFHHBP_00538						NHPOJHGC_00520	MCKELHOB_04513	FCAPDDPO_04292	PMAFPOHA_00478		IMPPHOBI_00491
arcB		Aerobic respiration control sensor protein ArcB	62	62	1	1	3051	118	14		704	1988	1959	JJDBDNAI_00552		MFAGGBDE_02041	2142_00468	2355_00401	3659_00503	3664_00465	3670_00504	DJEDFHEN_00475	KGELGKGC_00482		OLMKBIGO_00465	KNKLNGNO_02400	GAKPJOLL_00484	GEICEOLK_04063	JNDNKAMK_00478	NBNEHDEG_00559	OAGHKFEL_00456	FDBJBPCN_00209	DCFEHDEH_02353	ACPJEIPJ_00588	DMPLDJOG_01600		MIEOPNPI_00484	IGFFHHBP_00539			AOAKNGNO_00500	DLEKPJPE_00531	HEFJEBFC_00474	NHPOJHGC_00521	MCKELHOB_04514	FCAPDDPO_04291	PMAFPOHA_00479	JHJLELJC_00522	IMPPHOBI_00492
group_7706		hypothetical protein	46	46	1	1	1092	118	13		290	293	290	JJDBDNAI_00553			2142_00469	2355_00402	3659_00504	3664_00466	3670_00505					KNKLNGNO_02399		GEICEOLK_04064				FDBJBPCN_00210			DMPLDJOG_01601		MIEOPNPI_00485	IGFFHHBP_00540		KCBIHLMO_00459				NHPOJHGC_00522	MCKELHOB_04515	FCAPDDPO_04290	PMAFPOHA_00480		IMPPHOBI_00493
group_9114		hypothetical protein	72	72	1	1	3046				263	263	263	JJDBDNAI_00554	ANPACMBM_00461	MFAGGBDE_02043	2142_00470	2355_00403	3659_00505	3664_00467	3670_00506	DJEDFHEN_00477	KGELGKGC_00484	KMKIKLBA_00135	OLMKBIGO_00467	KNKLNGNO_02398	GAKPJOLL_00486	GEICEOLK_04065	JNDNKAMK_00480	NBNEHDEG_00561	OAGHKFEL_00458	FDBJBPCN_00211	DCFEHDEH_02355	ACPJEIPJ_00590	DMPLDJOG_01602	JHIFCEPG_00472	MIEOPNPI_00486	IGFFHHBP_00541	IGNECDKL_00468	KCBIHLMO_00460	AOAKNGNO_00502	DLEKPJPE_00533	HEFJEBFC_00476	NHPOJHGC_00523	MCKELHOB_04516	FCAPDDPO_04289	PMAFPOHA_00481	JHJLELJC_00524	IMPPHOBI_00494
rsmC		Ribosomal RNA small subunit methyltransferase C	72	72	1	1	3045				926	1070	1061	JJDBDNAI_00555	ANPACMBM_00462	MFAGGBDE_02044	2142_00471	2355_00404	3659_00506	3664_00468	3670_00507	DJEDFHEN_00478	KGELGKGC_00485	KMKIKLBA_00136	OLMKBIGO_00468	KNKLNGNO_02397	GAKPJOLL_00487	GEICEOLK_04066	JNDNKAMK_00481	NBNEHDEG_00562	OAGHKFEL_00459	FDBJBPCN_00212	DCFEHDEH_02356	ACPJEIPJ_00591	DMPLDJOG_01603	JHIFCEPG_00473	MIEOPNPI_00487	IGFFHHBP_00542	IGNECDKL_00469	KCBIHLMO_00461	AOAKNGNO_00503	DLEKPJPE_00534	HEFJEBFC_00477	NHPOJHGC_00524	MCKELHOB_04517	FCAPDDPO_04288	PMAFPOHA_00482	JHJLELJC_00525	IMPPHOBI_00495
rsuA		Ribosomal small subunit pseudouridine synthase A	69	69	1	1	3044	233	2		134	701	692	JJDBDNAI_00556	ANPACMBM_00463	MFAGGBDE_02045	2142_00472	2355_00405	3659_00507	3664_00469	3670_00508	DJEDFHEN_00479	KGELGKGC_00486		OLMKBIGO_00469	KNKLNGNO_02396	GAKPJOLL_00488	GEICEOLK_04067	JNDNKAMK_00482	NBNEHDEG_00563	OAGHKFEL_00460	FDBJBPCN_00213	DCFEHDEH_02357	ACPJEIPJ_00592	DMPLDJOG_01604	JHIFCEPG_00474	MIEOPNPI_00488	IGFFHHBP_00543	IGNECDKL_00470	KCBIHLMO_00462	AOAKNGNO_00504	DLEKPJPE_00535	HEFJEBFC_00478	NHPOJHGC_00525	MCKELHOB_04518	FCAPDDPO_04287	PMAFPOHA_00483	JHJLELJC_00526	IMPPHOBI_00496
group_3694		Phosphorylated carbohydrates phosphatase	66	66	1	1	3042	233	3		683	692	683	JJDBDNAI_00557		MFAGGBDE_02046	2142_00473	2355_00406	3659_00508	3664_00470	3670_00509	DJEDFHEN_00480	KGELGKGC_00487		OLMKBIGO_00470	KNKLNGNO_02395	GAKPJOLL_00489	GEICEOLK_04068	JNDNKAMK_00483	NBNEHDEG_00564	OAGHKFEL_00461	FDBJBPCN_00214	DCFEHDEH_02358	ACPJEIPJ_00593	DMPLDJOG_01605		MIEOPNPI_00489	IGFFHHBP_00544		KCBIHLMO_00463	AOAKNGNO_00505	DLEKPJPE_00536	HEFJEBFC_00479	NHPOJHGC_00526	MCKELHOB_04519	FCAPDDPO_04286	PMAFPOHA_00484	JHJLELJC_00527	IMPPHOBI_00497
fabB_1		3-oxoacyl-[acyl-carrier-protein] synthase 1	72	72	1	1	3041				1208	1208	1208	JJDBDNAI_00558	ANPACMBM_00465	MFAGGBDE_02047	2142_00474	2355_00407	3659_00509	3664_00471	3670_00510	DJEDFHEN_00481	KGELGKGC_00488	KMKIKLBA_00139	OLMKBIGO_00471	KNKLNGNO_02394	GAKPJOLL_00490	GEICEOLK_04069	JNDNKAMK_00484	NBNEHDEG_00565	OAGHKFEL_00462	FDBJBPCN_00215	DCFEHDEH_02359	ACPJEIPJ_00594	DMPLDJOG_01606	JHIFCEPG_00476	MIEOPNPI_00490	IGFFHHBP_00545	IGNECDKL_00472	KCBIHLMO_00464	AOAKNGNO_00506	DLEKPJPE_00537	HEFJEBFC_00480	NHPOJHGC_00527	MCKELHOB_04520	FCAPDDPO_04285	PMAFPOHA_00485	JHJLELJC_00528	IMPPHOBI_00498
fabA		3-hydroxydecanoyl-[acyl-carrier-protein] dehydratase	72	72	1	1	3039				332	515	512	JJDBDNAI_00559	ANPACMBM_00466	MFAGGBDE_02048	2142_00475	2355_00408	3659_00510	3664_00472	3670_00511	DJEDFHEN_00482	KGELGKGC_00489	KMKIKLBA_00140	OLMKBIGO_00472	KNKLNGNO_02393	GAKPJOLL_00491	GEICEOLK_04070	JNDNKAMK_00485	NBNEHDEG_00566	OAGHKFEL_00463	FDBJBPCN_00216	DCFEHDEH_02360	ACPJEIPJ_00595	DMPLDJOG_01607	JHIFCEPG_00477	MIEOPNPI_00491	IGFFHHBP_00546	IGNECDKL_00473	KCBIHLMO_00465	AOAKNGNO_00507	DLEKPJPE_00538	HEFJEBFC_00481	NHPOJHGC_00528	MCKELHOB_04521	FCAPDDPO_04284	PMAFPOHA_00486	JHJLELJC_00529	IMPPHOBI_00499
dinB		hypothetical protein	68	68	1	1	3038	1	8526		860	1094	1085	JJDBDNAI_00560	ANPACMBM_00467		2142_00476	2355_00409	3659_00511	3664_00473	3670_00512	DJEDFHEN_00483	KGELGKGC_00490		OLMKBIGO_00473	KNKLNGNO_02392	GAKPJOLL_00492	GEICEOLK_04071	JNDNKAMK_00486	NBNEHDEG_00567	OAGHKFEL_00464	FDBJBPCN_00217	DCFEHDEH_02361	ACPJEIPJ_00596	DMPLDJOG_01608	JHIFCEPG_00478	MIEOPNPI_00492	IGFFHHBP_00547	IGNECDKL_00474	KCBIHLMO_00466	AOAKNGNO_00508	DLEKPJPE_00539	HEFJEBFC_00482	NHPOJHGC_00529	MCKELHOB_04522	FCAPDDPO_04283	PMAFPOHA_00487	JHJLELJC_00530	IMPPHOBI_00500
group_452		hypothetical protein	67	67	1	1	3037	1	8523		458	914	904	JJDBDNAI_00561	ANPACMBM_00468	MFAGGBDE_02050	2142_00477	2355_00434	3659_00512	3664_00474	3670_00513	DJEDFHEN_00484	KGELGKGC_00491		OLMKBIGO_00474	KNKLNGNO_02390	GAKPJOLL_00494	GEICEOLK_04072	JNDNKAMK_00487	NBNEHDEG_00568	OAGHKFEL_00465	FDBJBPCN_00219	DCFEHDEH_02362	ACPJEIPJ_00597	DMPLDJOG_01609	JHIFCEPG_00479	MIEOPNPI_00493	IGFFHHBP_00548	IGNECDKL_00475	KCBIHLMO_00467	AOAKNGNO_00509	DLEKPJPE_00540	HEFJEBFC_00483	NHPOJHGC_00530	MCKELHOB_04523	FCAPDDPO_04282	PMAFPOHA_00488	JHJLELJC_00531	IMPPHOBI_00501
group_2516		hypothetical protein	69	69	1	1	3036	1	8519		638	680	638	JJDBDNAI_00562	ANPACMBM_00469	MFAGGBDE_02051	2142_00478	2355_00435	3659_00513	3664_00475	3670_00514	DJEDFHEN_00485	KGELGKGC_00492		OLMKBIGO_00475	KNKLNGNO_02389	GAKPJOLL_00495	GEICEOLK_04073	JNDNKAMK_00488	NBNEHDEG_00569	OAGHKFEL_00466	FDBJBPCN_00220	DCFEHDEH_02363	ACPJEIPJ_00598	DMPLDJOG_01610	JHIFCEPG_00480	MIEOPNPI_00494	IGFFHHBP_00549	IGNECDKL_00476	KCBIHLMO_00468	AOAKNGNO_00510	DLEKPJPE_00541	HEFJEBFC_00484	NHPOJHGC_00531	MCKELHOB_04524	FCAPDDPO_04281	PMAFPOHA_00489	JHJLELJC_00532	IMPPHOBI_00502
dmlR_2		HTH-type transcriptional regulator DmlR	63	63	1	1	3033	1	8518		392	1034	922	JJDBDNAI_00563	ANPACMBM_00470	MFAGGBDE_02052	2142_00479		3659_00514	3664_00476	3670_00515	DJEDFHEN_00486	KGELGKGC_00493		OLMKBIGO_00476			GEICEOLK_04074	JNDNKAMK_00489	NBNEHDEG_00570	OAGHKFEL_00467		DCFEHDEH_02364	ACPJEIPJ_00599	DMPLDJOG_01611	JHIFCEPG_00481	MIEOPNPI_00495	IGFFHHBP_00550	IGNECDKL_00477	KCBIHLMO_00469	AOAKNGNO_00511	DLEKPJPE_00542	HEFJEBFC_00485	NHPOJHGC_00532	MCKELHOB_04525	FCAPDDPO_04280	PMAFPOHA_00490	JHJLELJC_00533	IMPPHOBI_00503
group_4684		hypothetical protein	69	69	1	1	3032	1	8517		791	791	791	JJDBDNAI_00564	ANPACMBM_00471	MFAGGBDE_02054	2142_00480	2355_00437	3659_00515	3664_00477	3670_00516	DJEDFHEN_00487	KGELGKGC_00494		OLMKBIGO_00477	KNKLNGNO_02387	GAKPJOLL_00497	GEICEOLK_04075	JNDNKAMK_00490	NBNEHDEG_00571	OAGHKFEL_00468	FDBJBPCN_00222	DCFEHDEH_02365	ACPJEIPJ_00600	DMPLDJOG_01612	JHIFCEPG_00482	MIEOPNPI_00496	IGFFHHBP_00551	IGNECDKL_00478	KCBIHLMO_00470	AOAKNGNO_00512	DLEKPJPE_00543	HEFJEBFC_00486	NHPOJHGC_00533	MCKELHOB_04526	FCAPDDPO_04279	PMAFPOHA_00491	JHJLELJC_00534	IMPPHOBI_00504
cbbZC		Phosphoglycolate phosphatase, chromosomal	64	64	1	1	3031	1	8515		119	695	651	JJDBDNAI_00565	ANPACMBM_00472	MFAGGBDE_02055	2142_00481	2355_00438	3659_00516	3664_00478	3670_00517	DJEDFHEN_00488	KGELGKGC_00495		OLMKBIGO_00478	KNKLNGNO_02386	GAKPJOLL_00498	GEICEOLK_04076	JNDNKAMK_00491		OAGHKFEL_00469	FDBJBPCN_00223	DCFEHDEH_02366	ACPJEIPJ_00601	DMPLDJOG_01613	JHIFCEPG_00483	MIEOPNPI_00497	IGFFHHBP_00552	IGNECDKL_00479	KCBIHLMO_00471		DLEKPJPE_00544	HEFJEBFC_00487	NHPOJHGC_00534	MCKELHOB_04527	FCAPDDPO_04278	PMAFPOHA_00492	JHJLELJC_00535	IMPPHOBI_00505
btuB		Vitamin B12 transporter BtuB	69	69	1	1	3030	1	8514		872	1850	1825	JJDBDNAI_00566	ANPACMBM_00473	MFAGGBDE_02056	2142_00482	2355_00439	3659_00517	3664_00479	3670_00518	DJEDFHEN_00489	KGELGKGC_00496		OLMKBIGO_00479	KNKLNGNO_02385	GAKPJOLL_00499	GEICEOLK_04077	JNDNKAMK_00492	NBNEHDEG_00573	OAGHKFEL_00470	FDBJBPCN_00224	DCFEHDEH_02367	ACPJEIPJ_00602	DMPLDJOG_01614	JHIFCEPG_00484	MIEOPNPI_00498	IGFFHHBP_00553	IGNECDKL_00480	KCBIHLMO_00472	AOAKNGNO_00514	DLEKPJPE_00545	HEFJEBFC_00488	NHPOJHGC_00535	MCKELHOB_04528	FCAPDDPO_04277	PMAFPOHA_00493	JHJLELJC_00536	IMPPHOBI_00506
cobC		Adenosylcobalamin/alpha-ribazole phosphatase	52	52	1	1	3014	1	8500		251	704	574	JJDBDNAI_00567	ANPACMBM_00474	MFAGGBDE_02058	2142_00483		3659_00518	3664_00480	3670_00519	DJEDFHEN_00490	KGELGKGC_00497		OLMKBIGO_00480	KNKLNGNO_02384	GAKPJOLL_00500	GEICEOLK_04078	JNDNKAMK_00493	NBNEHDEG_00574	OAGHKFEL_00472				DMPLDJOG_01615	JHIFCEPG_00485		IGFFHHBP_00554	IGNECDKL_00481	KCBIHLMO_00473	AOAKNGNO_00515	DLEKPJPE_00547	HEFJEBFC_00490	NHPOJHGC_00536	MCKELHOB_04529	FCAPDDPO_04276		JHJLELJC_00537
group_2886		hypothetical protein	67	67	1	1	3012	1	8499		362	362	362	JJDBDNAI_00568	ANPACMBM_00475	MFAGGBDE_02059	2142_00484	2355_00441	3659_00519	3664_00481	3670_00520	DJEDFHEN_00491	KGELGKGC_00498		OLMKBIGO_00481	KNKLNGNO_02383	GAKPJOLL_00501	GEICEOLK_04079	JNDNKAMK_00494	NBNEHDEG_00575	OAGHKFEL_00473	FDBJBPCN_00226	DCFEHDEH_02369	ACPJEIPJ_00604	DMPLDJOG_01616	JHIFCEPG_00486	MIEOPNPI_00500	IGFFHHBP_00555	IGNECDKL_00482	KCBIHLMO_00474	AOAKNGNO_00516	DLEKPJPE_00548	HEFJEBFC_00491	NHPOJHGC_00537	MCKELHOB_04530	FCAPDDPO_04275	PMAFPOHA_00495	JHJLELJC_00538	IMPPHOBI_00508
msrC		Free methionine-R-sulfoxide reductase	66	66	1	1	3010	1	8495		377	482	478	JJDBDNAI_00569	ANPACMBM_00476	MFAGGBDE_02060	2142_00485	2355_00442	3659_00520	3664_00482	3670_00521	DJEDFHEN_00492	KGELGKGC_00499	KMKIKLBA_00150	OLMKBIGO_00482	KNKLNGNO_02382	GAKPJOLL_00502	GEICEOLK_04080	JNDNKAMK_00495	NBNEHDEG_00576	OAGHKFEL_00474	FDBJBPCN_00227	DCFEHDEH_02370		DMPLDJOG_01617	JHIFCEPG_00487	MIEOPNPI_00501	IGFFHHBP_00556	IGNECDKL_00483	KCBIHLMO_00475	AOAKNGNO_00517	DLEKPJPE_00549	HEFJEBFC_00492	NHPOJHGC_00538	MCKELHOB_04531	FCAPDDPO_04274	PMAFPOHA_00496	JHJLELJC_00539	IMPPHOBI_00509
bioD1		ATP-dependent dethiobiotin synthetase BioD 1	70	70	1	1	3008	1	8494		242	692	677	JJDBDNAI_00570	ANPACMBM_00477	MFAGGBDE_02061	2142_00486	2355_00443	3659_00521	3664_00483	3670_00522	DJEDFHEN_00493	KGELGKGC_00500	KMKIKLBA_00151	OLMKBIGO_00483	KNKLNGNO_02381	GAKPJOLL_00503	GEICEOLK_04081	JNDNKAMK_00496	NBNEHDEG_00577	OAGHKFEL_00475	FDBJBPCN_00228	DCFEHDEH_02371	ACPJEIPJ_00606	DMPLDJOG_01618	JHIFCEPG_00488	MIEOPNPI_00502	IGFFHHBP_00557	IGNECDKL_00484	KCBIHLMO_00476	AOAKNGNO_00518	DLEKPJPE_00550	HEFJEBFC_00493	NHPOJHGC_00539	MCKELHOB_04532	FCAPDDPO_04273	PMAFPOHA_00497	JHJLELJC_00540	IMPPHOBI_00510
norG_1		HTH-type transcriptional regulator NorG	54	54	1	1	3007	1	8493		197	1451	1386	JJDBDNAI_00571		MFAGGBDE_02062	2142_00487		3659_00522	3664_00484	3670_00523			KMKIKLBA_00152	OLMKBIGO_00484	KNKLNGNO_02380		GEICEOLK_04082	JNDNKAMK_00497	NBNEHDEG_00578	OAGHKFEL_00476			ACPJEIPJ_00608	DMPLDJOG_01619			IGFFHHBP_00558		KCBIHLMO_00477	AOAKNGNO_00519	DLEKPJPE_00551	HEFJEBFC_00494	NHPOJHGC_00540	MCKELHOB_04533	FCAPDDPO_04272		JHJLELJC_00541
msrA_1		hypothetical protein	67	67	1	1	3005	1	8492		386	737	731	JJDBDNAI_00572	ANPACMBM_00479	MFAGGBDE_02063	2142_00488	2355_00446	3659_00523	3664_00485	3670_00524	DJEDFHEN_00495	KGELGKGC_00502		OLMKBIGO_00485	KNKLNGNO_02379	GAKPJOLL_00505	GEICEOLK_04083	JNDNKAMK_00498	NBNEHDEG_00579	OAGHKFEL_00477	FDBJBPCN_00231	DCFEHDEH_02374	ACPJEIPJ_00610	DMPLDJOG_01620	JHIFCEPG_00490	MIEOPNPI_00505	IGFFHHBP_00559	IGNECDKL_00486	KCBIHLMO_00478	AOAKNGNO_00520	DLEKPJPE_00552	HEFJEBFC_00495	NHPOJHGC_00541	MCKELHOB_04534	FCAPDDPO_04271	PMAFPOHA_00500	JHJLELJC_00542	IMPPHOBI_00513
dipZ		Protein DipZ	67	67	1	1	3004	1	8491		884	1772	1752	JJDBDNAI_00573	ANPACMBM_00480	MFAGGBDE_02064	2142_00489	2355_00447	3659_00524	3664_00486	3670_00525	DJEDFHEN_00496	KGELGKGC_00503		OLMKBIGO_00486	KNKLNGNO_02378	GAKPJOLL_00506	GEICEOLK_04084	JNDNKAMK_00499	NBNEHDEG_00580	OAGHKFEL_00478	FDBJBPCN_00232	DCFEHDEH_02375		DMPLDJOG_01621	JHIFCEPG_00491	MIEOPNPI_00506	IGFFHHBP_00560	IGNECDKL_00487	KCBIHLMO_00479	AOAKNGNO_00521	DLEKPJPE_00553	HEFJEBFC_00496	NHPOJHGC_00542	MCKELHOB_04535	FCAPDDPO_04270	PMAFPOHA_00501	JHJLELJC_00543	IMPPHOBI_00514
msrB_2		hypothetical protein	69	69	1	1	3003	1	8490		443	575	571	JJDBDNAI_00574	ANPACMBM_00481	MFAGGBDE_02065	2142_00490	2355_00448	3659_00525	3664_00487	3670_00526	DJEDFHEN_00497	KGELGKGC_00504		OLMKBIGO_00487	KNKLNGNO_02377	GAKPJOLL_00507	GEICEOLK_04085	JNDNKAMK_00500	NBNEHDEG_00581	OAGHKFEL_00479	FDBJBPCN_00233	DCFEHDEH_02376	ACPJEIPJ_00612	DMPLDJOG_01622	JHIFCEPG_00492	MIEOPNPI_00507	IGFFHHBP_00561	IGNECDKL_00488	KCBIHLMO_00480	AOAKNGNO_00522	DLEKPJPE_00554	HEFJEBFC_00497	NHPOJHGC_00543	MCKELHOB_04536	FCAPDDPO_04269	PMAFPOHA_00502	JHJLELJC_00544	IMPPHOBI_00515
phoP_2		Alkaline phosphatase synthesis transcriptional regulatory protein PhoP	69	69	1	1	3002	1	8489		176	719	711	JJDBDNAI_00575	ANPACMBM_00482	MFAGGBDE_02066	2142_00491	2355_00449	3659_00526	3664_00488	3670_00527	DJEDFHEN_00498	KGELGKGC_00505		OLMKBIGO_00488	KNKLNGNO_02376	GAKPJOLL_00508	GEICEOLK_04086	JNDNKAMK_00501	NBNEHDEG_00582	OAGHKFEL_00480	FDBJBPCN_00234	DCFEHDEH_02377	ACPJEIPJ_00613	DMPLDJOG_01623	JHIFCEPG_00493	MIEOPNPI_00508	IGFFHHBP_00562	IGNECDKL_00489	KCBIHLMO_00481	AOAKNGNO_00523	DLEKPJPE_00555	HEFJEBFC_00498	NHPOJHGC_00544	MCKELHOB_04537	FCAPDDPO_04268	PMAFPOHA_00503	JHJLELJC_00545	IMPPHOBI_00516
sasA_2		hypothetical protein	59	59	1	1	1132	1	8484		344	1469	1449	JJDBDNAI_00576		MFAGGBDE_02067	2142_00492	2355_00450	3659_00527	3664_00489	3670_00528				OLMKBIGO_00489	KNKLNGNO_02375		GEICEOLK_04087	JNDNKAMK_00502	NBNEHDEG_00583	OAGHKFEL_00481	FDBJBPCN_00235		ACPJEIPJ_00614	DMPLDJOG_01624		MIEOPNPI_00509	IGFFHHBP_00563		KCBIHLMO_00482	AOAKNGNO_00524			NHPOJHGC_00545	MCKELHOB_04538	FCAPDDPO_04267	PMAFPOHA_00504	JHJLELJC_00546	IMPPHOBI_00517
rstB_1		Sensor protein RstB	67	67	1	1	3000	1	8485		992	1346	1335	JJDBDNAI_00577	ANPACMBM_00484	MFAGGBDE_02068	2142_00493	2355_00451	3659_00528	3664_00490	3670_00529	DJEDFHEN_00500	KGELGKGC_00507		OLMKBIGO_00490	KNKLNGNO_02374	GAKPJOLL_00510	GEICEOLK_04088	JNDNKAMK_00503	NBNEHDEG_00584	OAGHKFEL_00482	FDBJBPCN_00236	DCFEHDEH_02379	ACPJEIPJ_00615	DMPLDJOG_01625	JHIFCEPG_00495	MIEOPNPI_00510	IGFFHHBP_00564	IGNECDKL_00491	KCBIHLMO_00483	AOAKNGNO_00525	DLEKPJPE_00557	HEFJEBFC_00500	NHPOJHGC_00546	MCKELHOB_04539	FCAPDDPO_04266	PMAFPOHA_00505	JHJLELJC_00547	IMPPHOBI_00518
rstA_1		Transcriptional regulatory protein RstA	69	69	1	1	2999	1	8482		500	689	686	JJDBDNAI_00578	ANPACMBM_00485	MFAGGBDE_02069	2142_00494	2355_00452	3659_00529	3664_00491	3670_00530	DJEDFHEN_00501	KGELGKGC_00508		OLMKBIGO_00491	KNKLNGNO_02373	GAKPJOLL_00511	GEICEOLK_04089	JNDNKAMK_00504	NBNEHDEG_00585	OAGHKFEL_00483	FDBJBPCN_00237	DCFEHDEH_02380	ACPJEIPJ_00616	DMPLDJOG_01626	JHIFCEPG_00496	MIEOPNPI_00511	IGFFHHBP_00565	IGNECDKL_00492	KCBIHLMO_00484	AOAKNGNO_00526	DLEKPJPE_00558	HEFJEBFC_00501	NHPOJHGC_00547	MCKELHOB_04540	FCAPDDPO_04265	PMAFPOHA_00506	JHJLELJC_00548	IMPPHOBI_00519
asnB_1		Putative asparagine synthetase [glutamine-hydrolyzing]	67	67	1	1	2997	1	8481		764	1901	1872	JJDBDNAI_00579	ANPACMBM_00486	MFAGGBDE_02070	2142_00495	2355_00453	3659_00530	3664_00492	3670_00531	DJEDFHEN_00502	KGELGKGC_00509		OLMKBIGO_00492	KNKLNGNO_02372	GAKPJOLL_00512	GEICEOLK_04090	JNDNKAMK_00505	NBNEHDEG_00586	OAGHKFEL_00484	FDBJBPCN_00238	DCFEHDEH_02381	ACPJEIPJ_00617	DMPLDJOG_01627	JHIFCEPG_00497	MIEOPNPI_00512	IGFFHHBP_00566	IGNECDKL_00493	KCBIHLMO_00485	AOAKNGNO_00527	DLEKPJPE_00559	HEFJEBFC_00502	NHPOJHGC_00548	MCKELHOB_04541	FCAPDDPO_04264	PMAFPOHA_00507	JHJLELJC_00549	IMPPHOBI_00520
group_13936		hypothetical protein	1	1	1	1	1137	1	8475		836	836	836	JJDBDNAI_00580
group_2160		hypothetical protein	60	60	1	1	1139	1	8477		155	347	343	JJDBDNAI_00581		MFAGGBDE_02072	2142_00496	2355_00454	3659_00531	3664_00493	3670_00532				OLMKBIGO_00493	KNKLNGNO_02371		GEICEOLK_04091	JNDNKAMK_00506	NBNEHDEG_00587	OAGHKFEL_00485	FDBJBPCN_00239		ACPJEIPJ_00618	DMPLDJOG_01628		MIEOPNPI_00513	IGFFHHBP_00567		KCBIHLMO_00486	AOAKNGNO_00528			NHPOJHGC_00549	MCKELHOB_04542	FCAPDDPO_04263	PMAFPOHA_00508	JHJLELJC_00550	IMPPHOBI_00521
queD		6-carboxy-5,6,7,8-tetrahydropterin synthase	72	72	1	1	2993				215	371	360	JJDBDNAI_00582	ANPACMBM_00488	MFAGGBDE_02073	2142_00497	2355_00455	3659_00532	3664_00494	3670_00533	DJEDFHEN_00504	KGELGKGC_00511	KMKIKLBA_00159	OLMKBIGO_00494	KNKLNGNO_02370	GAKPJOLL_00514	GEICEOLK_04092	JNDNKAMK_00507	NBNEHDEG_00588	OAGHKFEL_00486	FDBJBPCN_00240	DCFEHDEH_02383	ACPJEIPJ_00619	DMPLDJOG_01629	JHIFCEPG_00499	MIEOPNPI_00514	IGFFHHBP_00568	IGNECDKL_00495	KCBIHLMO_00487	AOAKNGNO_00529	DLEKPJPE_00561	HEFJEBFC_00504	NHPOJHGC_00550	MCKELHOB_04543	FCAPDDPO_04262	PMAFPOHA_00509	JHJLELJC_00551	IMPPHOBI_00522
btuB_5		hypothetical protein	69	69	1	1	2986	1	14109		1169	2639	2617	JJDBDNAI_00583	ANPACMBM_00489	MFAGGBDE_02074	2142_00498	2355_00456	3659_00533	3664_00495	3670_00534	DJEDFHEN_00505	KGELGKGC_00512		OLMKBIGO_00495	KNKLNGNO_02369	GAKPJOLL_00515	GEICEOLK_04093	JNDNKAMK_00508	NBNEHDEG_00589	OAGHKFEL_00487	FDBJBPCN_00241	DCFEHDEH_02384	ACPJEIPJ_00620	DMPLDJOG_01630	JHIFCEPG_00500	MIEOPNPI_00515	IGFFHHBP_00569	IGNECDKL_00496	KCBIHLMO_00488	AOAKNGNO_00530	DLEKPJPE_00562	HEFJEBFC_00505	NHPOJHGC_00551	MCKELHOB_04544	FCAPDDPO_04261	PMAFPOHA_00510	JHJLELJC_00552	IMPPHOBI_00523
group_456		hypothetical protein	64	64	1	1	2981	1	14111		539	2594	2561	JJDBDNAI_00584	ANPACMBM_00490		2142_00499	2355_00457	3659_00534	3664_00496	3670_00535	DJEDFHEN_00506			OLMKBIGO_00496	KNKLNGNO_02368	GAKPJOLL_00516	GEICEOLK_04094		NBNEHDEG_00590	OAGHKFEL_00488	FDBJBPCN_00242	DCFEHDEH_02385	ACPJEIPJ_00621	DMPLDJOG_01631	JHIFCEPG_00501	MIEOPNPI_00516	IGFFHHBP_00570	IGNECDKL_00497	KCBIHLMO_00489	AOAKNGNO_00531	DLEKPJPE_00563	HEFJEBFC_00506	NHPOJHGC_00552	MCKELHOB_04545	FCAPDDPO_04260	PMAFPOHA_00511	JHJLELJC_00553	IMPPHOBI_00524
rhlE		hypothetical protein	62	62	1	1	2980	1	14114		239	1421	1395	JJDBDNAI_00585		MFAGGBDE_02077	2142_00500	2355_00458	3659_00535	3664_00497	3670_00536	DJEDFHEN_00507	KGELGKGC_00514	KMKIKLBA_00164	OLMKBIGO_00497	KNKLNGNO_02367	GAKPJOLL_00519	GEICEOLK_04095	JNDNKAMK_00512	NBNEHDEG_00591		FDBJBPCN_00243		ACPJEIPJ_00622	DMPLDJOG_01632		MIEOPNPI_00517	IGFFHHBP_00571		KCBIHLMO_00490	AOAKNGNO_00534	DLEKPJPE_00564	HEFJEBFC_00507	NHPOJHGC_00553	MCKELHOB_04546	FCAPDDPO_04259	PMAFPOHA_00512	JHJLELJC_00554	IMPPHOBI_00525
group_4211		hypothetical protein	64	64	1	1	2972	1	14115		392	989	974	JJDBDNAI_00586		MFAGGBDE_02079	2142_00501	2355_00459	3659_00536	3664_00498	3670_00537	DJEDFHEN_00508	KGELGKGC_00515	KMKIKLBA_00165	OLMKBIGO_00498	KNKLNGNO_02366	GAKPJOLL_00520	GEICEOLK_04096	JNDNKAMK_00514	NBNEHDEG_00592		FDBJBPCN_00244		ACPJEIPJ_00623	DMPLDJOG_01633		MIEOPNPI_00518	IGFFHHBP_00572		KCBIHLMO_00491	AOAKNGNO_00535	DLEKPJPE_00565	HEFJEBFC_00508	NHPOJHGC_00554	MCKELHOB_04547	FCAPDDPO_04258	PMAFPOHA_00513	JHJLELJC_00555	IMPPHOBI_00526
nagL		Maleylpyruvate isomerase	70	70	1	1	2969	1	14091		485	725	667	JJDBDNAI_00587	ANPACMBM_00494	MFAGGBDE_02080	2142_00502	2355_00460	3659_00537	3664_00499	3670_00538	DJEDFHEN_00509			OLMKBIGO_00499	KNKLNGNO_02365	GAKPJOLL_00521	GEICEOLK_04097	JNDNKAMK_00515	NBNEHDEG_00593	OAGHKFEL_00491	FDBJBPCN_00245	DCFEHDEH_02388	ACPJEIPJ_00624	DMPLDJOG_01634	JHIFCEPG_00504	MIEOPNPI_00519	IGFFHHBP_00573	IGNECDKL_00500	KCBIHLMO_00492	AOAKNGNO_00536	DLEKPJPE_00566	HEFJEBFC_00509	NHPOJHGC_00555	MCKELHOB_04548	FCAPDDPO_04257	PMAFPOHA_00514	JHJLELJC_00556	IMPPHOBI_00527
group_2161		hypothetical protein	44	44	1	1	1158	1	14080		1283	1532	1453	JJDBDNAI_00588			2142_00503	2355_00461	3659_00538	3664_00500	3670_00539				OLMKBIGO_00500			GEICEOLK_04098				FDBJBPCN_00246			DMPLDJOG_01635		MIEOPNPI_00520	IGFFHHBP_00574						NHPOJHGC_00556	MCKELHOB_04549	FCAPDDPO_04256	PMAFPOHA_00515		IMPPHOBI_00528
group_2162		hypothetical protein	61	61	1	1	2965	1	14086		1277	1283	1282	JJDBDNAI_00589		MFAGGBDE_02082	2142_00504	2355_00462	3659_00539	3664_00501	3670_00540	DJEDFHEN_00511	KGELGKGC_00518	KMKIKLBA_00168	OLMKBIGO_00501	KNKLNGNO_02363	GAKPJOLL_00523	GEICEOLK_04099	JNDNKAMK_00517	NBNEHDEG_00595		FDBJBPCN_00247		ACPJEIPJ_00626	DMPLDJOG_01636		MIEOPNPI_00521	IGFFHHBP_00575		KCBIHLMO_00494	AOAKNGNO_00538	DLEKPJPE_00568	HEFJEBFC_00511	NHPOJHGC_00557	MCKELHOB_04550	FCAPDDPO_04255	PMAFPOHA_00516	JHJLELJC_00558	IMPPHOBI_00529
pilT_1		Twitching mobility protein	72	72	1	1	2961				701	1130	1119	JJDBDNAI_00590	ANPACMBM_00495	MFAGGBDE_02083	2142_00505	2355_00463	3659_00540	3664_00502	3670_00541	DJEDFHEN_00512	KGELGKGC_00519	KMKIKLBA_00169	OLMKBIGO_00502	KNKLNGNO_02362	GAKPJOLL_00524	GEICEOLK_04100	JNDNKAMK_00518	NBNEHDEG_00596	OAGHKFEL_00492	FDBJBPCN_00248	DCFEHDEH_02389	ACPJEIPJ_00627	DMPLDJOG_01637	JHIFCEPG_00505	MIEOPNPI_00522	IGFFHHBP_00576	IGNECDKL_00501	KCBIHLMO_00495	AOAKNGNO_00539	DLEKPJPE_00569	HEFJEBFC_00512	NHPOJHGC_00558	MCKELHOB_04551	FCAPDDPO_04254	PMAFPOHA_00517	JHJLELJC_00559	IMPPHOBI_00530
group_1292		hypothetical protein	72	127	1.77	1	2960				365	1172	596	JJDBDNAI_00591 JJDBDNAI_00592	ANPACMBM_00496	MFAGGBDE_02084 MFAGGBDE_02085	2142_00506	2355_00464 2355_00465	3659_00541 3659_00542	3664_00503 3664_00504	3670_00542 3670_00543	DJEDFHEN_00513 DJEDFHEN_00514	KGELGKGC_00520 KGELGKGC_00521	KMKIKLBA_00170	OLMKBIGO_00503	KNKLNGNO_02361 KNKLNGNO_02360	GAKPJOLL_00525 GAKPJOLL_00526	GEICEOLK_04101 GEICEOLK_04102	JNDNKAMK_00519	NBNEHDEG_00597 NBNEHDEG_00598	OAGHKFEL_00493 OAGHKFEL_00494	FDBJBPCN_00249 FDBJBPCN_00250	DCFEHDEH_02390	ACPJEIPJ_00628 ACPJEIPJ_00629	DMPLDJOG_01638 DMPLDJOG_01639	JHIFCEPG_00506 JHIFCEPG_00507	MIEOPNPI_00523 MIEOPNPI_00524	IGFFHHBP_00577 IGFFHHBP_00578	IGNECDKL_00502	KCBIHLMO_00496	AOAKNGNO_00540 AOAKNGNO_00541	DLEKPJPE_00570 DLEKPJPE_00571	HEFJEBFC_00513 HEFJEBFC_00514	NHPOJHGC_00559 NHPOJHGC_00560	MCKELHOB_04552 MCKELHOB_04553	FCAPDDPO_04253 FCAPDDPO_04252	PMAFPOHA_00518 PMAFPOHA_00519	JHJLELJC_00560 JHJLELJC_00561	IMPPHOBI_00531 IMPPHOBI_00532
group_4004		hypothetical protein	66	66	1	1	2954	182	11		164	164	164	JJDBDNAI_00593	ANPACMBM_00498	MFAGGBDE_02086		2355_00466	3659_00543	3664_00505	3670_00544	DJEDFHEN_00515	KGELGKGC_00522		OLMKBIGO_00505	KNKLNGNO_02359	GAKPJOLL_00527	GEICEOLK_04103	JNDNKAMK_00521	NBNEHDEG_00599	OAGHKFEL_00495	FDBJBPCN_00251	DCFEHDEH_02392	ACPJEIPJ_00630	DMPLDJOG_01640	JHIFCEPG_00508	MIEOPNPI_00525	IGFFHHBP_00579		KCBIHLMO_00498	AOAKNGNO_00542	DLEKPJPE_00572	HEFJEBFC_00515	NHPOJHGC_00561	MCKELHOB_04554	FCAPDDPO_04251	PMAFPOHA_00520	JHJLELJC_00562	IMPPHOBI_00533
group_6774		hypothetical protein	70	70	1	1	2951	182	9		236	323	237	JJDBDNAI_00594	ANPACMBM_00499	MFAGGBDE_02087	2142_00509	2355_00467	3659_00544	3664_00506	3670_00545	DJEDFHEN_00516	KGELGKGC_00523	KMKIKLBA_00173	OLMKBIGO_00506	KNKLNGNO_02358	GAKPJOLL_00528	GEICEOLK_04104	JNDNKAMK_00522	NBNEHDEG_00600	OAGHKFEL_00496	FDBJBPCN_00252	DCFEHDEH_02393	ACPJEIPJ_00631	DMPLDJOG_01641	JHIFCEPG_00509	MIEOPNPI_00526	IGFFHHBP_00580	IGNECDKL_00505	KCBIHLMO_00499	AOAKNGNO_00543	DLEKPJPE_00573	HEFJEBFC_00516	NHPOJHGC_00562	MCKELHOB_04555	FCAPDDPO_04250	PMAFPOHA_00521	JHJLELJC_00563	IMPPHOBI_00534
cbs		Putative cystathionine beta-synthase	72	72	1	1	2950				1370	1370	1370	JJDBDNAI_00595	ANPACMBM_00500	MFAGGBDE_02088	2142_00510	2355_00468	3659_00545	3664_00507	3670_00546	DJEDFHEN_00517	KGELGKGC_00524	KMKIKLBA_00174	OLMKBIGO_00507	KNKLNGNO_02357	GAKPJOLL_00529	GEICEOLK_04105	JNDNKAMK_00523	NBNEHDEG_00601	OAGHKFEL_00497	FDBJBPCN_00253	DCFEHDEH_02394	ACPJEIPJ_00632	DMPLDJOG_01642	JHIFCEPG_00510	MIEOPNPI_00527	IGFFHHBP_00581	IGNECDKL_00506	KCBIHLMO_00500	AOAKNGNO_00544	DLEKPJPE_00574	HEFJEBFC_00517	NHPOJHGC_00563	MCKELHOB_04556	FCAPDDPO_04249	PMAFPOHA_00522	JHJLELJC_00564	IMPPHOBI_00535
metC		Cystathionine beta-lyase	65	65	1	1	2948	1	1087		851	1193	1173	JJDBDNAI_00596		MFAGGBDE_02089	2142_00511	2355_00469	3659_00546	3664_00508	3670_00547	DJEDFHEN_00518	KGELGKGC_00525	KMKIKLBA_00175	OLMKBIGO_00508	KNKLNGNO_02356	GAKPJOLL_00530	GEICEOLK_04106	JNDNKAMK_00524	NBNEHDEG_00602		FDBJBPCN_00254		ACPJEIPJ_00633	DMPLDJOG_01643	JHIFCEPG_00511	MIEOPNPI_00528	IGFFHHBP_00582	IGNECDKL_00507	KCBIHLMO_00501	AOAKNGNO_00545	DLEKPJPE_00575	HEFJEBFC_00518	NHPOJHGC_00564	MCKELHOB_04557	FCAPDDPO_04248	PMAFPOHA_00523	JHJLELJC_00565	IMPPHOBI_00536
tagG		Teichoic acid translocation permease protein TagG	13	13	1	1	1181	1	924		830	830	830	JJDBDNAI_00597				2355_00470																				IGFFHHBP_00583			AOAKNGNO_00546				MCKELHOB_04558
btuD_2		hypothetical protein	13	13	1	1	1180	1	923		1394	1394	1394	JJDBDNAI_00598				2355_00471																				IGFFHHBP_00584			AOAKNGNO_00547				MCKELHOB_04559
dapH		hypothetical protein	13	13	1	1	1179	1	922		587	587	587	JJDBDNAI_00599				2355_00472																				IGFFHHBP_00585			AOAKNGNO_00548				MCKELHOB_04560
group_9412		hypothetical protein	13	13	1	1	1470	1	921		1022	1022	1022	JJDBDNAI_00600				2355_00473																				IGFFHHBP_00586			AOAKNGNO_00549				MCKELHOB_04561
group_12674		hypothetical protein	13	13	1	1	1471	1	920		1310	1310	1310	JJDBDNAI_00601				2355_00474																				IGFFHHBP_00587			AOAKNGNO_00550				MCKELHOB_04562
group_9413		hypothetical protein	13	13	1	1	1474	1	1119		1700	1700	1700	JJDBDNAI_00602				2355_00475																				IGFFHHBP_00588			AOAKNGNO_00551				MCKELHOB_04563
group_7981		hypothetical protein	10	10	1	1	1475	1	1120		2084	2348	2271	JJDBDNAI_00603				2355_00476																				IGFFHHBP_00589
group_12675		hypothetical protein	9	9	1	1	1476	1	1121		527	527	527	JJDBDNAI_00604				2355_00477																				IGFFHHBP_00590
group_12676		hypothetical protein	10	10	1	1	1477	1	1122		1949	1949	1949	JJDBDNAI_00605				2355_00478																				IGFFHHBP_00591
group_12677		hypothetical protein	10	10	1	1	1478	1	1123		404	404	404	JJDBDNAI_00606				2355_00479																				IGFFHHBP_00592
group_12678		hypothetical protein	10	10	1	1	1479	1	1124		407	407	407	JJDBDNAI_00607				2355_00480																				IGFFHHBP_00593
group_7982		hypothetical protein	13	13	1	1	1480	1	1128		1307	1307	1307	JJDBDNAI_00608				2355_00481																				IGFFHHBP_00594			AOAKNGNO_00557				MCKELHOB_04567
hldD		hypothetical protein	13	13	1	1	1481	1	1129		944	944	944	JJDBDNAI_00609				2355_00482																				IGFFHHBP_00595			AOAKNGNO_00558				MCKELHOB_04568
group_12679		hypothetical protein	10	10	1	1	1482	1	1130		671	671	671	JJDBDNAI_00610				2355_00483																				IGFFHHBP_00596
dprE2		Decaprenylphosphoryl-2-keto-beta-D-erythro-pentose reductase	13	13	1	1	1485	1	1133		731	731	731	JJDBDNAI_00611				2355_00484																				IGFFHHBP_00597			AOAKNGNO_00559				MCKELHOB_04569
dprE1		Decaprenylphosphoryl-beta-D-ribose oxidase	11	11	1	1	1486	1	1134		1310	1310	1310	JJDBDNAI_00612				2355_00485																				IGFFHHBP_00598							MCKELHOB_04570
group_7985		hypothetical protein	13	13	1	1	1487	1	1141		1415	1424	1422	JJDBDNAI_00613				2355_00486																				IGFFHHBP_00599			AOAKNGNO_00561				MCKELHOB_04571
group_12680		hypothetical protein	10	10	1	1	1488	1	1142		1931	1931	1931	JJDBDNAI_00614				2355_00487																				IGFFHHBP_00600
ppm1		Polyprenol monophosphomannose synthase	11	11	1	1	1489	1	1143		836	836	836	JJDBDNAI_00615				2355_00488																				IGFFHHBP_00601							MCKELHOB_04573
group_12681		hypothetical protein	11	11	1	1	1490	1	1144		359	359	359	JJDBDNAI_00616				2355_00489																				IGFFHHBP_00602							MCKELHOB_04574
group_12682		hypothetical protein	11	11	1	1	1491	1	1145		830	830	830	JJDBDNAI_00617				2355_00490																				IGFFHHBP_00603							MCKELHOB_04575
group_12683		hypothetical protein	11	11	1	1	1492	1	1146		782	782	782	JJDBDNAI_00618				2355_00491																				IGFFHHBP_00604							MCKELHOB_04576
group_12684		hypothetical protein	11	11	1	1	1493	1	1147		1148	1148	1148	JJDBDNAI_00619				2355_00492																				IGFFHHBP_00605							MCKELHOB_04577
group_12685		putative glycosyltransferase	11	11	1	1	1494	1	1148		1010	1010	1010	JJDBDNAI_00620				2355_00493																				IGFFHHBP_00606							MCKELHOB_04578
group_12686		hypothetical protein	11	11	1	1	1495	1	1149		959	959	959	JJDBDNAI_00621				2355_00494																				IGFFHHBP_00607							MCKELHOB_04579
group_7118		hypothetical protein	11	11	1	1	1496	1	1150		1004	1688	1563	JJDBDNAI_00622				2355_00495																				IGFFHHBP_00608							MCKELHOB_04580
etfA		Electron transfer flavoprotein subunit alpha	70	70	1	1	2847	1	1281		566	941	933	JJDBDNAI_00623	ANPACMBM_00513	MFAGGBDE_02101	2142_00527	2355_00496	3659_00552	3664_00514	3670_00553	DJEDFHEN_00530	KGELGKGC_00549	KMKIKLBA_00194	OLMKBIGO_00523	KNKLNGNO_02347	GAKPJOLL_00549	GEICEOLK_04119	JNDNKAMK_00545	NBNEHDEG_00612	OAGHKFEL_00506	FDBJBPCN_00274	DCFEHDEH_02407	ACPJEIPJ_00644	DMPLDJOG_01650	JHIFCEPG_00522	MIEOPNPI_00544	IGFFHHBP_00609	IGNECDKL_00523	KCBIHLMO_00516	AOAKNGNO_00570	DLEKPJPE_00591	HEFJEBFC_00533	NHPOJHGC_00577	MCKELHOB_04581	FCAPDDPO_04242	PMAFPOHA_00544	JHJLELJC_00576	IMPPHOBI_00553
etfB		Electron transfer flavoprotein subunit beta	38	38	1	1	2846	1	757		128	908	734	JJDBDNAI_00624	ANPACMBM_00514	MFAGGBDE_02102		2355_00497	3659_00553	3664_00515	3670_00554	DJEDFHEN_00531		KMKIKLBA_00195		KNKLNGNO_02346	GAKPJOLL_00550	GEICEOLK_04120		NBNEHDEG_00613			DCFEHDEH_02408			JHIFCEPG_00523		IGFFHHBP_00610	IGNECDKL_00524	KCBIHLMO_00517	AOAKNGNO_00571			NHPOJHGC_00578	MCKELHOB_04582	FCAPDDPO_04241		JHJLELJC_00577
rfbB		dTDP-glucose 4,6-dehydratase	65	65	1	1	2843	1	1283		608	1124	1049	JJDBDNAI_00625	ANPACMBM_00515	MFAGGBDE_02104	2142_00529	2355_00498	3659_00554	3664_00516	3670_00555	DJEDFHEN_00533	KGELGKGC_00551	KMKIKLBA_00196	OLMKBIGO_00525	KNKLNGNO_02345	GAKPJOLL_00551	GEICEOLK_04121	JNDNKAMK_00547	NBNEHDEG_00614	OAGHKFEL_00513	FDBJBPCN_00276	DCFEHDEH_02410	ACPJEIPJ_00646		JHIFCEPG_00524	MIEOPNPI_00546	IGFFHHBP_00611	IGNECDKL_00525	KCBIHLMO_00518	AOAKNGNO_00572	DLEKPJPE_00593	HEFJEBFC_00535	NHPOJHGC_00579	MCKELHOB_04583	FCAPDDPO_04240	PMAFPOHA_00546	JHJLELJC_00578	IMPPHOBI_00555
rfbA		Glucose-1-phosphate thymidylyltransferase 1	57	57	1	1	2837	1	842		662	887	883	JJDBDNAI_00626	ANPACMBM_00516	MFAGGBDE_02105		2355_00499	3659_00555	3664_00517	3670_00556	DJEDFHEN_00534		KMKIKLBA_00197			GAKPJOLL_00552	GEICEOLK_04122			OAGHKFEL_00514		DCFEHDEH_02411	ACPJEIPJ_00647	DMPLDJOG_01656		MIEOPNPI_00547	IGFFHHBP_00612	IGNECDKL_00526	KCBIHLMO_00519	AOAKNGNO_00573	DLEKPJPE_00594	HEFJEBFC_00536	NHPOJHGC_00580	MCKELHOB_04584	FCAPDDPO_04239		JHJLELJC_00579	IMPPHOBI_00556
rfbC		dTDP-4-dehydrorhamnose 3,5-epimerase	45	45	1	1	2831	1	837		380	572	550	JJDBDNAI_00627	ANPACMBM_00517	MFAGGBDE_02106		2355_00500	3659_00556	3664_00518	3670_00557	DJEDFHEN_00535		KMKIKLBA_00198		KNKLNGNO_02343	GAKPJOLL_00553	GEICEOLK_04123		NBNEHDEG_00616	OAGHKFEL_00515		DCFEHDEH_02412		DMPLDJOG_01657	JHIFCEPG_00526		IGFFHHBP_00613	IGNECDKL_00527	KCBIHLMO_00520	AOAKNGNO_00574			NHPOJHGC_00581	MCKELHOB_04585	FCAPDDPO_04238		JHJLELJC_00580
rfbD		dTDP-4-dehydrorhamnose reductase	58	58	1	1	1511	1	838		398	938	890	JJDBDNAI_00628			2142_00532	2355_00501	3659_00557	3664_00519	3670_00558			KMKIKLBA_00199	OLMKBIGO_00528	KNKLNGNO_02342	GAKPJOLL_00554	GEICEOLK_04124	JNDNKAMK_00550	NBNEHDEG_00617		FDBJBPCN_00279		ACPJEIPJ_00649		JHIFCEPG_00527	MIEOPNPI_00549	IGFFHHBP_00614	IGNECDKL_00528	KCBIHLMO_00521	AOAKNGNO_00575	DLEKPJPE_00596	HEFJEBFC_00538	NHPOJHGC_00582	MCKELHOB_04586	FCAPDDPO_04237	PMAFPOHA_00549	JHJLELJC_00581	IMPPHOBI_00558
group_9416		hypothetical protein	11	11	1	1	1517	1	809		1415	1415	1415	JJDBDNAI_00629				2355_00502																				IGFFHHBP_00615							MCKELHOB_04587
manC1		Mannose-1-phosphate guanylyltransferase 1	46	46	1	1	2828	1	835		527	1409	1356	JJDBDNAI_00630	ANPACMBM_00520	MFAGGBDE_02108		2355_00503	3659_00558	3664_00520	3670_00559	DJEDFHEN_00537		KMKIKLBA_00201		KNKLNGNO_02337	GAKPJOLL_00556	GEICEOLK_04125		NBNEHDEG_00622	OAGHKFEL_00517		DCFEHDEH_02414		DMPLDJOG_01659	JHIFCEPG_00536	MIEOPNPI_00550	IGFFHHBP_00616			AOAKNGNO_00577			NHPOJHGC_00583	MCKELHOB_04588	FCAPDDPO_04236			IMPPHOBI_00560
algC		Phosphomannomutase/phosphoglucomutase	60	60	1	1	2816	1	804		521	1346	1306	JJDBDNAI_00631	ANPACMBM_00521	MFAGGBDE_02109		2355_00504	3659_00559	3664_00521	3670_00560	DJEDFHEN_00538		KMKIKLBA_00202		KNKLNGNO_02336	GAKPJOLL_00557	GEICEOLK_04126		NBNEHDEG_00623	OAGHKFEL_00518		DCFEHDEH_02415	ACPJEIPJ_00651	DMPLDJOG_01660	JHIFCEPG_00537	MIEOPNPI_00551	IGFFHHBP_00617	IGNECDKL_00530	KCBIHLMO_00523	AOAKNGNO_00578	DLEKPJPE_00598	HEFJEBFC_00540	NHPOJHGC_00584	MCKELHOB_04589	FCAPDDPO_04235		JHJLELJC_00583	IMPPHOBI_00561
group_3217		hypothetical protein	28	28	1	1	1510	1	805		539	3386	3224	JJDBDNAI_00632				2355_00505							OLMKBIGO_00529	KNKLNGNO_02335			JNDNKAMK_00551			FDBJBPCN_00280		ACPJEIPJ_00652				IGFFHHBP_00618				DLEKPJPE_00599	HEFJEBFC_00541		MCKELHOB_04590		PMAFPOHA_00550	JHJLELJC_00584
scoA		putative succinyl-CoA:3-ketoacid coenzyme A transferase subunit A	71	71	1	1	2791	1	795		662	734	729	JJDBDNAI_00633	ANPACMBM_00529	MFAGGBDE_02112	2142_00534	2355_00506	3659_00566	3664_00528	3670_00567	DJEDFHEN_00539	KGELGKGC_00562	KMKIKLBA_00203	OLMKBIGO_00530	KNKLNGNO_02334	GAKPJOLL_00558	GEICEOLK_04134	JNDNKAMK_00552	NBNEHDEG_00625	OAGHKFEL_00520	FDBJBPCN_00281	DCFEHDEH_02422	ACPJEIPJ_00653	DMPLDJOG_01667	JHIFCEPG_00545	MIEOPNPI_00558	IGFFHHBP_00619	IGNECDKL_00538	KCBIHLMO_00525	AOAKNGNO_00580	DLEKPJPE_00600	HEFJEBFC_00542	NHPOJHGC_00591	MCKELHOB_04591	FCAPDDPO_04228	PMAFPOHA_00551	JHJLELJC_00585	IMPPHOBI_00568
scoB		putative succinyl-CoA:3-ketoacid coenzyme A transferase subunit B	72	72	1	1	2790				629	1364	641	JJDBDNAI_00634	ANPACMBM_00530	MFAGGBDE_02113	2142_00535	2355_00507	3659_00567	3664_00529	3670_00568	DJEDFHEN_00540	KGELGKGC_00563	KMKIKLBA_00204	OLMKBIGO_00531	KNKLNGNO_02333	GAKPJOLL_00559	GEICEOLK_04135	JNDNKAMK_00553	NBNEHDEG_00626	OAGHKFEL_00521	FDBJBPCN_00282	DCFEHDEH_02423	ACPJEIPJ_00654	DMPLDJOG_01668	JHIFCEPG_00546	MIEOPNPI_00559	IGFFHHBP_00620	IGNECDKL_00539	KCBIHLMO_00526	AOAKNGNO_00581	DLEKPJPE_00601	HEFJEBFC_00543	NHPOJHGC_00592	MCKELHOB_04592	FCAPDDPO_04227	PMAFPOHA_00552	JHJLELJC_00586	IMPPHOBI_00569
group_7120		hypothetical protein	17	17	1	1	2763	175	20		2060	2060	2060	JJDBDNAI_00635				2355_00508										GEICEOLK_04136					DCFEHDEH_02424					IGFFHHBP_00621						NHPOJHGC_00593	MCKELHOB_04593
alkB		hypothetical protein	25	25	1	1	2778	175	19		587	602	587	JJDBDNAI_00636				2355_00509								KNKLNGNO_02332		GEICEOLK_04137				FDBJBPCN_00283					MIEOPNPI_00560	IGFFHHBP_00622						NHPOJHGC_00594	MCKELHOB_04594		PMAFPOHA_00553
group_2398		hypothetical protein	67	67	1	1	2777	175	35		638	641	640	JJDBDNAI_00637	ANPACMBM_00533	MFAGGBDE_02118		2355_00510	3659_00570	3664_00532	3670_00571	DJEDFHEN_00543	KGELGKGC_00566		OLMKBIGO_00533	KNKLNGNO_02331	GAKPJOLL_00562	GEICEOLK_04138	JNDNKAMK_00555	NBNEHDEG_00629	OAGHKFEL_00524	FDBJBPCN_00284	DCFEHDEH_02426	ACPJEIPJ_00656	DMPLDJOG_01671	JHIFCEPG_00549	MIEOPNPI_00561	IGFFHHBP_00623	IGNECDKL_00542	KCBIHLMO_00529	AOAKNGNO_00584	DLEKPJPE_00604	HEFJEBFC_00546	NHPOJHGC_00595	MCKELHOB_04595	FCAPDDPO_04224	PMAFPOHA_00554	JHJLELJC_00588	IMPPHOBI_00572
group_9117		hypothetical protein	72	72	1	1	2761				926	929	926	JJDBDNAI_00638	ANPACMBM_00534	MFAGGBDE_02119	2142_00538	2355_00511	3659_00571	3664_00533	3670_00572	DJEDFHEN_00544	KGELGKGC_00567	KMKIKLBA_00208	OLMKBIGO_00534	KNKLNGNO_02330	GAKPJOLL_00563	GEICEOLK_04139	JNDNKAMK_00556	NBNEHDEG_00630	OAGHKFEL_00525	FDBJBPCN_00285	DCFEHDEH_02427	ACPJEIPJ_00657	DMPLDJOG_01672	JHIFCEPG_00550	MIEOPNPI_00562	IGFFHHBP_00624	IGNECDKL_00543	KCBIHLMO_00530	AOAKNGNO_00585	DLEKPJPE_00605	HEFJEBFC_00547	NHPOJHGC_00596	MCKELHOB_04596	FCAPDDPO_04223	PMAFPOHA_00555	JHJLELJC_00589	IMPPHOBI_00573
mkl		putative ribonucleotide transport ATP-binding protein mkl	70	70	1	1	2760	113	2		827	857	827	JJDBDNAI_00639	ANPACMBM_00535	MFAGGBDE_02120	2142_00539	2355_00512	3659_00572	3664_00534	3670_00573	DJEDFHEN_00545	KGELGKGC_00568	KMKIKLBA_00209	OLMKBIGO_00535	KNKLNGNO_02329	GAKPJOLL_00564	GEICEOLK_04140	JNDNKAMK_00557	NBNEHDEG_00631	OAGHKFEL_00526	FDBJBPCN_00286	DCFEHDEH_02428	ACPJEIPJ_00658	DMPLDJOG_01673	JHIFCEPG_00551	MIEOPNPI_00563	IGFFHHBP_00625	IGNECDKL_00544	KCBIHLMO_00531	AOAKNGNO_00586	DLEKPJPE_00606	HEFJEBFC_00548	NHPOJHGC_00597	MCKELHOB_04597	FCAPDDPO_04222	PMAFPOHA_00556	JHJLELJC_00590	IMPPHOBI_00574
group_4215		hypothetical protein	70	70	1	1	2759	113	3		1112	1214	1122	JJDBDNAI_00640	ANPACMBM_00536	MFAGGBDE_02121	2142_00540	2355_00513	3659_00573	3664_00535	3670_00574	DJEDFHEN_00546	KGELGKGC_00569	KMKIKLBA_00210	OLMKBIGO_00536	KNKLNGNO_02328	GAKPJOLL_00565	GEICEOLK_04141	JNDNKAMK_00558	NBNEHDEG_00632	OAGHKFEL_00527	FDBJBPCN_00287	DCFEHDEH_02429	ACPJEIPJ_00659	DMPLDJOG_01674	JHIFCEPG_00552	MIEOPNPI_00564	IGFFHHBP_00626	IGNECDKL_00545	KCBIHLMO_00532	AOAKNGNO_00587	DLEKPJPE_00607	HEFJEBFC_00549	NHPOJHGC_00598	MCKELHOB_04598	FCAPDDPO_04221	PMAFPOHA_00557	JHJLELJC_00591	IMPPHOBI_00575
group_4685		hypothetical protein	11	11	1	1	2758	113	5		1019	1259	1237	JJDBDNAI_00641						3664_00536	3670_00575																			KCBIHLMO_00533					MCKELHOB_04599
hvrA_1		Trans-acting regulatory protein HvrA	67	67	1	1	2755	113	6		383	383	383	JJDBDNAI_00642	ANPACMBM_00538	MFAGGBDE_02123		2355_00515	3659_00575	3664_00537	3670_00576	DJEDFHEN_00548	KGELGKGC_00571		OLMKBIGO_00538	KNKLNGNO_02326	GAKPJOLL_00567	GEICEOLK_04143	JNDNKAMK_00560	NBNEHDEG_00634	OAGHKFEL_00529	FDBJBPCN_00289	DCFEHDEH_02431	ACPJEIPJ_00661	DMPLDJOG_01676	JHIFCEPG_00554	MIEOPNPI_00566	IGFFHHBP_00628	IGNECDKL_00547	KCBIHLMO_00534	AOAKNGNO_00589	DLEKPJPE_00609	HEFJEBFC_00551	NHPOJHGC_00600	MCKELHOB_04600	FCAPDDPO_04219	PMAFPOHA_00559	JHJLELJC_00593	IMPPHOBI_00577
proS		Proline--tRNA ligase	72	72	1	1	2754				152	1925	1685	JJDBDNAI_00643	ANPACMBM_00539	MFAGGBDE_02124	2142_00543	2355_00516	3659_00576	3664_00538	3670_00577	DJEDFHEN_00549	KGELGKGC_00572	KMKIKLBA_00213	OLMKBIGO_00539	KNKLNGNO_02325	GAKPJOLL_00568	GEICEOLK_04144	JNDNKAMK_00561	NBNEHDEG_00635	OAGHKFEL_00530	FDBJBPCN_00290	DCFEHDEH_02432	ACPJEIPJ_00662	DMPLDJOG_01677	JHIFCEPG_00555	MIEOPNPI_00567	IGFFHHBP_00629	IGNECDKL_00548	KCBIHLMO_00535	AOAKNGNO_00590	DLEKPJPE_00610	HEFJEBFC_00552	NHPOJHGC_00601	MCKELHOB_04601	FCAPDDPO_04218	PMAFPOHA_00560	JHJLELJC_00594	IMPPHOBI_00578
group_35055		IS110 family transposase ISStma7	18	22	1.23	1	3214	1	7256		914	914	914	JJDBDNAI_00644 JJDBDNAI_03437			2142_04577		3659_04281	3664_04284	3670_04279					KNKLNGNO_00692									DMPLDJOG_00166									NHPOJHGC_02609					IMPPHOBI_03028 IMPPHOBI_04304
group_5654		hypothetical protein	44	44	1	1	2740	1	7258		302	374	371	JJDBDNAI_00645	ANPACMBM_00540			2355_00517	3659_00577	3664_00812	3670_00776					KNKLNGNO_02324		GEICEOLK_04145				FDBJBPCN_00291	DCFEHDEH_02433		DMPLDJOG_01678	JHIFCEPG_00557	MIEOPNPI_00568	IGFFHHBP_00630	IGNECDKL_00549					NHPOJHGC_00602	MCKELHOB_00002	FCAPDDPO_04217	PMAFPOHA_00561		IMPPHOBI_00579
group_210		hypothetical protein	23	23	1	1	2745	1	6947		488	776	633	JJDBDNAI_00646						3664_00811	3670_00775	DJEDFHEN_00552					GAKPJOLL_00571				OAGHKFEL_00533			ACPJEIPJ_00665	DMPLDJOG_01680					KCBIHLMO_00539		DLEKPJPE_00613	HEFJEBFC_00555		MCKELHOB_00003			JHJLELJC_00597
group_212		hypothetical protein	50	50	1	1	2736	1	6936		476	518	506	JJDBDNAI_00647			2142_00546	2355_00519	3659_00579	3664_00810	3670_00774		KGELGKGC_00575	KMKIKLBA_00216		KNKLNGNO_02322		GEICEOLK_04147		NBNEHDEG_00638		FDBJBPCN_00293					MIEOPNPI_00570	IGFFHHBP_00632		KCBIHLMO_00540	AOAKNGNO_00593			NHPOJHGC_00604	MCKELHOB_00004	FCAPDDPO_04215	PMAFPOHA_00563		IMPPHOBI_00581
rimI		[Ribosomal protein S18]-alanine N-acetyltransferase	67	67	1	1	2734	1	6935		446	497	496	JJDBDNAI_00648	ANPACMBM_00543	MFAGGBDE_02128		2355_00520	3659_00580	3664_00809	3670_00773	DJEDFHEN_00553	KGELGKGC_00576		OLMKBIGO_00543	KNKLNGNO_02321	GAKPJOLL_00572	GEICEOLK_04148	JNDNKAMK_00566	NBNEHDEG_00639	OAGHKFEL_00534	FDBJBPCN_00294	DCFEHDEH_02436	ACPJEIPJ_00666	DMPLDJOG_01681	JHIFCEPG_00560	MIEOPNPI_00571	IGFFHHBP_00633	IGNECDKL_00552	KCBIHLMO_00541	AOAKNGNO_00594	DLEKPJPE_00614	HEFJEBFC_00556	NHPOJHGC_00605	MCKELHOB_00005	FCAPDDPO_04214	PMAFPOHA_00564	JHJLELJC_00598	IMPPHOBI_00582
group_2070		hypothetical protein	10	10	1	1	1555	1	6923		254	821	764	JJDBDNAI_00649						3664_00808	3670_00772														DMPLDJOG_01683					KCBIHLMO_00542					MCKELHOB_00006
valS		Valine--tRNA ligase	71	71	1	1	2732	1	6930		1244	2843	2801	JJDBDNAI_00650	ANPACMBM_00545	MFAGGBDE_02130	2142_00549	2355_00522	3659_00582	3664_00807	3670_00771	DJEDFHEN_00555	KGELGKGC_00578		OLMKBIGO_00545	KNKLNGNO_02319	GAKPJOLL_00574	GEICEOLK_04150	JNDNKAMK_00568	NBNEHDEG_00641	OAGHKFEL_00536	FDBJBPCN_00296	DCFEHDEH_02438	ACPJEIPJ_00668	DMPLDJOG_01684	JHIFCEPG_00562	MIEOPNPI_00573	IGFFHHBP_00635	IGNECDKL_00554	KCBIHLMO_00543	AOAKNGNO_00596	DLEKPJPE_00616	HEFJEBFC_00558	NHPOJHGC_00607	MCKELHOB_00007	FCAPDDPO_04212	PMAFPOHA_00566	JHJLELJC_00600	IMPPHOBI_00584
holC		DNA polymerase III subunit chi	65	65	1	1	2726	1	6929		419	425	424	JJDBDNAI_00651	ANPACMBM_00547	MFAGGBDE_02132	2142_00550	2355_00523	3659_00583	3664_00806	3670_00770	DJEDFHEN_00557	KGELGKGC_00579			KNKLNGNO_02318	GAKPJOLL_00576	GEICEOLK_04151			OAGHKFEL_00538	FDBJBPCN_00297	DCFEHDEH_02440	ACPJEIPJ_00670	DMPLDJOG_01685	JHIFCEPG_00564	MIEOPNPI_00574	IGFFHHBP_00636	IGNECDKL_00556	KCBIHLMO_00544		DLEKPJPE_00618	HEFJEBFC_00560	NHPOJHGC_00608	MCKELHOB_00008	FCAPDDPO_04211	PMAFPOHA_00567	JHJLELJC_00602	IMPPHOBI_00585
pepA		putative cytosol aminopeptidase	72	72	1	1	2725				1475	1478	1477	JJDBDNAI_00652	ANPACMBM_00548	MFAGGBDE_02133	2142_00551	2355_00524	3659_00584	3664_00805	3670_00769	DJEDFHEN_00558	KGELGKGC_00580	KMKIKLBA_00221	OLMKBIGO_00548	KNKLNGNO_02317	GAKPJOLL_00577	GEICEOLK_04152	JNDNKAMK_00571	NBNEHDEG_00643	OAGHKFEL_00539	FDBJBPCN_00298	DCFEHDEH_02441	ACPJEIPJ_00671	DMPLDJOG_01686	JHIFCEPG_00565	MIEOPNPI_00575	IGFFHHBP_00637	IGNECDKL_00557	KCBIHLMO_00545	AOAKNGNO_00598	DLEKPJPE_00619	HEFJEBFC_00561	NHPOJHGC_00609	MCKELHOB_00009	FCAPDDPO_04210	PMAFPOHA_00568	JHJLELJC_00603	IMPPHOBI_00586
lptF		Lipopolysaccharide export system permease protein LptF	69	69	1	1	2719	130	18		731	1082	1076	JJDBDNAI_00653	ANPACMBM_00549	MFAGGBDE_02134	2142_00552	2355_00525	3659_00585	3664_00804	3670_00768	DJEDFHEN_00559	KGELGKGC_00581		OLMKBIGO_00549	KNKLNGNO_02316	GAKPJOLL_00578	GEICEOLK_04153	JNDNKAMK_00572	NBNEHDEG_00644	OAGHKFEL_00540	FDBJBPCN_00299	DCFEHDEH_02442	ACPJEIPJ_00672	DMPLDJOG_01687	JHIFCEPG_00566	MIEOPNPI_00576	IGFFHHBP_00638	IGNECDKL_00558	KCBIHLMO_00546	AOAKNGNO_00599	DLEKPJPE_00620	HEFJEBFC_00562	NHPOJHGC_00610	MCKELHOB_00010	FCAPDDPO_04209	PMAFPOHA_00569	JHJLELJC_00604	IMPPHOBI_00587
lptG		Lipopolysaccharide export system permease protein LptG	42	42	1	1	2718	130	17		398	1106	1089	JJDBDNAI_00654			2142_00553	2355_00526	3659_00586	3664_00803	3670_00767					KNKLNGNO_02315		GEICEOLK_04154				FDBJBPCN_00300			DMPLDJOG_01688		MIEOPNPI_00577	IGFFHHBP_00639						NHPOJHGC_00611	MCKELHOB_00011	FCAPDDPO_04208	PMAFPOHA_00570		IMPPHOBI_00588
group_5259		hypothetical protein	40	40	1	1	2717	130	13		137	872	853	JJDBDNAI_00655			2142_00554	2355_00527	3659_00587	3664_00802	3670_00766										OAGHKFEL_00542			ACPJEIPJ_00674	DMPLDJOG_01689		MIEOPNPI_00578	IGFFHHBP_00640					HEFJEBFC_00564		MCKELHOB_00012	FCAPDDPO_04207		JHJLELJC_00606	IMPPHOBI_00589
group_5957		hypothetical protein	42	42	1	1	2716	130	11		491	491	491	JJDBDNAI_00656			2142_00555	2355_00528	3659_00588	3664_00801	3670_00765					KNKLNGNO_02313		GEICEOLK_04156				FDBJBPCN_00302			DMPLDJOG_01690		MIEOPNPI_00579	IGFFHHBP_00641						NHPOJHGC_00613	MCKELHOB_00013	FCAPDDPO_04206	PMAFPOHA_00572		IMPPHOBI_00590
xerD		Tyrosine recombinase XerD	72	72	1	1	2714				977	977	977	JJDBDNAI_00657	ANPACMBM_00552	MFAGGBDE_02137	2142_00556	2355_00529	3659_00589	3664_00800	3670_00764	DJEDFHEN_00562	KGELGKGC_00584	KMKIKLBA_00226	OLMKBIGO_00552	KNKLNGNO_02312	GAKPJOLL_00581	GEICEOLK_04157	JNDNKAMK_00575	NBNEHDEG_00648	OAGHKFEL_00544	FDBJBPCN_00303	DCFEHDEH_02446	ACPJEIPJ_00676	DMPLDJOG_01691	JHIFCEPG_00569	MIEOPNPI_00580	IGFFHHBP_00642	IGNECDKL_00561	KCBIHLMO_00549	AOAKNGNO_00603	DLEKPJPE_00623	HEFJEBFC_00566	NHPOJHGC_00614	MCKELHOB_00014	FCAPDDPO_04205	PMAFPOHA_00573	JHJLELJC_00608	IMPPHOBI_00591
dsbC		Thiol:disulfide interchange protein DsbC	71	71	1	1	2710	1	7679		782	914	786	JJDBDNAI_00658	ANPACMBM_00553	MFAGGBDE_02138	2142_00557	2355_00530	3659_00590	3664_00799	3670_00763	DJEDFHEN_00563	KGELGKGC_00585		OLMKBIGO_00553	KNKLNGNO_02311	GAKPJOLL_00582	GEICEOLK_04158	JNDNKAMK_00576	NBNEHDEG_00649	OAGHKFEL_00545	FDBJBPCN_00304	DCFEHDEH_02447	ACPJEIPJ_00677	DMPLDJOG_01692	JHIFCEPG_00570	MIEOPNPI_00581	IGFFHHBP_00643	IGNECDKL_00562	KCBIHLMO_00550	AOAKNGNO_00604	DLEKPJPE_00624	HEFJEBFC_00567	NHPOJHGC_00615	MCKELHOB_00015	FCAPDDPO_04204	PMAFPOHA_00574	JHJLELJC_00609	IMPPHOBI_00592
chtA		hypothetical protein	71	71	1	1	2709	1	7689		1514	2111	2091	JJDBDNAI_00659	ANPACMBM_00554	MFAGGBDE_02139	2142_00558	2355_00531	3659_00591	3664_00798	3670_00762	DJEDFHEN_00564	KGELGKGC_00586		OLMKBIGO_00554	KNKLNGNO_02310	GAKPJOLL_00583	GEICEOLK_04159	JNDNKAMK_00577	NBNEHDEG_00650	OAGHKFEL_00546	FDBJBPCN_00305	DCFEHDEH_02448	ACPJEIPJ_00678	DMPLDJOG_01693	JHIFCEPG_00571	MIEOPNPI_00582	IGFFHHBP_00644	IGNECDKL_00563	KCBIHLMO_00551	AOAKNGNO_00605	DLEKPJPE_00625	HEFJEBFC_00568	NHPOJHGC_00616	MCKELHOB_00016	FCAPDDPO_04203	PMAFPOHA_00575	JHJLELJC_00610	IMPPHOBI_00593
purL		Phosphoribosylformylglycinamidine synthase	58	58	1	1	2696	1	7691		638	3920	3862	JJDBDNAI_00660	ANPACMBM_00555	MFAGGBDE_02142	2142_00559	2355_00532	3659_00592	3664_00539	3670_00578		KGELGKGC_00587		OLMKBIGO_00555	KNKLNGNO_02309	GAKPJOLL_00586	GEICEOLK_04160			OAGHKFEL_00548	FDBJBPCN_00306	DCFEHDEH_02449		DMPLDJOG_01694	JHIFCEPG_00572	MIEOPNPI_00583	IGFFHHBP_00645	IGNECDKL_00566	KCBIHLMO_00552				NHPOJHGC_00617	MCKELHOB_00017	FCAPDDPO_04202	PMAFPOHA_00576		IMPPHOBI_00594
group_1068		hypothetical protein	43	43	1	1	1580	1	7647		2042	7181	7054	JJDBDNAI_00661			2142_00560	2355_00533	3659_00593	3664_00540	3670_00579					KNKLNGNO_02308		GEICEOLK_04161				FDBJBPCN_00307	DCFEHDEH_02450		DMPLDJOG_01695		MIEOPNPI_00584	IGFFHHBP_00646						NHPOJHGC_00618	MCKELHOB_00018	FCAPDDPO_04201	PMAFPOHA_00577		IMPPHOBI_00595
bprV_1		Extracellular basic protease	43	43	1	1	2679	1	7646		1892	1892	1892	JJDBDNAI_00662			2142_00561	2355_00534	3659_00594	3664_00541	3670_00580					KNKLNGNO_02307		GEICEOLK_04162				FDBJBPCN_00308	DCFEHDEH_02451		DMPLDJOG_01696		MIEOPNPI_00585	IGFFHHBP_00647						NHPOJHGC_00619	MCKELHOB_00019	FCAPDDPO_04200	PMAFPOHA_00578		IMPPHOBI_00596
xpsE		Type II secretion system protein E	66	66	1	1	2683	1	7663		1193	1724	1711	JJDBDNAI_00663	ANPACMBM_00558	MFAGGBDE_02145	2142_00562	2355_00535	3659_00595	3664_00542	3670_00581		KGELGKGC_00590	KMKIKLBA_00232	OLMKBIGO_00558	KNKLNGNO_02306		GEICEOLK_04163	JNDNKAMK_00581	NBNEHDEG_00655	OAGHKFEL_00551	FDBJBPCN_00309	DCFEHDEH_02452	ACPJEIPJ_00684	DMPLDJOG_01697	JHIFCEPG_00575	MIEOPNPI_00586	IGFFHHBP_00648	IGNECDKL_00569		AOAKNGNO_00609	DLEKPJPE_00630	HEFJEBFC_00572	NHPOJHGC_00620	MCKELHOB_00020	FCAPDDPO_04199	PMAFPOHA_00579	JHJLELJC_00614	IMPPHOBI_00597
epsF_1		Type II secretion system protein F	43	43	1	1	2678	1	7652		326	1220	1199	JJDBDNAI_00664			2142_00563	2355_00536	3659_00596	3664_00543	3670_00582					KNKLNGNO_02305		GEICEOLK_04164				FDBJBPCN_00310	DCFEHDEH_02453		DMPLDJOG_01698		MIEOPNPI_00587	IGFFHHBP_00649						NHPOJHGC_00621	MCKELHOB_00021	FCAPDDPO_04198	PMAFPOHA_00580		IMPPHOBI_00598
xcpT_1		Type II secretion system protein G	72	72	1	1	2677				383	443	442	JJDBDNAI_00665	ANPACMBM_00560	MFAGGBDE_02148	2142_00564	2355_00537	3659_00597	3664_00544	3670_00583	DJEDFHEN_00570	KGELGKGC_00592	KMKIKLBA_00234	OLMKBIGO_00560	KNKLNGNO_02304	GAKPJOLL_00591	GEICEOLK_04165	JNDNKAMK_00583	NBNEHDEG_00657	OAGHKFEL_00553	FDBJBPCN_00311	DCFEHDEH_02454	ACPJEIPJ_00686	DMPLDJOG_01699	JHIFCEPG_00577	MIEOPNPI_00588	IGFFHHBP_00650	IGNECDKL_00571	KCBIHLMO_00557	AOAKNGNO_00611	DLEKPJPE_00632	HEFJEBFC_00574	NHPOJHGC_00622	MCKELHOB_00022	FCAPDDPO_04197	PMAFPOHA_00581	JHJLELJC_00616	IMPPHOBI_00599
group_3698		hypothetical protein	69	69	1	1	2663	1	13656		416	494	492	JJDBDNAI_00666	ANPACMBM_00561	MFAGGBDE_02149	2142_00565	2355_00538	3659_00598	3664_00545	3670_00584	DJEDFHEN_00571	KGELGKGC_00593		OLMKBIGO_00561	KNKLNGNO_02303	GAKPJOLL_00592	GEICEOLK_04166	JNDNKAMK_00584	NBNEHDEG_00658	OAGHKFEL_00554	FDBJBPCN_00312	DCFEHDEH_02455	ACPJEIPJ_00687	DMPLDJOG_01700	JHIFCEPG_00578	MIEOPNPI_00589	IGFFHHBP_00651	IGNECDKL_00572	KCBIHLMO_00558	AOAKNGNO_00612	DLEKPJPE_00633	HEFJEBFC_00575	NHPOJHGC_00623	MCKELHOB_00023	FCAPDDPO_04196	PMAFPOHA_00582	JHJLELJC_00617	IMPPHOBI_00600
group_6777		hypothetical protein	50	50	1	1	2660	1	13650		356	425	423	JJDBDNAI_00667			2142_00566	2355_00539	3659_00599	3664_00546	3670_00585				OLMKBIGO_00562	KNKLNGNO_02302		GEICEOLK_04167	JNDNKAMK_00585	NBNEHDEG_00659	OAGHKFEL_00555	FDBJBPCN_00313	DCFEHDEH_02456		DMPLDJOG_01701		MIEOPNPI_00590	IGFFHHBP_00652			AOAKNGNO_00613			NHPOJHGC_00624	MCKELHOB_00024	FCAPDDPO_04195	PMAFPOHA_00583		IMPPHOBI_00601
group_4217		hypothetical protein	60	60	1	1	2661	1	13652		491	632	629	JJDBDNAI_00668	ANPACMBM_00563		2142_00567	2355_00540	3659_00600	3664_00547	3670_00586		KGELGKGC_00595		OLMKBIGO_00563	KNKLNGNO_02301		GEICEOLK_04168	JNDNKAMK_00586	NBNEHDEG_00660	OAGHKFEL_00556	FDBJBPCN_00314	DCFEHDEH_02457	ACPJEIPJ_00689	DMPLDJOG_01702	JHIFCEPG_00580	MIEOPNPI_00591	IGFFHHBP_00653	IGNECDKL_00574		AOAKNGNO_00614	DLEKPJPE_00635	HEFJEBFC_00577	NHPOJHGC_00625	MCKELHOB_00025	FCAPDDPO_04194	PMAFPOHA_00584	JHJLELJC_00619	IMPPHOBI_00602
group_11008		hypothetical protein	43	43	1	1	2651	1	13643		863	866	863	JJDBDNAI_00669			2142_00568	2355_00541	3659_00601	3664_00548	3670_00587					KNKLNGNO_02300		GEICEOLK_04169				FDBJBPCN_00315	DCFEHDEH_02458		DMPLDJOG_01703		MIEOPNPI_00592	IGFFHHBP_00654						NHPOJHGC_00626	MCKELHOB_00026	FCAPDDPO_04193	PMAFPOHA_00585		IMPPHOBI_00603
group_9119		hypothetical protein	43	43	1	1	2652	1	13644		890	1145	1139	JJDBDNAI_00670			2142_00569	2355_00542	3659_00602	3664_00549	3670_00588					KNKLNGNO_02299		GEICEOLK_04170				FDBJBPCN_00316	DCFEHDEH_02459		DMPLDJOG_01704		MIEOPNPI_00593	IGFFHHBP_00655						NHPOJHGC_00627	MCKELHOB_00027	FCAPDDPO_04192	PMAFPOHA_00586		IMPPHOBI_00604
group_1072		hypothetical protein	71	71	1	1	2653	1	13680		542	725	711	JJDBDNAI_00671	ANPACMBM_00566	MFAGGBDE_02155	2142_00570	2355_00543	3659_00603	3664_00550	3670_00589	DJEDFHEN_00576	KGELGKGC_00598		OLMKBIGO_00566	KNKLNGNO_02298	GAKPJOLL_00597	GEICEOLK_04171	JNDNKAMK_00589	NBNEHDEG_00663	OAGHKFEL_00559	FDBJBPCN_00317	DCFEHDEH_02460	ACPJEIPJ_00692	DMPLDJOG_01705	JHIFCEPG_00583	MIEOPNPI_00594	IGFFHHBP_00656	IGNECDKL_00577	KCBIHLMO_00563	AOAKNGNO_00617	DLEKPJPE_00638	HEFJEBFC_00580	NHPOJHGC_00628	MCKELHOB_00028	FCAPDDPO_04191	PMAFPOHA_00587	JHJLELJC_00622	IMPPHOBI_00605
group_10547		hypothetical protein	43	43	1	1	2646	1	13681		791	806	794	JJDBDNAI_00672			2142_00571	2355_00544	3659_00604	3664_00551	3670_00590					KNKLNGNO_02297		GEICEOLK_04172				FDBJBPCN_00318	DCFEHDEH_02461		DMPLDJOG_01706		MIEOPNPI_00595	IGFFHHBP_00657						NHPOJHGC_00629	MCKELHOB_00029	FCAPDDPO_04190	PMAFPOHA_00588		IMPPHOBI_00606
xpsD		Secretin XpsD	43	43	1	1	2644	1	13683		716	2201	2166	JJDBDNAI_00673			2142_00572	2355_00545	3659_00605	3664_00552	3670_00591					KNKLNGNO_02296		GEICEOLK_04173				FDBJBPCN_00319	DCFEHDEH_02462		DMPLDJOG_01707		MIEOPNPI_00596	IGFFHHBP_00658						NHPOJHGC_00630	MCKELHOB_00030	FCAPDDPO_04189	PMAFPOHA_00589		IMPPHOBI_00607
group_35049		IS110 family transposase ISStma7	11	11	1	1	2643	1	13684		914	914	914	JJDBDNAI_00674																					DMPLDJOG_01708									NHPOJHGC_00631
group_7986		hypothetical protein	11	11	1	1	1598	1	13685		89	89	89	JJDBDNAI_00675				2355_00546												NBNEHDEG_00666					DMPLDJOG_01709					KCBIHLMO_00566	AOAKNGNO_00620			NHPOJHGC_00632
group_1671		hypothetical protein	70	70	1	1	2642	1	13690		116	854	840	JJDBDNAI_00676	ANPACMBM_00569	MFAGGBDE_02158	2142_00573	2355_00547	3659_00606	3664_00553	3670_00592	DJEDFHEN_00579	KGELGKGC_00601		OLMKBIGO_00569	KNKLNGNO_02295	GAKPJOLL_00600	GEICEOLK_04174	JNDNKAMK_00594	NBNEHDEG_00667	OAGHKFEL_00562	FDBJBPCN_00320	DCFEHDEH_02463	ACPJEIPJ_00695	DMPLDJOG_01710	JHIFCEPG_00586	MIEOPNPI_00597	IGFFHHBP_00659	IGNECDKL_00580	KCBIHLMO_00567	AOAKNGNO_00621	DLEKPJPE_00641	HEFJEBFC_00583	NHPOJHGC_00633	MCKELHOB_00031	FCAPDDPO_04188	PMAFPOHA_00590	JHJLELJC_00625	IMPPHOBI_00608
wbbL		N-acetylglucosaminyl-diphospho-decaprenol L-rhamnosyltransferase	63	63	1	1	2636	1	13638		422	839	832	JJDBDNAI_00677	ANPACMBM_00570	MFAGGBDE_02159	2142_00574	2355_00548	3659_00607	3664_00554	3670_00593	DJEDFHEN_00580	KGELGKGC_00602		OLMKBIGO_00570	KNKLNGNO_02294	GAKPJOLL_00601	GEICEOLK_04175	JNDNKAMK_00595	NBNEHDEG_00668	OAGHKFEL_00563	FDBJBPCN_00321	DCFEHDEH_02464	ACPJEIPJ_00696	DMPLDJOG_01711	JHIFCEPG_00587	MIEOPNPI_00598	IGFFHHBP_00660	IGNECDKL_00581		AOAKNGNO_00622	DLEKPJPE_00642	HEFJEBFC_00584	NHPOJHGC_00634	MCKELHOB_00032	FCAPDDPO_04187	PMAFPOHA_00591	JHJLELJC_00626	IMPPHOBI_00609
pncB2		Nicotinate phosphoribosyltransferase 2	71	71	1	1	2635	1	13637		698	1271	1186	JJDBDNAI_00678	ANPACMBM_00571	MFAGGBDE_02160	2142_00575	2355_00549	3659_00608	3664_00555	3670_00594	DJEDFHEN_00581	KGELGKGC_00603		OLMKBIGO_00572	KNKLNGNO_02293	GAKPJOLL_00602	GEICEOLK_04176	JNDNKAMK_00596	NBNEHDEG_00669	OAGHKFEL_00564	FDBJBPCN_00322	DCFEHDEH_02465	ACPJEIPJ_00697	DMPLDJOG_01712	JHIFCEPG_00588	MIEOPNPI_00599	IGFFHHBP_00661	IGNECDKL_00582	KCBIHLMO_00569	AOAKNGNO_00623	DLEKPJPE_00643	HEFJEBFC_00585	NHPOJHGC_00635	MCKELHOB_00033	FCAPDDPO_04186	PMAFPOHA_00592	JHJLELJC_00627	IMPPHOBI_00610
group_4218		hypothetical protein	64	64	1	1	2629	1	13635		365	365	365	JJDBDNAI_00679	ANPACMBM_00572	MFAGGBDE_02161	2142_00576	2355_00550	3659_00609	3664_00556	3670_00595	DJEDFHEN_00582	KGELGKGC_00604		OLMKBIGO_00573	KNKLNGNO_02292	GAKPJOLL_00603	GEICEOLK_04177	JNDNKAMK_00597	NBNEHDEG_00670	OAGHKFEL_00565	FDBJBPCN_00323	DCFEHDEH_02466	ACPJEIPJ_00698	DMPLDJOG_01713	JHIFCEPG_00589	MIEOPNPI_00600	IGFFHHBP_00662	IGNECDKL_00583	KCBIHLMO_00570	AOAKNGNO_00624	DLEKPJPE_00644	HEFJEBFC_00586	NHPOJHGC_00636	MCKELHOB_00034	FCAPDDPO_04185	PMAFPOHA_00593	JHJLELJC_00628	IMPPHOBI_00611
smf-1		Major fimbrial subunit SMF-1	64	64	1	1	2628	1	13634		533	539	538	JJDBDNAI_00680	ANPACMBM_00573	MFAGGBDE_02162	2142_00577	2355_00551	3659_00610	3664_00557	3670_00596	DJEDFHEN_00583	KGELGKGC_00605			KNKLNGNO_02291	GAKPJOLL_00604	GEICEOLK_04178	JNDNKAMK_00598	NBNEHDEG_00671	OAGHKFEL_00566	FDBJBPCN_00324	DCFEHDEH_02467	ACPJEIPJ_00699	DMPLDJOG_01714	JHIFCEPG_00590	MIEOPNPI_00601	IGFFHHBP_00663	IGNECDKL_00584	KCBIHLMO_00571	AOAKNGNO_00625	DLEKPJPE_00645	HEFJEBFC_00587	NHPOJHGC_00637	MCKELHOB_00035	FCAPDDPO_04184	PMAFPOHA_00594		IMPPHOBI_00612
yadV_1		putative fimbrial chaperone YadV	66	66	1	1	2627	1	13632		728	1094	734	JJDBDNAI_00681	ANPACMBM_00574	MFAGGBDE_02163	2142_00578	2355_00552	3659_00611	3664_00558	3670_00597	DJEDFHEN_00584	KGELGKGC_00606		OLMKBIGO_00575	KNKLNGNO_02290	GAKPJOLL_00605	GEICEOLK_04179	JNDNKAMK_00599	NBNEHDEG_00672	OAGHKFEL_00567	FDBJBPCN_00325	DCFEHDEH_02468	ACPJEIPJ_00700	DMPLDJOG_01715	JHIFCEPG_00591	MIEOPNPI_00602	IGFFHHBP_00664	IGNECDKL_00585	KCBIHLMO_00572	AOAKNGNO_00626	DLEKPJPE_00646	HEFJEBFC_00588	NHPOJHGC_00638	MCKELHOB_00036	FCAPDDPO_04183	PMAFPOHA_00595	JHJLELJC_00630	IMPPHOBI_00613
fimD		Outer membrane usher protein FimD	68	68	1	1	2626	1	13631		1466	2693	2462	JJDBDNAI_00682	ANPACMBM_00575	MFAGGBDE_02164	2142_00579	2355_00553	3659_00612	3664_00559	3670_00598	DJEDFHEN_00585	KGELGKGC_00607		OLMKBIGO_00576	KNKLNGNO_02289	GAKPJOLL_00606	GEICEOLK_04180	JNDNKAMK_00600	NBNEHDEG_00673	OAGHKFEL_00568	FDBJBPCN_00326	DCFEHDEH_02469	ACPJEIPJ_00701	DMPLDJOG_01716	JHIFCEPG_00592	MIEOPNPI_00603	IGFFHHBP_00665	IGNECDKL_00586	KCBIHLMO_00573	AOAKNGNO_00627	DLEKPJPE_00647	HEFJEBFC_00589	NHPOJHGC_00639	MCKELHOB_00037	FCAPDDPO_04182	PMAFPOHA_00596	JHJLELJC_00631	IMPPHOBI_00614
mrkD		Fimbria adhesin protein	64	64	1	1	2620	1	13630		410	1037	1021	JJDBDNAI_00683	ANPACMBM_00576	MFAGGBDE_02165	2142_00580	2355_00554	3659_00613	3664_00560	3670_00599	DJEDFHEN_00586	KGELGKGC_00608			KNKLNGNO_02288	GAKPJOLL_00607	GEICEOLK_04181	JNDNKAMK_00601	NBNEHDEG_00674	OAGHKFEL_00569	FDBJBPCN_00327	DCFEHDEH_02470	ACPJEIPJ_00702	DMPLDJOG_01717	JHIFCEPG_00593	MIEOPNPI_00604	IGFFHHBP_00666	IGNECDKL_00587	KCBIHLMO_00574	AOAKNGNO_00628	DLEKPJPE_00648	HEFJEBFC_00590	NHPOJHGC_00640	MCKELHOB_00038	FCAPDDPO_04181	PMAFPOHA_00597		IMPPHOBI_00615
wecB		UDP-N-acetylglucosamine 2-epimerase	55	55	1	1	2615	1	13628		830	1592	1170	JJDBDNAI_00684	ANPACMBM_00577		2142_00581	2355_00555	3659_00614	3664_00561	3670_00600	DJEDFHEN_00587					GAKPJOLL_00608		JNDNKAMK_00602	NBNEHDEG_00675	OAGHKFEL_00570			ACPJEIPJ_00703	DMPLDJOG_01718	JHIFCEPG_00594	MIEOPNPI_00605	IGFFHHBP_00667	IGNECDKL_00588	KCBIHLMO_00575	AOAKNGNO_00629	DLEKPJPE_00649	HEFJEBFC_00591	NHPOJHGC_00641	MCKELHOB_00039	FCAPDDPO_04180	PMAFPOHA_00598	JHJLELJC_00633	IMPPHOBI_00616
group_545		hypothetical protein	55	55	1	1	2614	1	13627		641	2201	2165	JJDBDNAI_00685	ANPACMBM_00578	MFAGGBDE_02167	2142_00582	2355_00556	3659_00615	3664_00562	3670_00601	DJEDFHEN_00588				KNKLNGNO_02286	GAKPJOLL_00609		JNDNKAMK_00603	NBNEHDEG_00676	OAGHKFEL_00571			ACPJEIPJ_00704	DMPLDJOG_01719	JHIFCEPG_00595	MIEOPNPI_00606	IGFFHHBP_00668		KCBIHLMO_00576	AOAKNGNO_00630	DLEKPJPE_00650	HEFJEBFC_00592	NHPOJHGC_00642	MCKELHOB_00040	FCAPDDPO_04179	PMAFPOHA_00599	JHJLELJC_00634	IMPPHOBI_00617
group_307		hypothetical protein	52	52	1	1	2613	1	13625		1223	2147	2129	JJDBDNAI_00686	ANPACMBM_00579	MFAGGBDE_02168	2142_00583	2355_00557	3659_00616	3664_00563	3670_00602	DJEDFHEN_00589					GAKPJOLL_00610		JNDNKAMK_00604	NBNEHDEG_00677	OAGHKFEL_00572			ACPJEIPJ_00705	DMPLDJOG_01720	JHIFCEPG_00596	MIEOPNPI_00607	IGFFHHBP_00669		KCBIHLMO_00577	AOAKNGNO_00631	DLEKPJPE_00651	HEFJEBFC_00593	NHPOJHGC_00643	MCKELHOB_00041	FCAPDDPO_04178	PMAFPOHA_00600		IMPPHOBI_00618
group_374		hypothetical protein	55	55	1	1	2612	1	13624		614	2849	2774	JJDBDNAI_00687	ANPACMBM_00580	MFAGGBDE_02170	2142_00584	2355_00558	3659_00617	3664_00564	3670_00603	DJEDFHEN_00590					GAKPJOLL_00611		JNDNKAMK_00605	NBNEHDEG_00678	OAGHKFEL_00573			ACPJEIPJ_00706	DMPLDJOG_01721	JHIFCEPG_00597	MIEOPNPI_00608	IGFFHHBP_00670		KCBIHLMO_00578	AOAKNGNO_00632	DLEKPJPE_00652	HEFJEBFC_00594	NHPOJHGC_00644	MCKELHOB_00042	FCAPDDPO_04177	PMAFPOHA_00601	JHJLELJC_00636	IMPPHOBI_00619
group_648		hypothetical protein	57	57	1	1	2610	1	13621		197	1097	985	JJDBDNAI_00688	ANPACMBM_00581	MFAGGBDE_02171	2142_00585	2355_00559	3659_00618	3664_00565	3670_00604	DJEDFHEN_00591				KNKLNGNO_02282	GAKPJOLL_00612		JNDNKAMK_00606	NBNEHDEG_00679	OAGHKFEL_00574			ACPJEIPJ_00707	DMPLDJOG_01722	JHIFCEPG_00598	MIEOPNPI_00609	IGFFHHBP_00671	IGNECDKL_00590	KCBIHLMO_00579	AOAKNGNO_00633	DLEKPJPE_00653	HEFJEBFC_00595	NHPOJHGC_00645	MCKELHOB_00043	FCAPDDPO_04176	PMAFPOHA_00602	JHJLELJC_00637	IMPPHOBI_00620
adeP		Adenine permease AdeP	72	72	1	1	2598				1316	1406	1317	JJDBDNAI_00689	ANPACMBM_00582	MFAGGBDE_02172	2142_00586	2355_00560	3659_00619	3664_00566	3670_00605	DJEDFHEN_00592	KGELGKGC_00619	KMKIKLBA_00251	OLMKBIGO_00587	KNKLNGNO_02281	GAKPJOLL_00613	GEICEOLK_04192	JNDNKAMK_00607	NBNEHDEG_00680	OAGHKFEL_00575	FDBJBPCN_00337	DCFEHDEH_02480	ACPJEIPJ_00708	DMPLDJOG_01723	JHIFCEPG_00599	MIEOPNPI_00610	IGFFHHBP_00672	IGNECDKL_00591	KCBIHLMO_00580	AOAKNGNO_00634	DLEKPJPE_00654	HEFJEBFC_00596	NHPOJHGC_00646	MCKELHOB_00044	FCAPDDPO_04175	PMAFPOHA_00603	JHJLELJC_00638	IMPPHOBI_00621
ettA		Energy-dependent translational throttle protein EttA	72	72	1	1	2570				1538	1700	1664	JJDBDNAI_00690	ANPACMBM_00583	MFAGGBDE_02174	2142_00587	2355_00561	3659_00620	3664_00567	3670_00606	DJEDFHEN_00593	KGELGKGC_00620	KMKIKLBA_00252	OLMKBIGO_00588	KNKLNGNO_02280	GAKPJOLL_00614	GEICEOLK_04193	JNDNKAMK_00609	NBNEHDEG_00681	OAGHKFEL_00576	FDBJBPCN_00340	DCFEHDEH_02481	ACPJEIPJ_00709	DMPLDJOG_01724	JHIFCEPG_00600	MIEOPNPI_00611	IGFFHHBP_00673	IGNECDKL_00592	KCBIHLMO_00581	AOAKNGNO_00635	DLEKPJPE_00655	HEFJEBFC_00597	NHPOJHGC_00647	MCKELHOB_00045	FCAPDDPO_04174	PMAFPOHA_00605	JHJLELJC_00641	IMPPHOBI_00622
group_4688		hypothetical protein	59	59	1	1	2567	424	1		344	479	470	JJDBDNAI_00691	ANPACMBM_00584	MFAGGBDE_02175	2142_00588	2355_00562	3659_00621	3664_00568	3670_00607					KNKLNGNO_02279	GAKPJOLL_00615	GEICEOLK_04194		NBNEHDEG_00682	OAGHKFEL_00577	FDBJBPCN_00341		ACPJEIPJ_00710	DMPLDJOG_01725	JHIFCEPG_00601	MIEOPNPI_00612	IGFFHHBP_00674	IGNECDKL_00593		AOAKNGNO_00636	DLEKPJPE_00656	HEFJEBFC_00598	NHPOJHGC_00648	MCKELHOB_00046	FCAPDDPO_04173	PMAFPOHA_00606	JHJLELJC_00642	IMPPHOBI_00623
glyA		Serine hydroxymethyltransferase	72	72	1	1	2566				1043	1349	1251	JJDBDNAI_00692	ANPACMBM_00585	MFAGGBDE_02176	2142_00589	2355_00563	3659_00622	3664_00569	3670_00608	DJEDFHEN_00595	KGELGKGC_00622	KMKIKLBA_00254	OLMKBIGO_00590	KNKLNGNO_02278	GAKPJOLL_00616	GEICEOLK_04195	JNDNKAMK_00611	NBNEHDEG_00683	OAGHKFEL_00578	FDBJBPCN_00342	DCFEHDEH_02483	ACPJEIPJ_00711	DMPLDJOG_01726	JHIFCEPG_00602	MIEOPNPI_00613	IGFFHHBP_00675	IGNECDKL_00594	KCBIHLMO_00583	AOAKNGNO_00637	DLEKPJPE_00657	HEFJEBFC_00599	NHPOJHGC_00649	MCKELHOB_00047	FCAPDDPO_04172	PMAFPOHA_00607	JHJLELJC_00643	IMPPHOBI_00624
group_7276		hypothetical protein	20	20	1	1	2562	954	2		473	473	473	JJDBDNAI_00693														GEICEOLK_04196				FDBJBPCN_00343			DMPLDJOG_01727		MIEOPNPI_00614	IGFFHHBP_00676								FCAPDDPO_04171	PMAFPOHA_00608
group_13937		hypothetical protein	6	6	1	1	1652	954	1		419	419	419	JJDBDNAI_00694																					DMPLDJOG_01728		MIEOPNPI_00615									FCAPDDPO_04170
group_3202		hypothetical protein	24	24	1	1	2560	954	7		383	449	446	JJDBDNAI_00695											OLMKBIGO_00592			GEICEOLK_04198		NBNEHDEG_00685		FDBJBPCN_00345			DMPLDJOG_01729		MIEOPNPI_00616	IGFFHHBP_00678			AOAKNGNO_00639					FCAPDDPO_04169	PMAFPOHA_00610
nrdR		Transcriptional repressor NrdR	72	72	1	1	2559				356	521	518	JJDBDNAI_00696	ANPACMBM_00588	MFAGGBDE_02180	2142_00593	2355_00567	3659_00626	3664_00573	3670_00612	DJEDFHEN_00598	KGELGKGC_00626	KMKIKLBA_00256	OLMKBIGO_00593	KNKLNGNO_02274	GAKPJOLL_00619	GEICEOLK_04199	JNDNKAMK_00615	NBNEHDEG_00686	OAGHKFEL_00581	FDBJBPCN_00346	DCFEHDEH_02487	ACPJEIPJ_00714	DMPLDJOG_01730	JHIFCEPG_00605	MIEOPNPI_00617	IGFFHHBP_00679	IGNECDKL_00597	KCBIHLMO_00586	AOAKNGNO_00640	DLEKPJPE_00660	HEFJEBFC_00602	NHPOJHGC_00653	MCKELHOB_00051	FCAPDDPO_04168	PMAFPOHA_00611	JHJLELJC_00646	IMPPHOBI_00628
ribD		Riboflavin biosynthesis protein RibD	67	67	1	1	2558	97	34		1085	1190	1094	JJDBDNAI_00697	ANPACMBM_00589	MFAGGBDE_02181	2142_00594	2355_00568	3659_00627	3664_00574	3670_00613	DJEDFHEN_00599		KMKIKLBA_00257	OLMKBIGO_00594	KNKLNGNO_02273	GAKPJOLL_00620	GEICEOLK_04200	JNDNKAMK_00616	NBNEHDEG_00687	OAGHKFEL_00582	FDBJBPCN_00347	DCFEHDEH_02488	ACPJEIPJ_00715	DMPLDJOG_01731	JHIFCEPG_00606	MIEOPNPI_00618	IGFFHHBP_00680	IGNECDKL_00598	KCBIHLMO_00587	AOAKNGNO_00641	DLEKPJPE_00661	HEFJEBFC_00603	NHPOJHGC_00654	MCKELHOB_00052	FCAPDDPO_04167	PMAFPOHA_00612	JHJLELJC_00647	IMPPHOBI_00629
group_7277		hypothetical protein	16	16	1	1	1690	97	16		359	428	423	JJDBDNAI_00698																		FDBJBPCN_00348					MIEOPNPI_00619	IGFFHHBP_00681								FCAPDDPO_04166	PMAFPOHA_00613
group_897		hypothetical protein	57	57	1	1	2554	97	50		770	884	880	JJDBDNAI_00699	ANPACMBM_00591		2142_00597	2355_00571	3659_00630	3664_00577	3670_00616				OLMKBIGO_00596	KNKLNGNO_02270		GEICEOLK_04202		NBNEHDEG_00690	OAGHKFEL_00585	FDBJBPCN_00354		ACPJEIPJ_00717	DMPLDJOG_01734	JHIFCEPG_00608	MIEOPNPI_00621	IGFFHHBP_00682	IGNECDKL_00600		AOAKNGNO_00644	DLEKPJPE_00662	HEFJEBFC_00605	NHPOJHGC_00657	MCKELHOB_00055	FCAPDDPO_04165	PMAFPOHA_00619	JHJLELJC_00649	IMPPHOBI_00632
group_9738		hypothetical protein	6	6	1	1	2553	97	17		623	623	623	JJDBDNAI_00700																NBNEHDEG_00691					DMPLDJOG_01735						AOAKNGNO_00645
ribE		Riboflavin synthase	72	72	1	1	2541				602	803	626	JJDBDNAI_00701	ANPACMBM_00593	MFAGGBDE_02185	2142_00599	2355_00573	3659_00632	3664_00579	3670_00618	DJEDFHEN_00604	KGELGKGC_00635	KMKIKLBA_00263	OLMKBIGO_00598	KNKLNGNO_02268	GAKPJOLL_00625	GEICEOLK_04204	JNDNKAMK_00620	NBNEHDEG_00692	OAGHKFEL_00591	FDBJBPCN_00356	DCFEHDEH_02493	ACPJEIPJ_00719	DMPLDJOG_01736	JHIFCEPG_00610	MIEOPNPI_00623	IGFFHHBP_00684	IGNECDKL_00603	KCBIHLMO_00591	AOAKNGNO_00646	DLEKPJPE_00664	HEFJEBFC_00607	NHPOJHGC_00659	MCKELHOB_00057	FCAPDDPO_04163	PMAFPOHA_00621	JHJLELJC_00651	IMPPHOBI_00634
ribBA		Riboflavin biosynthesis protein RibBA	72	72	1	1	2538				1100	1262	1102	JJDBDNAI_00702	ANPACMBM_00594	MFAGGBDE_02186	2142_00600	2355_00574	3659_00633	3664_00580	3670_00619	DJEDFHEN_00605	KGELGKGC_00636	KMKIKLBA_00264	OLMKBIGO_00599	KNKLNGNO_02267	GAKPJOLL_00626	GEICEOLK_04205	JNDNKAMK_00621	NBNEHDEG_00693	OAGHKFEL_00592	FDBJBPCN_00357	DCFEHDEH_02494	ACPJEIPJ_00720	DMPLDJOG_01737	JHIFCEPG_00611	MIEOPNPI_00624	IGFFHHBP_00685	IGNECDKL_00604	KCBIHLMO_00592	AOAKNGNO_00647	DLEKPJPE_00665	HEFJEBFC_00608	NHPOJHGC_00660	MCKELHOB_00058	FCAPDDPO_04162	PMAFPOHA_00622	JHJLELJC_00652	IMPPHOBI_00635
ribH		6,7-dimethyl-8-ribityllumazine synthase	51	51	1	1	2537	312	1		281	554	465	JJDBDNAI_00703	ANPACMBM_00595	MFAGGBDE_02187						DJEDFHEN_00606	KGELGKGC_00637	KMKIKLBA_00265	OLMKBIGO_00600		GAKPJOLL_00627	GEICEOLK_04206	JNDNKAMK_00622	NBNEHDEG_00694	OAGHKFEL_00593	FDBJBPCN_00358	DCFEHDEH_02495	ACPJEIPJ_00721		JHIFCEPG_00612	MIEOPNPI_00625	IGFFHHBP_00686	IGNECDKL_00605	KCBIHLMO_00593	AOAKNGNO_00648	DLEKPJPE_00666	HEFJEBFC_00609			FCAPDDPO_04161	PMAFPOHA_00623	JHJLELJC_00653
nusB		Transcription antitermination protein NusB	72	72	1	1	2536				476	494	479	JJDBDNAI_00704	ANPACMBM_00596	MFAGGBDE_02188	2142_00602	2355_00576	3659_00635	3664_00582	3670_00621	DJEDFHEN_00607	KGELGKGC_00638	KMKIKLBA_00266	OLMKBIGO_00601	KNKLNGNO_02265	GAKPJOLL_00628	GEICEOLK_04207	JNDNKAMK_00623	NBNEHDEG_00695	OAGHKFEL_00594	FDBJBPCN_00359	DCFEHDEH_02496	ACPJEIPJ_00722	DMPLDJOG_01739	JHIFCEPG_00613	MIEOPNPI_00626	IGFFHHBP_00687	IGNECDKL_00606	KCBIHLMO_00594	AOAKNGNO_00649	DLEKPJPE_00667	HEFJEBFC_00610	NHPOJHGC_00662	MCKELHOB_00060	FCAPDDPO_04160	PMAFPOHA_00624	JHJLELJC_00654	IMPPHOBI_00637
thiL		Thiamine-monophosphate kinase	66	66	1	1	2515	60	100		962	1064	968	JJDBDNAI_00705	ANPACMBM_00597	MFAGGBDE_02189	2142_00603	2355_00577	3659_00636	3664_00583	3670_00622	DJEDFHEN_00608			OLMKBIGO_00602	KNKLNGNO_02264	GAKPJOLL_00629	GEICEOLK_04208	JNDNKAMK_00624		OAGHKFEL_00595	FDBJBPCN_00360		ACPJEIPJ_00723	DMPLDJOG_01740	JHIFCEPG_00614	MIEOPNPI_00627	IGFFHHBP_00688	IGNECDKL_00607	KCBIHLMO_00595			HEFJEBFC_00611	NHPOJHGC_00663	MCKELHOB_00061	FCAPDDPO_04159	PMAFPOHA_00625	JHJLELJC_00655	IMPPHOBI_00638
yadV_2		putative fimbrial chaperone YadV	22	22	1	1	1761	60	29		257	722	679	JJDBDNAI_00706				2355_00578	3659_00637	3664_00584	3670_00623					KNKLNGNO_02263									DMPLDJOG_01741			IGFFHHBP_00689							MCKELHOB_00062				IMPPHOBI_00639
ycbV		putative fimbrial-like protein YcbV	29	29	1	1	2500	60	24		368	731	516	JJDBDNAI_00707			2142_00605	2355_00579	3659_00638	3664_00585	3670_00624					KNKLNGNO_02262									DMPLDJOG_01742			IGFFHHBP_00690						NHPOJHGC_00665	MCKELHOB_00063				IMPPHOBI_00640
group_6786		hypothetical protein	28	28	1	1	2497	60	23		767	1028	908	JJDBDNAI_00708			2142_00606	2355_00580	3659_00639	3664_00586	3670_00625					KNKLNGNO_02261									DMPLDJOG_01743			IGFFHHBP_00691						NHPOJHGC_00666	MCKELHOB_00064				IMPPHOBI_00641
fimD_2		Outer membrane usher protein FimD	29	29	1	1	2496	60	22		842	2486	2429	JJDBDNAI_00709			2142_00607	2355_00581	3659_00640	3664_00587	3670_00626					KNKLNGNO_02260									DMPLDJOG_01744			IGFFHHBP_00692						NHPOJHGC_00667	MCKELHOB_00065				IMPPHOBI_00642
group_9121		hypothetical protein	29	29	1	1	2495	60	21		338	503	497	JJDBDNAI_00710			2142_00608	2355_00582	3659_00641	3664_00588	3670_00627					KNKLNGNO_02259									DMPLDJOG_01745			IGFFHHBP_00693						NHPOJHGC_00668	MCKELHOB_00066				IMPPHOBI_00643
group_7121		hypothetical protein	21	21	1	1	2491	60	19		1319	2000	1967	JJDBDNAI_00711				2355_00583	3659_00642	3664_00589	3670_00628					KNKLNGNO_02258									DMPLDJOG_01746			IGFFHHBP_00694							MCKELHOB_00067				IMPPHOBI_00644
group_458		putative FAD-linked oxidoreductase	72	72	1	1	2484				269	1385	1363	JJDBDNAI_00712	ANPACMBM_00599	MFAGGBDE_02197	2142_00610	2355_00584	3659_00643	3664_00590	3670_00629	DJEDFHEN_00614	KGELGKGC_00652	KMKIKLBA_00269	OLMKBIGO_00613	KNKLNGNO_02257	GAKPJOLL_00634	GEICEOLK_04212	JNDNKAMK_00636	NBNEHDEG_00704	OAGHKFEL_00598	FDBJBPCN_00372	DCFEHDEH_02505	ACPJEIPJ_00725	DMPLDJOG_01747	JHIFCEPG_00616	MIEOPNPI_00630	IGFFHHBP_00695	IGNECDKL_00610	KCBIHLMO_00605	AOAKNGNO_00660	DLEKPJPE_00682	HEFJEBFC_00613	NHPOJHGC_00670	MCKELHOB_00068	FCAPDDPO_04156	PMAFPOHA_00637	JHJLELJC_00657	IMPPHOBI_00645
ybcI		Inner membrane protein YbcI	19	19	1	1	1795	1	705		578	578	578	JJDBDNAI_00713				2355_00585	3659_00644	3664_00591	3670_00630					KNKLNGNO_02256									DMPLDJOG_01748										MCKELHOB_00069				IMPPHOBI_00646
group_2171		hypothetical protein	69	69	1	1	2453	1	720		368	395	393	JJDBDNAI_00714	ANPACMBM_00601	MFAGGBDE_02200	2142_00612	2355_00586	3659_00645	3664_00592	3670_00631	DJEDFHEN_00616	KGELGKGC_00653		OLMKBIGO_00615	KNKLNGNO_02255	GAKPJOLL_00636	GEICEOLK_04214	JNDNKAMK_00638	NBNEHDEG_00706	OAGHKFEL_00600	FDBJBPCN_00374	DCFEHDEH_02507	ACPJEIPJ_00727	DMPLDJOG_01749	JHIFCEPG_00618	MIEOPNPI_00632	IGFFHHBP_00697	IGNECDKL_00612	KCBIHLMO_00607	AOAKNGNO_00662	DLEKPJPE_00684	HEFJEBFC_00615	NHPOJHGC_00672	MCKELHOB_00070	FCAPDDPO_04154	PMAFPOHA_00639	JHJLELJC_00659	IMPPHOBI_00647
lpoA		hypothetical protein	30	30	1	1	2451	1	721		707	1733	1688	JJDBDNAI_00715			2142_00613	2355_00587	3659_00646	3664_00593	3670_00632				OLMKBIGO_00616	KNKLNGNO_02254								ACPJEIPJ_00728	DMPLDJOG_01750			IGFFHHBP_00698		KCBIHLMO_00608					MCKELHOB_00071	FCAPDDPO_04153			IMPPHOBI_00648
rsmI		Ribosomal RNA small subunit methyltransferase I	69	69	1	1	2446	1	727		152	818	808	JJDBDNAI_00716	ANPACMBM_00603	MFAGGBDE_02202	2142_00614	2355_00588	3659_00647	3664_00594	3670_00633	DJEDFHEN_00618	KGELGKGC_00655		OLMKBIGO_00617	KNKLNGNO_02253	GAKPJOLL_00638	GEICEOLK_04216	JNDNKAMK_00640	NBNEHDEG_00708	OAGHKFEL_00602	FDBJBPCN_00376	DCFEHDEH_02509	ACPJEIPJ_00729	DMPLDJOG_01751	JHIFCEPG_00620	MIEOPNPI_00634	IGFFHHBP_00699	IGNECDKL_00614	KCBIHLMO_00609	AOAKNGNO_00664	DLEKPJPE_00686	HEFJEBFC_00617	NHPOJHGC_00674	MCKELHOB_00072	FCAPDDPO_04152	PMAFPOHA_00641	JHJLELJC_00661	IMPPHOBI_00649
group_5963		hypothetical protein	28	28	1	1	1818	1	699		479	479	479	JJDBDNAI_00717			2142_00617	2355_00589	3659_00650	3664_00597	3670_00636					KNKLNGNO_02252		GEICEOLK_04217				FDBJBPCN_00377					MIEOPNPI_00635									FCAPDDPO_04149	PMAFPOHA_00642
group_249		hypothetical protein	70	70	1	1	2325	1	739		539	803	769	JJDBDNAI_00718	ANPACMBM_00605	MFAGGBDE_02204	2142_00618	2355_00590	3659_00651	3664_00598	3670_00637	DJEDFHEN_00620	KGELGKGC_00657		OLMKBIGO_00621	KNKLNGNO_02251	GAKPJOLL_00640	GEICEOLK_04218	JNDNKAMK_00642	NBNEHDEG_00710	OAGHKFEL_00604	FDBJBPCN_00378	DCFEHDEH_02511	ACPJEIPJ_00733	DMPLDJOG_01753	JHIFCEPG_00622	MIEOPNPI_00636	IGFFHHBP_00701	IGNECDKL_00616	KCBIHLMO_00613	AOAKNGNO_00666	DLEKPJPE_00688	HEFJEBFC_00619	NHPOJHGC_00676	MCKELHOB_00074	FCAPDDPO_04148	PMAFPOHA_00643	JHJLELJC_00663	IMPPHOBI_00653
mraZ		Transcriptional regulator MraZ	72	72	1	1	2318				401	506	448	JJDBDNAI_00719	ANPACMBM_00606	MFAGGBDE_02205	2142_00619	2355_00591	3659_00652	3664_00599	3670_00638	DJEDFHEN_00621	KGELGKGC_00658	KMKIKLBA_00275	OLMKBIGO_00622	KNKLNGNO_02250	GAKPJOLL_00641	GEICEOLK_04219	JNDNKAMK_00643	NBNEHDEG_00711	OAGHKFEL_00605	FDBJBPCN_00379	DCFEHDEH_02512	ACPJEIPJ_00734	DMPLDJOG_01754	JHIFCEPG_00623	MIEOPNPI_00637	IGFFHHBP_00702	IGNECDKL_00617	KCBIHLMO_00614	AOAKNGNO_00667	DLEKPJPE_00689	HEFJEBFC_00620	NHPOJHGC_00677	MCKELHOB_00075	FCAPDDPO_04147	PMAFPOHA_00644	JHJLELJC_00664	IMPPHOBI_00654
rsmH		Ribosomal RNA small subunit methyltransferase H	72	72	1	1	2316				968	983	968	JJDBDNAI_00720	ANPACMBM_00607	MFAGGBDE_02206	2142_00620	2355_00592	3659_00653	3664_00600	3670_00639	DJEDFHEN_00622	KGELGKGC_00659	KMKIKLBA_00276	OLMKBIGO_00623	KNKLNGNO_02249	GAKPJOLL_00642	GEICEOLK_04220	JNDNKAMK_00644	NBNEHDEG_00712	OAGHKFEL_00606	FDBJBPCN_00380	DCFEHDEH_02513	ACPJEIPJ_00735	DMPLDJOG_01755	JHIFCEPG_00624	MIEOPNPI_00638	IGFFHHBP_00703	IGNECDKL_00618	KCBIHLMO_00615	AOAKNGNO_00668	DLEKPJPE_00690	HEFJEBFC_00621	NHPOJHGC_00678	MCKELHOB_00076	FCAPDDPO_04146	PMAFPOHA_00645	JHJLELJC_00665	IMPPHOBI_00655
ftsL		hypothetical protein	71	71	1	1	2315	445	1		263	263	263	JJDBDNAI_00721	ANPACMBM_00608	MFAGGBDE_02207	2142_00621	2355_00593	3659_00654	3664_00601	3670_00640	DJEDFHEN_00623	KGELGKGC_00660	KMKIKLBA_00277	OLMKBIGO_00624	KNKLNGNO_02248	GAKPJOLL_00643	GEICEOLK_04221	JNDNKAMK_00645	NBNEHDEG_00713	OAGHKFEL_00607	FDBJBPCN_00381	DCFEHDEH_02514	ACPJEIPJ_00736	DMPLDJOG_01756	JHIFCEPG_00625	MIEOPNPI_00639	IGFFHHBP_00704	IGNECDKL_00619	KCBIHLMO_00616	AOAKNGNO_00669	DLEKPJPE_00691	HEFJEBFC_00622	NHPOJHGC_00679	MCKELHOB_00077	FCAPDDPO_04145	PMAFPOHA_00646	JHJLELJC_00666	IMPPHOBI_00656
ftsI		Peptidoglycan D,D-transpeptidase FtsI	72	72	1	1	2314				416	1847	1824	JJDBDNAI_00722	ANPACMBM_00609	MFAGGBDE_02208	2142_00622	2355_00594	3659_00655	3664_00602	3670_00641	DJEDFHEN_00624	KGELGKGC_00661	KMKIKLBA_00278	OLMKBIGO_00625	KNKLNGNO_02247	GAKPJOLL_00644	GEICEOLK_04222	JNDNKAMK_00646	NBNEHDEG_00714	OAGHKFEL_00608	FDBJBPCN_00382	DCFEHDEH_02515	ACPJEIPJ_00737	DMPLDJOG_01757	JHIFCEPG_00626	MIEOPNPI_00640	IGFFHHBP_00705	IGNECDKL_00620	KCBIHLMO_00617	AOAKNGNO_00670	DLEKPJPE_00692	HEFJEBFC_00623	NHPOJHGC_00680	MCKELHOB_00078	FCAPDDPO_04144	PMAFPOHA_00647	JHJLELJC_00667	IMPPHOBI_00657
murE		UDP-N-acetylmuramoyl-L-alanyl-D-glutamate--2,6-diaminopimelate ligase	69	69	1	1	2313	418	1		1262	1559	1506	JJDBDNAI_00723	ANPACMBM_00610	MFAGGBDE_02209	2142_00623	2355_00595	3659_00656	3664_00603	3670_00642	DJEDFHEN_00625	KGELGKGC_00662		OLMKBIGO_00626	KNKLNGNO_02246	GAKPJOLL_00645	GEICEOLK_04223	JNDNKAMK_00647	NBNEHDEG_00715	OAGHKFEL_00609	FDBJBPCN_00383	DCFEHDEH_02516	ACPJEIPJ_00738	DMPLDJOG_01758	JHIFCEPG_00627	MIEOPNPI_00641	IGFFHHBP_00706	IGNECDKL_00621	KCBIHLMO_00618	AOAKNGNO_00671	DLEKPJPE_00693	HEFJEBFC_00624	NHPOJHGC_00681	MCKELHOB_00079	FCAPDDPO_04143	PMAFPOHA_00648	JHJLELJC_00668	IMPPHOBI_00658
murF		UDP-N-acetylmuramoyl-tripeptide--D-alanyl-D-alanine ligase	72	72	1	1	2312				1391	1394	1393	JJDBDNAI_00724	ANPACMBM_00611	MFAGGBDE_02210	2142_00624	2355_00596	3659_00657	3664_00604	3670_00643	DJEDFHEN_00626	KGELGKGC_00663	KMKIKLBA_00280	OLMKBIGO_00627	KNKLNGNO_02245	GAKPJOLL_00646	GEICEOLK_04224	JNDNKAMK_00648	NBNEHDEG_00716	OAGHKFEL_00610	FDBJBPCN_00384	DCFEHDEH_02517	ACPJEIPJ_00739	DMPLDJOG_01759	JHIFCEPG_00628	MIEOPNPI_00642	IGFFHHBP_00707	IGNECDKL_00622	KCBIHLMO_00619	AOAKNGNO_00672	DLEKPJPE_00694	HEFJEBFC_00625	NHPOJHGC_00682	MCKELHOB_00080	FCAPDDPO_04142	PMAFPOHA_00649	JHJLELJC_00669	IMPPHOBI_00659
mraY		Phospho-N-acetylmuramoyl-pentapeptide-transferase	72	72	1	1	2309				1085	1085	1085	JJDBDNAI_00725	ANPACMBM_00612	MFAGGBDE_02211	2142_00625	2355_00597	3659_00658	3664_00605	3670_00644	DJEDFHEN_00627	KGELGKGC_00664	KMKIKLBA_00281	OLMKBIGO_00628	KNKLNGNO_02244	GAKPJOLL_00647	GEICEOLK_04225	JNDNKAMK_00649	NBNEHDEG_00717	OAGHKFEL_00611	FDBJBPCN_00385	DCFEHDEH_02518	ACPJEIPJ_00740	DMPLDJOG_01760	JHIFCEPG_00629	MIEOPNPI_00643	IGFFHHBP_00708	IGNECDKL_00623	KCBIHLMO_00620	AOAKNGNO_00673	DLEKPJPE_00695	HEFJEBFC_00626	NHPOJHGC_00683	MCKELHOB_00081	FCAPDDPO_04141	PMAFPOHA_00650	JHJLELJC_00670	IMPPHOBI_00660
ftsW		putative peptidoglycan glycosyltransferase FtsW	71	71	1	1	2308	307	2		365	1325	1306	JJDBDNAI_00726	ANPACMBM_00613	MFAGGBDE_02212	2142_00626	2355_00598	3659_00659	3664_00606	3670_00645	DJEDFHEN_00628	KGELGKGC_00665	KMKIKLBA_00282	OLMKBIGO_00629	KNKLNGNO_02243	GAKPJOLL_00648	GEICEOLK_04226	JNDNKAMK_00650	NBNEHDEG_00718	OAGHKFEL_00612	FDBJBPCN_00386	DCFEHDEH_02519	ACPJEIPJ_00741	DMPLDJOG_01761	JHIFCEPG_00630	MIEOPNPI_00644	IGFFHHBP_00709	IGNECDKL_00624	KCBIHLMO_00621	AOAKNGNO_00674	DLEKPJPE_00696	HEFJEBFC_00627	NHPOJHGC_00684	MCKELHOB_00082	FCAPDDPO_04140	PMAFPOHA_00651	JHJLELJC_00671	IMPPHOBI_00661
murG		UDP-N-acetylglucosamine--N-acetylmuramyl-(pentapeptide) pyrophosphoryl-undecaprenol N-acetylglucosamine transferase	72	72	1	1	2307				1085	1097	1087	JJDBDNAI_00727	ANPACMBM_00614	MFAGGBDE_02214	2142_00627	2355_00599	3659_00660	3664_00607	3670_00646	DJEDFHEN_00629	KGELGKGC_00666	KMKIKLBA_00283	OLMKBIGO_00630	KNKLNGNO_02242	GAKPJOLL_00649	GEICEOLK_04227	JNDNKAMK_00651	NBNEHDEG_00719	OAGHKFEL_00613	FDBJBPCN_00387	DCFEHDEH_02520	ACPJEIPJ_00742	DMPLDJOG_01762	JHIFCEPG_00631	MIEOPNPI_00645	IGFFHHBP_00710	IGNECDKL_00625	KCBIHLMO_00622	AOAKNGNO_00675	DLEKPJPE_00697	HEFJEBFC_00628	NHPOJHGC_00685	MCKELHOB_00083	FCAPDDPO_04139	PMAFPOHA_00652	JHJLELJC_00672	IMPPHOBI_00662
murC		UDP-N-acetylmuramate--L-alanine ligase	72	72	1	1	2306				1436	1685	1440	JJDBDNAI_00728	ANPACMBM_00615	MFAGGBDE_02215	2142_00628	2355_00600	3659_00661	3664_00608	3670_00647	DJEDFHEN_00630	KGELGKGC_00667	KMKIKLBA_00284	OLMKBIGO_00631	KNKLNGNO_02241	GAKPJOLL_00650	GEICEOLK_04228	JNDNKAMK_00652	NBNEHDEG_00720	OAGHKFEL_00614	FDBJBPCN_00388	DCFEHDEH_02521	ACPJEIPJ_00743	DMPLDJOG_01763	JHIFCEPG_00632	MIEOPNPI_00646	IGFFHHBP_00711	IGNECDKL_00626	KCBIHLMO_00623	AOAKNGNO_00676	DLEKPJPE_00698	HEFJEBFC_00629	NHPOJHGC_00686	MCKELHOB_00084	FCAPDDPO_04138	PMAFPOHA_00653	JHJLELJC_00673	IMPPHOBI_00663
ddlB		D-alanine--D-alanine ligase B	70	70	1	1	2304	148	1		548	1004	956	JJDBDNAI_00729	ANPACMBM_00616	MFAGGBDE_02216	2142_00629	2355_00601	3659_00662	3664_00609	3670_00648	DJEDFHEN_00631	KGELGKGC_00668		OLMKBIGO_00632	KNKLNGNO_02240	GAKPJOLL_00651	GEICEOLK_04229	JNDNKAMK_00653	NBNEHDEG_00721	OAGHKFEL_00615	FDBJBPCN_00389	DCFEHDEH_02522	ACPJEIPJ_00744	DMPLDJOG_01764	JHIFCEPG_00633	MIEOPNPI_00647	IGFFHHBP_00712	IGNECDKL_00627	KCBIHLMO_00624	AOAKNGNO_00677	DLEKPJPE_00699	HEFJEBFC_00631	NHPOJHGC_00687	MCKELHOB_00085	FCAPDDPO_04137	PMAFPOHA_00654	JHJLELJC_00674	IMPPHOBI_00664
ftsQ		Cell division protein FtsQ	69	69	1	1	2303	148	6		749	749	749	JJDBDNAI_00730	ANPACMBM_00617	MFAGGBDE_02217	2142_00630	2355_00602	3659_00663	3664_00610	3670_00649	DJEDFHEN_00632	KGELGKGC_00669		OLMKBIGO_00633	KNKLNGNO_02239	GAKPJOLL_00652	GEICEOLK_04230	JNDNKAMK_00654	NBNEHDEG_00722	OAGHKFEL_00616	FDBJBPCN_00390	DCFEHDEH_02523	ACPJEIPJ_00745	DMPLDJOG_01765	JHIFCEPG_00634	MIEOPNPI_00648	IGFFHHBP_00713	IGNECDKL_00628	KCBIHLMO_00625	AOAKNGNO_00678	DLEKPJPE_00700	HEFJEBFC_00632	NHPOJHGC_00688	MCKELHOB_00086	FCAPDDPO_04136	PMAFPOHA_00655	JHJLELJC_00675	IMPPHOBI_00665
ftsA		Cell division protein FtsA	71	71	1	1	2302	148	5		1064	1247	1232	JJDBDNAI_00731	ANPACMBM_00618	MFAGGBDE_02218	2142_00631	2355_00603	3659_00664	3664_00611	3670_00650	DJEDFHEN_00633	KGELGKGC_00670	KMKIKLBA_00287	OLMKBIGO_00634	KNKLNGNO_02238	GAKPJOLL_00653	GEICEOLK_04231	JNDNKAMK_00655	NBNEHDEG_00723	OAGHKFEL_00617	FDBJBPCN_00391	DCFEHDEH_02524	ACPJEIPJ_00746	DMPLDJOG_01766	JHIFCEPG_00635	MIEOPNPI_00649	IGFFHHBP_00714	IGNECDKL_00629	KCBIHLMO_00626	AOAKNGNO_00679	DLEKPJPE_00701		NHPOJHGC_00689	MCKELHOB_00087	FCAPDDPO_04135	PMAFPOHA_00656	JHJLELJC_00676	IMPPHOBI_00666
ftsZ		Cell division protein FtsZ	72	72	1	1	2301				1235	1235	1235	JJDBDNAI_00732	ANPACMBM_00619	MFAGGBDE_02219	2142_00632	2355_00604	3659_00665	3664_00612	3670_00651	DJEDFHEN_00634	KGELGKGC_00671	KMKIKLBA_00288	OLMKBIGO_00635	KNKLNGNO_02237	GAKPJOLL_00654	GEICEOLK_04232	JNDNKAMK_00656	NBNEHDEG_00724	OAGHKFEL_00618	FDBJBPCN_00392	DCFEHDEH_02525	ACPJEIPJ_00747	DMPLDJOG_01767	JHIFCEPG_00636	MIEOPNPI_00650	IGFFHHBP_00715	IGNECDKL_00630	KCBIHLMO_00627	AOAKNGNO_00680	DLEKPJPE_00702	HEFJEBFC_00634	NHPOJHGC_00690	MCKELHOB_00088	FCAPDDPO_04134	PMAFPOHA_00657	JHJLELJC_00677	IMPPHOBI_00667
lpxC		UDP-3-O-acyl-N-acetylglucosamine deacetylase	72	72	1	1	2300				581	911	904	JJDBDNAI_00733	ANPACMBM_00620	MFAGGBDE_02220	2142_00633	2355_00605	3659_00666	3664_00613	3670_00652	DJEDFHEN_00635	KGELGKGC_00672	KMKIKLBA_00289	OLMKBIGO_00636	KNKLNGNO_02236	GAKPJOLL_00655	GEICEOLK_04233	JNDNKAMK_00657	NBNEHDEG_00725	OAGHKFEL_00619	FDBJBPCN_00393	DCFEHDEH_02526	ACPJEIPJ_00748	DMPLDJOG_01768	JHIFCEPG_00637	MIEOPNPI_00651	IGFFHHBP_00716	IGNECDKL_00631	KCBIHLMO_00628	AOAKNGNO_00681	DLEKPJPE_00703	HEFJEBFC_00635	NHPOJHGC_00691	MCKELHOB_00089	FCAPDDPO_04133	PMAFPOHA_00658	JHJLELJC_00678	IMPPHOBI_00668
group_6797		hypothetical protein	70	70	1	1	2299	206	3		449	449	449	JJDBDNAI_00734	ANPACMBM_00621	MFAGGBDE_02221	2142_00634	2355_00606	3659_00667	3664_00614	3670_00653	DJEDFHEN_00636	KGELGKGC_00673		OLMKBIGO_00637	KNKLNGNO_02235	GAKPJOLL_00656	GEICEOLK_04234	JNDNKAMK_00658	NBNEHDEG_00726	OAGHKFEL_00620	FDBJBPCN_00394	DCFEHDEH_02527	ACPJEIPJ_00749	DMPLDJOG_01769	JHIFCEPG_00638	MIEOPNPI_00652	IGFFHHBP_00717	IGNECDKL_00632	KCBIHLMO_00629	AOAKNGNO_00682	DLEKPJPE_00704	HEFJEBFC_00636	NHPOJHGC_00692	MCKELHOB_00090	FCAPDDPO_04132	PMAFPOHA_00659	JHJLELJC_00679	IMPPHOBI_00669
mepM		hypothetical protein	46	46	1	1	2298	206	5		329	956	931	JJDBDNAI_00735			2142_00635	2355_00607	3659_00668	3664_00615	3670_00654			KMKIKLBA_00291		KNKLNGNO_02234		GEICEOLK_04235		NBNEHDEG_00727		FDBJBPCN_00395			DMPLDJOG_01770		MIEOPNPI_00653	IGFFHHBP_00718			AOAKNGNO_00683			NHPOJHGC_00693	MCKELHOB_00091	FCAPDDPO_04131	PMAFPOHA_00660		IMPPHOBI_00670
secA		Protein translocase subunit SecA	72	72	1	1	2297				2726	2732	2731	JJDBDNAI_00736	ANPACMBM_00623	MFAGGBDE_02223	2142_00636	2355_00608	3659_00669	3664_00616	3670_00655	DJEDFHEN_00638	KGELGKGC_00675	KMKIKLBA_00292	OLMKBIGO_00639	KNKLNGNO_02233	GAKPJOLL_00658	GEICEOLK_04236	JNDNKAMK_00660	NBNEHDEG_00728	OAGHKFEL_00622	FDBJBPCN_00396	DCFEHDEH_02529	ACPJEIPJ_00751	DMPLDJOG_01771	JHIFCEPG_00640	MIEOPNPI_00654	IGFFHHBP_00719	IGNECDKL_00634	KCBIHLMO_00631	AOAKNGNO_00684	DLEKPJPE_00706	HEFJEBFC_00638	NHPOJHGC_00694	MCKELHOB_00092	FCAPDDPO_04130	PMAFPOHA_00661	JHJLELJC_00681	IMPPHOBI_00671
thiE_1		hypothetical protein	57	57	1	1	2279	24	37		956	995	956	JJDBDNAI_00737			2142_00637	2355_00609	3659_00670	3664_00617	3670_00656		KGELGKGC_00676		OLMKBIGO_00640	KNKLNGNO_02232		GEICEOLK_04237	JNDNKAMK_00661	NBNEHDEG_00729	OAGHKFEL_00623	FDBJBPCN_00397	DCFEHDEH_02530	ACPJEIPJ_00752	DMPLDJOG_01772		MIEOPNPI_00655	IGFFHHBP_00720			AOAKNGNO_00685	DLEKPJPE_00707	HEFJEBFC_00639	NHPOJHGC_00695	MCKELHOB_00093	FCAPDDPO_04129	PMAFPOHA_00662	JHJLELJC_00682	IMPPHOBI_00672
group_9124		hypothetical protein	40	40	1	1	1842	24	31		584	584	584	JJDBDNAI_00738			2142_00638	2355_00610	3659_00671	3664_00618	3670_00657					KNKLNGNO_02231		GEICEOLK_04238				FDBJBPCN_00398			DMPLDJOG_01773		MIEOPNPI_00656	IGFFHHBP_00721						NHPOJHGC_00696	MCKELHOB_00094	FCAPDDPO_04128	PMAFPOHA_00663		IMPPHOBI_00673
metF		5,10-methylenetetrahydrofolate reductase	71	71	1	1	2277	24	82		725	827	825	JJDBDNAI_00739	ANPACMBM_00626	MFAGGBDE_02226	2142_00639	2355_00611	3659_00672	3664_00619	3670_00658	DJEDFHEN_00641	KGELGKGC_00678		OLMKBIGO_00642	KNKLNGNO_02230	GAKPJOLL_00661	GEICEOLK_04239	JNDNKAMK_00663	NBNEHDEG_00731	OAGHKFEL_00625	FDBJBPCN_00399	DCFEHDEH_02532	ACPJEIPJ_00754	DMPLDJOG_01774	JHIFCEPG_00643	MIEOPNPI_00657	IGFFHHBP_00722	IGNECDKL_00640	KCBIHLMO_00634	AOAKNGNO_00687	DLEKPJPE_00709	HEFJEBFC_00641	NHPOJHGC_00697	MCKELHOB_00095	FCAPDDPO_04127	PMAFPOHA_00664	JHJLELJC_00684	IMPPHOBI_00674
menH_1		hypothetical protein	46	46	1	1	1847	24	65		926	926	926	JJDBDNAI_00740			2142_00640	2355_00612	3659_00673	3664_00620	3670_00659					KNKLNGNO_02229		GEICEOLK_04240		NBNEHDEG_00732		FDBJBPCN_00400			DMPLDJOG_01775		MIEOPNPI_00658	IGFFHHBP_00723			AOAKNGNO_00688			NHPOJHGC_00698	MCKELHOB_00096	FCAPDDPO_04126	PMAFPOHA_00665		IMPPHOBI_00675
group_4694		hypothetical protein	50	50	1	1	1848	24	84		1046	1073	1046	JJDBDNAI_00741			2142_00641	2355_00613	3659_00674	3664_00621	3670_00660					KNKLNGNO_02228		GEICEOLK_04241		NBNEHDEG_00733		FDBJBPCN_00401		ACPJEIPJ_00756	DMPLDJOG_01776		MIEOPNPI_00659	IGFFHHBP_00724				DLEKPJPE_00711	HEFJEBFC_00643	NHPOJHGC_00699	MCKELHOB_00097	FCAPDDPO_04125	PMAFPOHA_00666	JHJLELJC_00686	IMPPHOBI_00676
btsR_2		Transcriptional regulatory protein BtsR	64	64	1	1	2252	24	96		731	731	731	JJDBDNAI_00742	ANPACMBM_00629	MFAGGBDE_02229	2142_00642	2355_00614	3659_00675	3664_00622	3670_00661	DJEDFHEN_00644			OLMKBIGO_00645	KNKLNGNO_02227	GAKPJOLL_00664	GEICEOLK_04242	JNDNKAMK_00666	NBNEHDEG_00734	OAGHKFEL_00628	FDBJBPCN_00402		ACPJEIPJ_00757	DMPLDJOG_01777	JHIFCEPG_00646	MIEOPNPI_00660	IGFFHHBP_00725	IGNECDKL_00643	KCBIHLMO_00637	AOAKNGNO_00690	DLEKPJPE_00712	HEFJEBFC_00644	NHPOJHGC_00700	MCKELHOB_00098	FCAPDDPO_04124	PMAFPOHA_00667	JHJLELJC_00687	IMPPHOBI_00677
ade_1		hypothetical protein	44	44	1	1	2223	24	90		605	1520	1485	JJDBDNAI_00743			2142_00643	2355_00615	3659_00676	3664_00623	3670_00662					KNKLNGNO_02226		GEICEOLK_04243		NBNEHDEG_00735		FDBJBPCN_00403			DMPLDJOG_01778		MIEOPNPI_00661	IGFFHHBP_00726						NHPOJHGC_00701	MCKELHOB_00099	FCAPDDPO_04123	PMAFPOHA_00668		IMPPHOBI_00678
group_898		hypothetical protein	51	51	1	1	2224	24	88		446	632	557	JJDBDNAI_00744		MFAGGBDE_02234	2142_00644	2355_00616	3659_00677	3664_00624	3670_00663		KGELGKGC_00683			KNKLNGNO_02225		GEICEOLK_04244		NBNEHDEG_00736		FDBJBPCN_00404			DMPLDJOG_01779	JHIFCEPG_00651	MIEOPNPI_00662	IGFFHHBP_00727		KCBIHLMO_00639	AOAKNGNO_00692	DLEKPJPE_00716		NHPOJHGC_00702	MCKELHOB_00100	FCAPDDPO_04122	PMAFPOHA_00669		IMPPHOBI_00679
group_12186		hypothetical protein	43	43	1	1	2225	24	87		485	485	485	JJDBDNAI_00745			2142_00645	2355_00617	3659_00678	3664_00625	3670_00664					KNKLNGNO_02224		GEICEOLK_04245		NBNEHDEG_00737		FDBJBPCN_00405			DMPLDJOG_01780		MIEOPNPI_00663	IGFFHHBP_00728						NHPOJHGC_00703	MCKELHOB_00101	FCAPDDPO_04121	PMAFPOHA_00670		IMPPHOBI_00680
ybaK		Cys-tRNA(Pro)/Cys-tRNA(Cys) deacylase YbaK	71	71	1	1	2228	24	112		473	548	516	JJDBDNAI_00746	ANPACMBM_00637	MFAGGBDE_02237	2142_00646	2355_00618	3659_00679	3664_00626	3670_00665	DJEDFHEN_00649	KGELGKGC_00686	KMKIKLBA_00302	OLMKBIGO_00650	KNKLNGNO_02223	GAKPJOLL_00669	GEICEOLK_04246	JNDNKAMK_00671	NBNEHDEG_00738	OAGHKFEL_00633	FDBJBPCN_00406	DCFEHDEH_02543	ACPJEIPJ_00762	DMPLDJOG_01781	JHIFCEPG_00654	MIEOPNPI_00664	IGFFHHBP_00729	IGNECDKL_00651	KCBIHLMO_00641	AOAKNGNO_00695	DLEKPJPE_00719	HEFJEBFC_00651	NHPOJHGC_00704	MCKELHOB_00102	FCAPDDPO_04120	PMAFPOHA_00671	JHJLELJC_00694	IMPPHOBI_00681
ahcY		Adenosylhomocysteinase	72	72	1	1	2217				821	1445	1436	JJDBDNAI_00747	ANPACMBM_00638	MFAGGBDE_02240	2142_00647	2355_00619	3659_00680	3664_00627	3670_00666	DJEDFHEN_00650	KGELGKGC_00688	KMKIKLBA_00303	OLMKBIGO_00651	KNKLNGNO_02222	GAKPJOLL_00670	GEICEOLK_04247	JNDNKAMK_00672	NBNEHDEG_00739	OAGHKFEL_00634	FDBJBPCN_00407	DCFEHDEH_02544	ACPJEIPJ_00763	DMPLDJOG_01782	JHIFCEPG_00656	MIEOPNPI_00665	IGFFHHBP_00730	IGNECDKL_00652	KCBIHLMO_00644	AOAKNGNO_00696	DLEKPJPE_00721	HEFJEBFC_00652	NHPOJHGC_00705	MCKELHOB_00103	FCAPDDPO_04119	PMAFPOHA_00672	JHJLELJC_00695	IMPPHOBI_00682
group_1023		hypothetical protein	49	49	1	1	2209	180	9		1430	2522	2475	JJDBDNAI_00748		MFAGGBDE_02241	2142_00648	2355_00620	3659_00681	3664_00628	3670_00667		KGELGKGC_00689	KMKIKLBA_00304		KNKLNGNO_02221		GEICEOLK_04248		NBNEHDEG_00740		FDBJBPCN_00408			DMPLDJOG_01783		MIEOPNPI_00666	IGFFHHBP_00731						NHPOJHGC_00706	MCKELHOB_00104	FCAPDDPO_04118	PMAFPOHA_00673		IMPPHOBI_00683
ppc		Phosphoenolpyruvate carboxylase	71	71	1	1	2207	180	10		1100	2735	2681	JJDBDNAI_00749	ANPACMBM_00640	MFAGGBDE_02243	2142_00649	2355_00621	3659_00682	3664_00629	3670_00668		KGELGKGC_00690	KMKIKLBA_00305	OLMKBIGO_00653	KNKLNGNO_02220	GAKPJOLL_00672	GEICEOLK_04249	JNDNKAMK_00674	NBNEHDEG_00741	OAGHKFEL_00636	FDBJBPCN_00409	DCFEHDEH_02546	ACPJEIPJ_00765	DMPLDJOG_01784	JHIFCEPG_00658	MIEOPNPI_00667	IGFFHHBP_00732	IGNECDKL_00654	KCBIHLMO_00646	AOAKNGNO_00698	DLEKPJPE_00723	HEFJEBFC_00654	NHPOJHGC_00707	MCKELHOB_00105	FCAPDDPO_04117	PMAFPOHA_00674	JHJLELJC_00697	IMPPHOBI_00684
group_4695		hypothetical protein	72	72	1	1	2205				506	551	529	JJDBDNAI_00750	ANPACMBM_00641	MFAGGBDE_02245	2142_00650	2355_00622	3659_00683	3664_00630	3670_00669	DJEDFHEN_00653	KGELGKGC_00694	KMKIKLBA_00307	OLMKBIGO_00654	KNKLNGNO_02219	GAKPJOLL_00673	GEICEOLK_04250	JNDNKAMK_00675	NBNEHDEG_00742	OAGHKFEL_00638	FDBJBPCN_00410	DCFEHDEH_02547	ACPJEIPJ_00766	DMPLDJOG_01785	JHIFCEPG_00659	MIEOPNPI_00668	IGFFHHBP_00733	IGNECDKL_00655	KCBIHLMO_00647	AOAKNGNO_00699	DLEKPJPE_00724	HEFJEBFC_00655	NHPOJHGC_00708	MCKELHOB_00106	FCAPDDPO_04116	PMAFPOHA_00675	JHJLELJC_00698	IMPPHOBI_00685
metK		S-adenosylmethionine synthase	72	72	1	1	2204				1205	1211	1210	JJDBDNAI_00751	ANPACMBM_00642	MFAGGBDE_02246	2142_00651	2355_00623	3659_00684	3664_00631	3670_00670	DJEDFHEN_00654	KGELGKGC_00695	KMKIKLBA_00309	OLMKBIGO_00655	KNKLNGNO_02218	GAKPJOLL_00674	GEICEOLK_04251	JNDNKAMK_00676	NBNEHDEG_00743	OAGHKFEL_00639	FDBJBPCN_00411	DCFEHDEH_02548	ACPJEIPJ_00767	DMPLDJOG_01786	JHIFCEPG_00661	MIEOPNPI_00669	IGFFHHBP_00734	IGNECDKL_00656	KCBIHLMO_00648	AOAKNGNO_00700	DLEKPJPE_00725	HEFJEBFC_00656	NHPOJHGC_00709	MCKELHOB_00107	FCAPDDPO_04115	PMAFPOHA_00676	JHJLELJC_00699	IMPPHOBI_00686
group_5965		hypothetical protein	69	69	1	1	2200	76	12		1715	1715	1715	JJDBDNAI_00752	ANPACMBM_00643	MFAGGBDE_02247	2142_00652	2355_00624	3659_00685	3664_00632	3670_00671	DJEDFHEN_00655	KGELGKGC_00696		OLMKBIGO_00656	KNKLNGNO_02217	GAKPJOLL_00675	GEICEOLK_04252	JNDNKAMK_00677	NBNEHDEG_00744	OAGHKFEL_00640	FDBJBPCN_00412	DCFEHDEH_02549	ACPJEIPJ_00768	DMPLDJOG_01787	JHIFCEPG_00662	MIEOPNPI_00670	IGFFHHBP_00735	IGNECDKL_00657	KCBIHLMO_00649	AOAKNGNO_00701	DLEKPJPE_00726	HEFJEBFC_00657	NHPOJHGC_00710	MCKELHOB_00108	FCAPDDPO_04114	PMAFPOHA_00677	JHJLELJC_00700	IMPPHOBI_00687
lpxH_1		hypothetical protein	61	61	1	1	2199	76	13		506	803	795	JJDBDNAI_00753	ANPACMBM_00644		2142_00653	2355_00625	3659_00686	3664_00633	3670_00672	DJEDFHEN_00656			OLMKBIGO_00657	KNKLNGNO_02216	GAKPJOLL_00676	GEICEOLK_04253	JNDNKAMK_00678	NBNEHDEG_00745		FDBJBPCN_00413	DCFEHDEH_02550	ACPJEIPJ_00769	DMPLDJOG_01788		MIEOPNPI_00671	IGFFHHBP_00736	IGNECDKL_00658	KCBIHLMO_00650	AOAKNGNO_00702	DLEKPJPE_00727	HEFJEBFC_00658	NHPOJHGC_00711	MCKELHOB_00109	FCAPDDPO_04113	PMAFPOHA_00678	JHJLELJC_00701	IMPPHOBI_00688
group_742		hypothetical protein	71	71	1	1	2197	76	18		566	1076	1051	JJDBDNAI_00754	ANPACMBM_00645		2142_00654	2355_00626	3659_00687	3664_00634	3670_00673	DJEDFHEN_00657	KGELGKGC_00698	KMKIKLBA_00312	OLMKBIGO_00658	KNKLNGNO_02215	GAKPJOLL_00677	GEICEOLK_04254	JNDNKAMK_00679	NBNEHDEG_00746	OAGHKFEL_00642	FDBJBPCN_00414	DCFEHDEH_02551	ACPJEIPJ_00771	DMPLDJOG_01789	JHIFCEPG_00664	MIEOPNPI_00672	IGFFHHBP_00737	IGNECDKL_00659	KCBIHLMO_00651	AOAKNGNO_00703	DLEKPJPE_00728	HEFJEBFC_00659	NHPOJHGC_00712	MCKELHOB_00110	FCAPDDPO_04112	PMAFPOHA_00679	JHJLELJC_00702	IMPPHOBI_00689
group_5967		hypothetical protein	46	46	1	1	2196	76	19		125	1010	988	JJDBDNAI_00755	ANPACMBM_00646		2142_00655	2355_00627	3659_00688	3664_00635	3670_00674				OLMKBIGO_00659	KNKLNGNO_02214			JNDNKAMK_00680	NBNEHDEG_00747			DCFEHDEH_02552		DMPLDJOG_01790	JHIFCEPG_00665	MIEOPNPI_00673	IGFFHHBP_00738	IGNECDKL_00660					NHPOJHGC_00713	MCKELHOB_00111	FCAPDDPO_04111			IMPPHOBI_00690
group_7123		hypothetical protein	28	28	1	1	2191	76	20		1733	1826	1822	JJDBDNAI_00756				2355_00628	3659_00689	3664_00636	3670_00675					KNKLNGNO_02213											MIEOPNPI_00674	IGFFHHBP_00739						NHPOJHGC_00714	MCKELHOB_00112	FCAPDDPO_04110			IMPPHOBI_00691
COQ5_1		hypothetical protein	69	69	1	1	2187	76	5		203	827	817	JJDBDNAI_00757	ANPACMBM_00648	MFAGGBDE_02250	2142_00657	2355_00629	3659_00690	3664_00637	3670_00676	DJEDFHEN_00658	KGELGKGC_00699		OLMKBIGO_00661		GAKPJOLL_00678	GEICEOLK_04255	JNDNKAMK_00682	NBNEHDEG_00749	OAGHKFEL_00643	FDBJBPCN_00415	DCFEHDEH_02554	ACPJEIPJ_00772	DMPLDJOG_01792	JHIFCEPG_00667	MIEOPNPI_00675	IGFFHHBP_00740	IGNECDKL_00662	KCBIHLMO_00652	AOAKNGNO_00704	DLEKPJPE_00729	HEFJEBFC_00660	NHPOJHGC_00715	MCKELHOB_00113	FCAPDDPO_04109	PMAFPOHA_00680	JHJLELJC_00703	IMPPHOBI_00692
dusB		tRNA-dihydrouridine synthase B	72	72	1	1	2185				995	1073	1068	JJDBDNAI_00758	ANPACMBM_00649	MFAGGBDE_02251	2142_00658	2355_00630	3659_00691	3664_00638	3670_00677	DJEDFHEN_00659	KGELGKGC_00700	KMKIKLBA_00314	OLMKBIGO_00662	KNKLNGNO_02211	GAKPJOLL_00679	GEICEOLK_04256	JNDNKAMK_00683	NBNEHDEG_00750	OAGHKFEL_00644	FDBJBPCN_00416	DCFEHDEH_02555	ACPJEIPJ_00773	DMPLDJOG_01793	JHIFCEPG_00668	MIEOPNPI_00676	IGFFHHBP_00741	IGNECDKL_00663	KCBIHLMO_00653	AOAKNGNO_00705	DLEKPJPE_00730	HEFJEBFC_00661	NHPOJHGC_00716	MCKELHOB_00114	FCAPDDPO_04108	PMAFPOHA_00681	JHJLELJC_00704	IMPPHOBI_00693
group_3260		hypothetical protein	31	31	1	1	2169	1	9021		431	1487	465	JJDBDNAI_00759			2142_00659	2355_00631								KNKLNGNO_02210		GEICEOLK_04257				FDBJBPCN_00417	DCFEHDEH_02556				MIEOPNPI_00677	IGFFHHBP_00742			AOAKNGNO_00706				MCKELHOB_00115	FCAPDDPO_04107	PMAFPOHA_00682		IMPPHOBI_00694
dmlR_3		HTH-type transcriptional regulator DmlR	30	30	1	1	2170	1	9020		917	917	917	JJDBDNAI_00760			2142_00660	2355_00632	3659_00693	3664_00640	3670_00679												DCFEHDEH_02557				MIEOPNPI_00678	IGFFHHBP_00743						NHPOJHGC_00718	MCKELHOB_00116	FCAPDDPO_04106			IMPPHOBI_00695
ydhP_1		Inner membrane transport protein YdhP	43	43	1	1	2173	1	9032		416	1220	1197	JJDBDNAI_00761			2142_00661	2355_00633	3659_00694	3664_00641	3670_00680		KGELGKGC_00703			KNKLNGNO_02208					OAGHKFEL_00647	FDBJBPCN_00419	DCFEHDEH_02558		DMPLDJOG_01795		MIEOPNPI_00679	IGFFHHBP_00744				DLEKPJPE_00733		NHPOJHGC_00719	MCKELHOB_00117	FCAPDDPO_04105	PMAFPOHA_00684		IMPPHOBI_00696
rbsK		Ribokinase	71	71	1	1	2175	1	9029		782	965	962	JJDBDNAI_00762	ANPACMBM_00653	MFAGGBDE_02253	2142_00662	2355_00634	3659_00695	3664_00642	3670_00681	DJEDFHEN_00661	KGELGKGC_00704		OLMKBIGO_00664	KNKLNGNO_02206	GAKPJOLL_00681	GEICEOLK_04258	JNDNKAMK_00685	NBNEHDEG_00752	OAGHKFEL_00648	FDBJBPCN_00420	DCFEHDEH_02559	ACPJEIPJ_00775	DMPLDJOG_01796	JHIFCEPG_00672	MIEOPNPI_00680	IGFFHHBP_00745	IGNECDKL_00665	KCBIHLMO_00655	AOAKNGNO_00707	DLEKPJPE_00734	HEFJEBFC_00663	NHPOJHGC_00720	MCKELHOB_00118	FCAPDDPO_04104	PMAFPOHA_00685	JHJLELJC_00706	IMPPHOBI_00697
nupX		Putative nucleoside permease NupX	72	72	1	1	2167				725	1298	1285	JJDBDNAI_00763	ANPACMBM_00654	MFAGGBDE_02254	2142_00663	2355_00635	3659_00696	3664_00643	3670_00682	DJEDFHEN_00662	KGELGKGC_00705	KMKIKLBA_00316	OLMKBIGO_00665	KNKLNGNO_02205	GAKPJOLL_00682	GEICEOLK_04259	JNDNKAMK_00686	NBNEHDEG_00753	OAGHKFEL_00649	FDBJBPCN_00421	DCFEHDEH_02560	ACPJEIPJ_00776	DMPLDJOG_01797	JHIFCEPG_00673	MIEOPNPI_00681	IGFFHHBP_00746	IGNECDKL_00666	KCBIHLMO_00656	AOAKNGNO_00708	DLEKPJPE_00735	HEFJEBFC_00664	NHPOJHGC_00721	MCKELHOB_00119	FCAPDDPO_04103	PMAFPOHA_00686	JHJLELJC_00707	IMPPHOBI_00698
gpr		L-glyceraldehyde 3-phosphate reductase	43	43	1	1	2163	265	2		860	971	968	JJDBDNAI_00764			2142_00664	2355_00636	3659_00697	3664_00644	3670_00683		KGELGKGC_00706			KNKLNGNO_02204					OAGHKFEL_00650	FDBJBPCN_00422	DCFEHDEH_02561		DMPLDJOG_01798		MIEOPNPI_00682	IGFFHHBP_00747				DLEKPJPE_00736		NHPOJHGC_00722	MCKELHOB_00120	FCAPDDPO_04102	PMAFPOHA_00687		IMPPHOBI_00699
group_9126		hypothetical protein	72	72	1	1	2161				194	200	199	JJDBDNAI_00765	ANPACMBM_00656	MFAGGBDE_02256	2142_00665	2355_00637	3659_00698	3664_00645	3670_00684	DJEDFHEN_00664	KGELGKGC_00707	KMKIKLBA_00318	OLMKBIGO_00667	KNKLNGNO_02203	GAKPJOLL_00684	GEICEOLK_04261	JNDNKAMK_00688	NBNEHDEG_00755	OAGHKFEL_00651	FDBJBPCN_00423	DCFEHDEH_02562	ACPJEIPJ_00778	DMPLDJOG_01799	JHIFCEPG_00675	MIEOPNPI_00683	IGFFHHBP_00748	IGNECDKL_00668	KCBIHLMO_00658	AOAKNGNO_00710	DLEKPJPE_00737	HEFJEBFC_00666	NHPOJHGC_00723	MCKELHOB_00121	FCAPDDPO_04101	PMAFPOHA_00688	JHJLELJC_00709	IMPPHOBI_00700
hemR		Hemin receptor	59	59	1	1	2160	1	8992		1466	2261	2229	JJDBDNAI_00766	ANPACMBM_00657		2142_00666	2355_00638	3659_00699	3664_00646	3670_00685				OLMKBIGO_00668	KNKLNGNO_02202		GEICEOLK_04262	JNDNKAMK_00689	NBNEHDEG_00756	OAGHKFEL_00652	FDBJBPCN_00424	DCFEHDEH_02563	ACPJEIPJ_00779	DMPLDJOG_01800	JHIFCEPG_00676	MIEOPNPI_00684	IGFFHHBP_00749	IGNECDKL_00669		AOAKNGNO_00711	DLEKPJPE_00738	HEFJEBFC_00667	NHPOJHGC_00724	MCKELHOB_00122	FCAPDDPO_04100	PMAFPOHA_00689	JHJLELJC_00710	IMPPHOBI_00701
group_2896		hypothetical protein	69	69	1	1	2159	1	8993		425	599	596	JJDBDNAI_00767	ANPACMBM_00658	MFAGGBDE_02258	2142_00667	2355_00639	3659_00700	3664_00647	3670_00686	DJEDFHEN_00666	KGELGKGC_00709		OLMKBIGO_00669	KNKLNGNO_02201	GAKPJOLL_00686	GEICEOLK_04263	JNDNKAMK_00690	NBNEHDEG_00757	OAGHKFEL_00653	FDBJBPCN_00425	DCFEHDEH_02564	ACPJEIPJ_00780	DMPLDJOG_01801	JHIFCEPG_00677	MIEOPNPI_00685	IGFFHHBP_00750	IGNECDKL_00670	KCBIHLMO_00660	AOAKNGNO_00712	DLEKPJPE_00739	HEFJEBFC_00668	NHPOJHGC_00725	MCKELHOB_00123	FCAPDDPO_04099	PMAFPOHA_00690	JHJLELJC_00711	IMPPHOBI_00702
group_2442		hypothetical protein	69	69	1	1	2156	1	8995		488	935	921	JJDBDNAI_00768	ANPACMBM_00659	MFAGGBDE_02259	2142_00668	2355_00640	3659_00701	3664_00648	3670_00687	DJEDFHEN_00667	KGELGKGC_00710		OLMKBIGO_00670	KNKLNGNO_02200	GAKPJOLL_00687	GEICEOLK_04264	JNDNKAMK_00691	NBNEHDEG_00758	OAGHKFEL_00654	FDBJBPCN_00426	DCFEHDEH_02565	ACPJEIPJ_00781	DMPLDJOG_01802	JHIFCEPG_00678	MIEOPNPI_00686	IGFFHHBP_00751	IGNECDKL_00671	KCBIHLMO_00661	AOAKNGNO_00713	DLEKPJPE_00740	HEFJEBFC_00669	NHPOJHGC_00726	MCKELHOB_00124	FCAPDDPO_04098	PMAFPOHA_00691	JHJLELJC_00712	IMPPHOBI_00703
group_463		hypothetical protein	52	52	1	1	2149	1	9009		215	2522	2471	JJDBDNAI_00769	ANPACMBM_00661	MFAGGBDE_02263	2142_00670		3659_00703						OLMKBIGO_00671	KNKLNGNO_02199		GEICEOLK_04265	JNDNKAMK_00694	NBNEHDEG_00759	OAGHKFEL_00656	FDBJBPCN_00427	DCFEHDEH_02568	ACPJEIPJ_00783	DMPLDJOG_01804	JHIFCEPG_00682	MIEOPNPI_00687	IGFFHHBP_00753	IGNECDKL_00675		AOAKNGNO_00714	DLEKPJPE_00742	HEFJEBFC_00673		MCKELHOB_00126	FCAPDDPO_04097	PMAFPOHA_00692	JHJLELJC_00716	IMPPHOBI_00704
lolD_1		Lipoprotein-releasing system ATP-binding protein LolD	69	69	1	1	2148	1	9005		416	701	644	JJDBDNAI_00770	ANPACMBM_00662	MFAGGBDE_02264	2142_00671	2355_00642	3659_00704	3664_00651	3670_00690	DJEDFHEN_00671	KGELGKGC_00712		OLMKBIGO_00672	KNKLNGNO_02198	GAKPJOLL_00691	GEICEOLK_04266	JNDNKAMK_00695	NBNEHDEG_00760	OAGHKFEL_00657	FDBJBPCN_00428	DCFEHDEH_02569	ACPJEIPJ_00784	DMPLDJOG_01805	JHIFCEPG_00683	MIEOPNPI_00688	IGFFHHBP_00754	IGNECDKL_00676	KCBIHLMO_00663	AOAKNGNO_00715	DLEKPJPE_00743	HEFJEBFC_00674	NHPOJHGC_00728	MCKELHOB_00127	FCAPDDPO_04096	PMAFPOHA_00693	JHJLELJC_00717	IMPPHOBI_00705
tesA		Esterase TesA	68	68	1	1	2147	1	8998		629	644	643	JJDBDNAI_00771	ANPACMBM_00663	MFAGGBDE_02265	2142_00672	2355_00643	3659_00705	3664_00652	3670_00691	DJEDFHEN_00672	KGELGKGC_00713		OLMKBIGO_00673	KNKLNGNO_02197	GAKPJOLL_00692	GEICEOLK_04267	JNDNKAMK_00696	NBNEHDEG_00761	OAGHKFEL_00658	FDBJBPCN_00429	DCFEHDEH_02570	ACPJEIPJ_00785	DMPLDJOG_01806	JHIFCEPG_00684	MIEOPNPI_00689	IGFFHHBP_00755	IGNECDKL_00677	KCBIHLMO_00664	AOAKNGNO_00716	DLEKPJPE_00744	HEFJEBFC_00675	NHPOJHGC_00729	MCKELHOB_00128	FCAPDDPO_04095	PMAFPOHA_00694	JHJLELJC_00718	IMPPHOBI_00706
mprA_1		Response regulator MprA	72	72	1	1	2146				344	713	707	JJDBDNAI_00772	ANPACMBM_00664	MFAGGBDE_02266	2142_00673	2355_00644	3659_00706	3664_00653	3670_00692	DJEDFHEN_00673	KGELGKGC_00714	KMKIKLBA_00326	OLMKBIGO_00674	KNKLNGNO_02196	GAKPJOLL_00693	GEICEOLK_04268	JNDNKAMK_00697	NBNEHDEG_00762	OAGHKFEL_00659	FDBJBPCN_00430	DCFEHDEH_02571	ACPJEIPJ_00786	DMPLDJOG_01807	JHIFCEPG_00685	MIEOPNPI_00690	IGFFHHBP_00756	IGNECDKL_00678	KCBIHLMO_00665	AOAKNGNO_00717	DLEKPJPE_00745	HEFJEBFC_00676	NHPOJHGC_00730	MCKELHOB_00129	FCAPDDPO_04094	PMAFPOHA_00695	JHJLELJC_00719	IMPPHOBI_00707
rcsC_1		hypothetical protein	72	72	1	1	2142				824	1271	1264	JJDBDNAI_00773	ANPACMBM_00665	MFAGGBDE_02267	2142_00674	2355_00645	3659_00707	3664_00654	3670_00693	DJEDFHEN_00674	KGELGKGC_00715	KMKIKLBA_00327	OLMKBIGO_00675	KNKLNGNO_02195	GAKPJOLL_00694	GEICEOLK_04269	JNDNKAMK_00698	NBNEHDEG_00763	OAGHKFEL_00660	FDBJBPCN_00431	DCFEHDEH_02572	ACPJEIPJ_00787	DMPLDJOG_01808	JHIFCEPG_00686	MIEOPNPI_00691	IGFFHHBP_00757	IGNECDKL_00679	KCBIHLMO_00666	AOAKNGNO_00718	DLEKPJPE_00746	HEFJEBFC_00677	NHPOJHGC_00731	MCKELHOB_00130	FCAPDDPO_04093	PMAFPOHA_00696	JHJLELJC_00720	IMPPHOBI_00708
group_1300		hypothetical protein	69	69	1	1	2139	1	9037		422	827	698	JJDBDNAI_00774	ANPACMBM_00666	MFAGGBDE_02268	2142_00675	2355_00647	3659_00708	3664_00670	3670_01760	DJEDFHEN_00675	KGELGKGC_00716		OLMKBIGO_00676	KNKLNGNO_02194	GAKPJOLL_00695	GEICEOLK_04270	JNDNKAMK_00699	NBNEHDEG_00764	OAGHKFEL_00661	FDBJBPCN_00432	DCFEHDEH_02573	ACPJEIPJ_00788	DMPLDJOG_01809	JHIFCEPG_00687	MIEOPNPI_00692	IGFFHHBP_00758	IGNECDKL_00680	KCBIHLMO_00667	AOAKNGNO_00719	DLEKPJPE_00747	HEFJEBFC_00678	NHPOJHGC_00733	MCKELHOB_00131	FCAPDDPO_04092	PMAFPOHA_00697	JHJLELJC_00721	IMPPHOBI_00709
dgkA_1		Diacylglycerol kinase	71	71	1	1	2138	1	9036		326	395	394	JJDBDNAI_00775	ANPACMBM_00667	MFAGGBDE_02269	2142_00676	2355_00648	3659_00709	3664_00671	3670_01759	DJEDFHEN_00676	KGELGKGC_00717		OLMKBIGO_00677	KNKLNGNO_02193	GAKPJOLL_00696	GEICEOLK_04271	JNDNKAMK_00700	NBNEHDEG_00765	OAGHKFEL_00662	FDBJBPCN_00433	DCFEHDEH_02574	ACPJEIPJ_00789	DMPLDJOG_01810	JHIFCEPG_00688	MIEOPNPI_00693	IGFFHHBP_00759	IGNECDKL_00681	KCBIHLMO_00668	AOAKNGNO_00720	DLEKPJPE_00748	HEFJEBFC_00679	NHPOJHGC_00734	MCKELHOB_00132	FCAPDDPO_04091	PMAFPOHA_00698	JHJLELJC_00722	IMPPHOBI_00710
group_5971		hypothetical protein	72	72	1	1	2137				749	749	749	JJDBDNAI_00776	ANPACMBM_00668	MFAGGBDE_02270	2142_00677	2355_00649	3659_00710	3664_00672	3670_01758	DJEDFHEN_00677	KGELGKGC_00718	KMKIKLBA_00330	OLMKBIGO_00678	KNKLNGNO_02192	GAKPJOLL_00697	GEICEOLK_04272	JNDNKAMK_00701	NBNEHDEG_00766	OAGHKFEL_00663	FDBJBPCN_00434	DCFEHDEH_02575	ACPJEIPJ_00790	DMPLDJOG_01811	JHIFCEPG_00689	MIEOPNPI_00694	IGFFHHBP_00760	IGNECDKL_00682	KCBIHLMO_00669	AOAKNGNO_00721	DLEKPJPE_00749	HEFJEBFC_00680	NHPOJHGC_00735	MCKELHOB_00133	FCAPDDPO_04090	PMAFPOHA_00699	JHJLELJC_00723	IMPPHOBI_00711
ydhP_2		Inner membrane transport protein YdhP	68	68	1	1	2135	1	8739		1043	1175	1158	JJDBDNAI_00777	ANPACMBM_00669	MFAGGBDE_02271	2142_00678	2355_00650	3659_00711			DJEDFHEN_00678	KGELGKGC_00719		OLMKBIGO_00679	KNKLNGNO_02191	GAKPJOLL_00698	GEICEOLK_04273	JNDNKAMK_00702	NBNEHDEG_00767	OAGHKFEL_00664	FDBJBPCN_00435	DCFEHDEH_02576	ACPJEIPJ_00791	DMPLDJOG_01812	JHIFCEPG_00690	MIEOPNPI_00695	IGFFHHBP_00761	IGNECDKL_00683	KCBIHLMO_00670	AOAKNGNO_00722	DLEKPJPE_00750	HEFJEBFC_00681	NHPOJHGC_00736	MCKELHOB_00134	FCAPDDPO_04089	PMAFPOHA_00700	JHJLELJC_00724	IMPPHOBI_00712
group_347		IS3 family transposase ISStma2	16	54	3.38	1	9309	1	14116		401	521	517	JJDBDNAI_00778 JJDBDNAI_02230 JJDBDNAI_00807				2355_04365								KNKLNGNO_02163 KNKLNGNO_00158 KNKLNGNO_00297 KNKLNGNO_03111 KNKLNGNO_03950									DMPLDJOG_00138 DMPLDJOG_00204 DMPLDJOG_03790 DMPLDJOG_01561 DMPLDJOG_02934			IGFFHHBP_02989							MCKELHOB_01571 MCKELHOB_02592 MCKELHOB_02670 MCKELHOB_03041 MCKELHOB_03160
group_35079		IS3 family transposase ISStma2	16	54	3.38	1	9310	1	14675		833	833	833	JJDBDNAI_00779 JJDBDNAI_00806 JJDBDNAI_02231				2355_04366								KNKLNGNO_00157 KNKLNGNO_00298 KNKLNGNO_02164 KNKLNGNO_03110 KNKLNGNO_03949									DMPLDJOG_00139 DMPLDJOG_00203 DMPLDJOG_01562 DMPLDJOG_02933 DMPLDJOG_03789			IGFFHHBP_02990							MCKELHOB_01570 MCKELHOB_02593 MCKELHOB_02671 MCKELHOB_03040 MCKELHOB_03159
lemA		Protein LemA	72	72	1	1	2134				617	620	619	JJDBDNAI_00780	ANPACMBM_00670	MFAGGBDE_02272	2142_00679	2355_00651	3659_00712	3664_00674	3670_01756	DJEDFHEN_00680	KGELGKGC_00721	KMKIKLBA_00333	OLMKBIGO_00680	KNKLNGNO_02190	GAKPJOLL_00699	GEICEOLK_04274	JNDNKAMK_00703	NBNEHDEG_00768	OAGHKFEL_00665	FDBJBPCN_00436	DCFEHDEH_02577	ACPJEIPJ_00792	DMPLDJOG_01813	JHIFCEPG_00691	MIEOPNPI_00696	IGFFHHBP_00762	IGNECDKL_00684	KCBIHLMO_00671	AOAKNGNO_00723	DLEKPJPE_00751	HEFJEBFC_00682	NHPOJHGC_00737	MCKELHOB_00135	FCAPDDPO_04088	PMAFPOHA_00701	JHJLELJC_00725	IMPPHOBI_00713
group_638		hypothetical protein	69	69	1	1	2109	162	8		800	986	887	JJDBDNAI_00781	ANPACMBM_00671	MFAGGBDE_02273	2142_00680	2355_00652	3659_00713	3664_00675	3670_01755	DJEDFHEN_00681	KGELGKGC_00722	KMKIKLBA_00334	OLMKBIGO_00681	KNKLNGNO_02189	GAKPJOLL_00700	GEICEOLK_04275	JNDNKAMK_00704	NBNEHDEG_00769	OAGHKFEL_00666	FDBJBPCN_00437	DCFEHDEH_02578	ACPJEIPJ_00793	DMPLDJOG_01814	JHIFCEPG_00692	MIEOPNPI_00697	IGFFHHBP_00763	IGNECDKL_00685	KCBIHLMO_00672	AOAKNGNO_00724	DLEKPJPE_00752	HEFJEBFC_00683	NHPOJHGC_00738	MCKELHOB_00136	FCAPDDPO_04087	PMAFPOHA_00702	JHJLELJC_00726	IMPPHOBI_00714
group_5267		hypothetical protein	61	61	1	1	2108	162	6		371	569	493	JJDBDNAI_00782	ANPACMBM_00672		2142_00681	2355_00653	3659_00714	3664_00676	3670_01754				OLMKBIGO_00682	KNKLNGNO_02188		GEICEOLK_04276	JNDNKAMK_00705	NBNEHDEG_00770		FDBJBPCN_00438	DCFEHDEH_02579	ACPJEIPJ_00794	DMPLDJOG_01815	JHIFCEPG_00693	MIEOPNPI_00698	IGFFHHBP_00764	IGNECDKL_00686	KCBIHLMO_00673	AOAKNGNO_00725	DLEKPJPE_00753	HEFJEBFC_00684	NHPOJHGC_00739	MCKELHOB_00137	FCAPDDPO_04086	PMAFPOHA_00703	JHJLELJC_00727	IMPPHOBI_00715
lgt		Phosphatidylglycerol--prolipoprotein diacylglyceryl transferase	71	71	1	1	2107	162	5		884	893	887	JJDBDNAI_00783	ANPACMBM_00673	MFAGGBDE_02275	2142_00682	2355_00654	3659_00715	3664_00677	3670_01753	DJEDFHEN_00683	KGELGKGC_00724		OLMKBIGO_00683	KNKLNGNO_02187	GAKPJOLL_00702	GEICEOLK_04277	JNDNKAMK_00706	NBNEHDEG_00771	OAGHKFEL_00668	FDBJBPCN_00439	DCFEHDEH_02580	ACPJEIPJ_00795	DMPLDJOG_01816	JHIFCEPG_00694	MIEOPNPI_00699	IGFFHHBP_00765	IGNECDKL_00687	KCBIHLMO_00674	AOAKNGNO_00726	DLEKPJPE_00754	HEFJEBFC_00685	NHPOJHGC_00740	MCKELHOB_00138	FCAPDDPO_04085	PMAFPOHA_00704	JHJLELJC_00728	IMPPHOBI_00716
thyA		Thymidylate synthase	72	72	1	1	2105				767	794	793	JJDBDNAI_00784	ANPACMBM_00674	MFAGGBDE_02276	2142_00683	2355_00655	3659_00716	3664_00678	3670_01752	DJEDFHEN_00684	KGELGKGC_00725	KMKIKLBA_00337	OLMKBIGO_00684	KNKLNGNO_02186	GAKPJOLL_00703	GEICEOLK_04278	JNDNKAMK_00707	NBNEHDEG_00772	OAGHKFEL_00669	FDBJBPCN_00440	DCFEHDEH_02581	ACPJEIPJ_00796	DMPLDJOG_01817	JHIFCEPG_00695	MIEOPNPI_00700	IGFFHHBP_00766	IGNECDKL_00688	KCBIHLMO_00675	AOAKNGNO_00727	DLEKPJPE_00755	HEFJEBFC_00686	NHPOJHGC_00741	MCKELHOB_00139	FCAPDDPO_04084	PMAFPOHA_00705	JHJLELJC_00729	IMPPHOBI_00717
dhfrIII		Dihydrofolate reductase type 3	72	72	1	1	2103				491	500	496	JJDBDNAI_00785	ANPACMBM_00676	MFAGGBDE_02278	2142_00684	2355_00656	3659_00717	3664_00679	3670_01751	DJEDFHEN_00685	KGELGKGC_00726	KMKIKLBA_00338	OLMKBIGO_00686	KNKLNGNO_02185	GAKPJOLL_00704	GEICEOLK_04279	JNDNKAMK_00709	NBNEHDEG_00774	OAGHKFEL_00670	FDBJBPCN_00441	DCFEHDEH_02582	ACPJEIPJ_00798	DMPLDJOG_01818	JHIFCEPG_00697	MIEOPNPI_00702	IGFFHHBP_00767	IGNECDKL_00690	KCBIHLMO_00676	AOAKNGNO_00729	DLEKPJPE_00757	HEFJEBFC_00687	NHPOJHGC_00742	MCKELHOB_00140	FCAPDDPO_04083	PMAFPOHA_00706	JHJLELJC_00731	IMPPHOBI_00718
group_12688		hypothetical protein	4	4	1	1	1916	931	1		662	668	663	JJDBDNAI_00786				2355_00657
apaH		hypothetical protein	72	72	1	1	2100				701	1271	1020	JJDBDNAI_00787	ANPACMBM_00678	MFAGGBDE_02280	2142_00686	2355_00658	3659_00719	3664_00681	3670_01749	DJEDFHEN_00687	KGELGKGC_00728	KMKIKLBA_00342	OLMKBIGO_00688	KNKLNGNO_02183	GAKPJOLL_00706	GEICEOLK_04281	JNDNKAMK_00711	NBNEHDEG_00776	OAGHKFEL_00672	FDBJBPCN_00443	DCFEHDEH_02584	ACPJEIPJ_00800	DMPLDJOG_01820	JHIFCEPG_00699	MIEOPNPI_00704	IGFFHHBP_00769	IGNECDKL_00692	KCBIHLMO_00678	AOAKNGNO_00731	DLEKPJPE_00759	HEFJEBFC_00689	NHPOJHGC_00744	MCKELHOB_00142	FCAPDDPO_04081	PMAFPOHA_00708	JHJLELJC_00733	IMPPHOBI_00720
apaG		Protein ApaG	72	72	1	1	2099				383	407	389	JJDBDNAI_00788	ANPACMBM_00679	MFAGGBDE_02281	2142_00687	2355_00659	3659_00720	3664_00682	3670_01748	DJEDFHEN_00688	KGELGKGC_00729	KMKIKLBA_00343	OLMKBIGO_00689	KNKLNGNO_02182	GAKPJOLL_00707	GEICEOLK_04282	JNDNKAMK_00712	NBNEHDEG_00777	OAGHKFEL_00673	FDBJBPCN_00444	DCFEHDEH_02585	ACPJEIPJ_00801	DMPLDJOG_01821	JHIFCEPG_00700	MIEOPNPI_00705	IGFFHHBP_00770	IGNECDKL_00693	KCBIHLMO_00679	AOAKNGNO_00732	DLEKPJPE_00760	HEFJEBFC_00690	NHPOJHGC_00745	MCKELHOB_00143	FCAPDDPO_04080	PMAFPOHA_00709	JHJLELJC_00734	IMPPHOBI_00721
rsmA		Ribosomal RNA small subunit methyltransferase A	72	72	1	1	2098				389	803	797	JJDBDNAI_00789	ANPACMBM_00680	MFAGGBDE_02282	2142_00688	2355_00660	3659_00721	3664_00683	3670_01747	DJEDFHEN_00689	KGELGKGC_00730	KMKIKLBA_00344	OLMKBIGO_00690	KNKLNGNO_02181	GAKPJOLL_00708	GEICEOLK_04283	JNDNKAMK_00713	NBNEHDEG_00778	OAGHKFEL_00674	FDBJBPCN_00445	DCFEHDEH_02586	ACPJEIPJ_00802	DMPLDJOG_01822	JHIFCEPG_00701	MIEOPNPI_00706	IGFFHHBP_00771	IGNECDKL_00694	KCBIHLMO_00680	AOAKNGNO_00733	DLEKPJPE_00761	HEFJEBFC_00691	NHPOJHGC_00746	MCKELHOB_00144	FCAPDDPO_04079	PMAFPOHA_00710	JHJLELJC_00735	IMPPHOBI_00722
pdxA		4-hydroxythreonine-4-phosphate dehydrogenase	71	71	1	1	2095	82	8		833	980	976	JJDBDNAI_00790	ANPACMBM_00681	MFAGGBDE_02283	2142_00689	2355_00661	3659_00722	3664_00684	3670_01746	DJEDFHEN_00690	KGELGKGC_00731		OLMKBIGO_00691	KNKLNGNO_02180	GAKPJOLL_00709	GEICEOLK_04284	JNDNKAMK_00714	NBNEHDEG_00779	OAGHKFEL_00675	FDBJBPCN_00446	DCFEHDEH_02587	ACPJEIPJ_00803	DMPLDJOG_01823	JHIFCEPG_00702	MIEOPNPI_00707	IGFFHHBP_00772	IGNECDKL_00695	KCBIHLMO_00681	AOAKNGNO_00734	DLEKPJPE_00762	HEFJEBFC_00692	NHPOJHGC_00747	MCKELHOB_00145	FCAPDDPO_04078	PMAFPOHA_00711	JHJLELJC_00736	IMPPHOBI_00723
group_2181	surA	Chaperone SurA	8	8	1	1	1923	82	7		308	1343	1205	JJDBDNAI_00791		MFAGGBDE_02285		2355_00662
lptD		LPS-assembly protein LptD	67	67	1	1	2093	82	10		1271	2600	2569	JJDBDNAI_00792	ANPACMBM_00683		2142_00691	2355_00663	3659_00724	3664_00686	3670_01744	DJEDFHEN_00692			OLMKBIGO_00693	KNKLNGNO_02178	GAKPJOLL_00711	GEICEOLK_04286	JNDNKAMK_00716	NBNEHDEG_00781	OAGHKFEL_00677	FDBJBPCN_00448	DCFEHDEH_02589	ACPJEIPJ_00805	DMPLDJOG_01825	JHIFCEPG_00704	MIEOPNPI_00709	IGFFHHBP_00774	IGNECDKL_00697	KCBIHLMO_00683	AOAKNGNO_00736	DLEKPJPE_00764	HEFJEBFC_00694	NHPOJHGC_00749	MCKELHOB_00147	FCAPDDPO_04076	PMAFPOHA_00713	JHJLELJC_00738	IMPPHOBI_00725
group_1305		Histone deacetylase-like amidohydrolase	68	68	1	1	2092	82	11		272	938	927	JJDBDNAI_00793	ANPACMBM_00684		2142_00692	2355_00664	3659_00725	3664_00687	3670_01743	DJEDFHEN_00693	KGELGKGC_00734	KMKIKLBA_00348	OLMKBIGO_00694	KNKLNGNO_02177	GAKPJOLL_00712	GEICEOLK_04287	JNDNKAMK_00717	NBNEHDEG_00782	OAGHKFEL_00678	FDBJBPCN_00449	DCFEHDEH_02590	ACPJEIPJ_00806	DMPLDJOG_01826	JHIFCEPG_00705	MIEOPNPI_00710	IGFFHHBP_00775	IGNECDKL_00698	KCBIHLMO_00684	AOAKNGNO_00737	DLEKPJPE_00765	HEFJEBFC_00695	NHPOJHGC_00750	MCKELHOB_00148	FCAPDDPO_04075	PMAFPOHA_00714	JHJLELJC_00739	IMPPHOBI_00726
cobO		Cobalamin adenosyltransferase	70	70	1	1	2090	82	15		125	554	543	JJDBDNAI_00794	ANPACMBM_00685	MFAGGBDE_02288	2142_00693	2355_00665	3659_00726	3664_00688	3670_01742	DJEDFHEN_00694	KGELGKGC_00735	KMKIKLBA_00349	OLMKBIGO_00695	KNKLNGNO_02176	GAKPJOLL_00713	GEICEOLK_04288	JNDNKAMK_00718	NBNEHDEG_00783	OAGHKFEL_00679	FDBJBPCN_00450	DCFEHDEH_02591	ACPJEIPJ_00807	DMPLDJOG_01827	JHIFCEPG_00706	MIEOPNPI_00711	IGFFHHBP_00776	IGNECDKL_00699	KCBIHLMO_00685	AOAKNGNO_00738	DLEKPJPE_00766	HEFJEBFC_00696	NHPOJHGC_00751	MCKELHOB_00149	FCAPDDPO_04074	PMAFPOHA_00715	JHJLELJC_00740	IMPPHOBI_00727
group_4231		hypothetical protein	72	72	1	1	2084				584	584	584	JJDBDNAI_00795	ANPACMBM_00686	MFAGGBDE_02290	2142_00694	2355_00666	3659_00727	3664_00689	3670_01741	DJEDFHEN_00695	KGELGKGC_00736	KMKIKLBA_00350	OLMKBIGO_00696	KNKLNGNO_02175	GAKPJOLL_00714	GEICEOLK_04289	JNDNKAMK_00719	NBNEHDEG_00784	OAGHKFEL_00680	FDBJBPCN_00451	DCFEHDEH_02592	ACPJEIPJ_00808	DMPLDJOG_01828	JHIFCEPG_00707	MIEOPNPI_00712	IGFFHHBP_00777	IGNECDKL_00700	KCBIHLMO_00686	AOAKNGNO_00739	DLEKPJPE_00767	HEFJEBFC_00697	NHPOJHGC_00752	MCKELHOB_00150	FCAPDDPO_04073	PMAFPOHA_00716	JHJLELJC_00741	IMPPHOBI_00728
ubiH		2-octaprenyl-6-methoxyphenol hydroxylase	69	69	1	1	2083	156	4		638	1247	1202	JJDBDNAI_00796	ANPACMBM_00687	MFAGGBDE_02291	2142_00695	2355_00667	3659_00728	3664_00690	3670_01740	DJEDFHEN_00696	KGELGKGC_00737	KMKIKLBA_00351	OLMKBIGO_00697	KNKLNGNO_02174	GAKPJOLL_00715	GEICEOLK_04290	JNDNKAMK_00720	NBNEHDEG_00785	OAGHKFEL_00681	FDBJBPCN_00452	DCFEHDEH_02593	ACPJEIPJ_00809	DMPLDJOG_01829	JHIFCEPG_00708	MIEOPNPI_00713	IGFFHHBP_00778	IGNECDKL_00701	KCBIHLMO_00687	AOAKNGNO_00740	DLEKPJPE_00768	HEFJEBFC_00698	NHPOJHGC_00753	MCKELHOB_00151	FCAPDDPO_04072	PMAFPOHA_00717	JHJLELJC_00742	IMPPHOBI_00729
ubiF		3-demethoxyubiquinol 3-hydroxylase	70	70	1	1	2082	156	14		1181	1184	1181	JJDBDNAI_00797	ANPACMBM_00688	MFAGGBDE_02292	2142_00696	2355_00668	3659_00729	3664_00691	3670_01739	DJEDFHEN_00697	KGELGKGC_00738	KMKIKLBA_00352	OLMKBIGO_00698	KNKLNGNO_02173	GAKPJOLL_00716	GEICEOLK_04291	JNDNKAMK_00721	NBNEHDEG_00786	OAGHKFEL_00682	FDBJBPCN_00453	DCFEHDEH_02594	ACPJEIPJ_00810	DMPLDJOG_01830	JHIFCEPG_00709	MIEOPNPI_00714	IGFFHHBP_00779	IGNECDKL_00702	KCBIHLMO_00688	AOAKNGNO_00741	DLEKPJPE_00769	HEFJEBFC_00699	NHPOJHGC_00754	MCKELHOB_00152	FCAPDDPO_04071	PMAFPOHA_00718	JHJLELJC_00743	IMPPHOBI_00730
group_2897		hypothetical protein	56	56	1	1	2081	156	12	Hypothetical protein with no hits to refseq/uniprot/clusters/cdd/tigrfams/pfam overlapping another protein with hits	197	596	391	JJDBDNAI_00798	ANPACMBM_00689		2142_00697	2355_00669	3659_00730	3664_00692	3670_01738				OLMKBIGO_00699	KNKLNGNO_02172		GEICEOLK_04292	JNDNKAMK_00722	NBNEHDEG_00787		FDBJBPCN_00454	DCFEHDEH_02595	ACPJEIPJ_00811	DMPLDJOG_01831	JHIFCEPG_00710	MIEOPNPI_00715	IGFFHHBP_00780	IGNECDKL_00703		AOAKNGNO_00742	DLEKPJPE_00770	HEFJEBFC_00700	NHPOJHGC_00755	MCKELHOB_00153	FCAPDDPO_04070	PMAFPOHA_00719	JHJLELJC_00744	IMPPHOBI_00731
rlmM		Ribosomal RNA large subunit methyltransferase M	72	72	1	1	2080				416	1067	1057	JJDBDNAI_00799	ANPACMBM_00690	MFAGGBDE_02294	2142_00698	2355_00670	3659_00731	3664_00693	3670_01737	DJEDFHEN_00699	KGELGKGC_00740	KMKIKLBA_00354	OLMKBIGO_00700	KNKLNGNO_02171	GAKPJOLL_00718	GEICEOLK_04293	JNDNKAMK_00723	NBNEHDEG_00788	OAGHKFEL_00684	FDBJBPCN_00455	DCFEHDEH_02596	ACPJEIPJ_00812	DMPLDJOG_01832	JHIFCEPG_00711	MIEOPNPI_00716	IGFFHHBP_00781	IGNECDKL_00704	KCBIHLMO_00690	AOAKNGNO_00743	DLEKPJPE_00771	HEFJEBFC_00701	NHPOJHGC_00756	MCKELHOB_00154	FCAPDDPO_04069	PMAFPOHA_00720	JHJLELJC_00745	IMPPHOBI_00732
tadA_1		hypothetical protein	72	72	1	1	2076				560	560	560	JJDBDNAI_00800	ANPACMBM_00691	MFAGGBDE_02295	2142_00699	2355_00671	3659_00732	3664_00694	3670_01736	DJEDFHEN_00700	KGELGKGC_00741	KMKIKLBA_00355	OLMKBIGO_00701	KNKLNGNO_02170	GAKPJOLL_00719	GEICEOLK_04294	JNDNKAMK_00724	NBNEHDEG_00789	OAGHKFEL_00685	FDBJBPCN_00456	DCFEHDEH_02597	ACPJEIPJ_00813	DMPLDJOG_01833	JHIFCEPG_00712	MIEOPNPI_00717	IGFFHHBP_00782	IGNECDKL_00705	KCBIHLMO_00691	AOAKNGNO_00744	DLEKPJPE_00772	HEFJEBFC_00702	NHPOJHGC_00757	MCKELHOB_00155	FCAPDDPO_04068	PMAFPOHA_00721	JHJLELJC_00746	IMPPHOBI_00733
group_1886		hypothetical protein	52	52	1	1	2071	1	14158		698	722	721	JJDBDNAI_00801			2142_00700	2355_00672	3659_00733	3664_00695	3670_01735				OLMKBIGO_00702	KNKLNGNO_02169		GEICEOLK_04295	JNDNKAMK_00725	NBNEHDEG_00790		FDBJBPCN_00457		ACPJEIPJ_00814	DMPLDJOG_01834		MIEOPNPI_00718	IGFFHHBP_00783			AOAKNGNO_00745	DLEKPJPE_00773	HEFJEBFC_00703	NHPOJHGC_00758	MCKELHOB_00156	FCAPDDPO_04067	PMAFPOHA_00722	JHJLELJC_00747	IMPPHOBI_00734
group_3175		hypothetical protein	58	58	1	1	2070	1	14157		647	665	653	JJDBDNAI_00802	ANPACMBM_00693		2142_00701	2355_00673	3659_00734	3664_00696	3670_01734	DJEDFHEN_00702	KGELGKGC_00743		OLMKBIGO_00703	KNKLNGNO_02168	GAKPJOLL_00721	GEICEOLK_04296		NBNEHDEG_00791	OAGHKFEL_00687	FDBJBPCN_00459	DCFEHDEH_02599		DMPLDJOG_01835	JHIFCEPG_00714	MIEOPNPI_00719	IGFFHHBP_00784	IGNECDKL_00707	KCBIHLMO_00693	AOAKNGNO_00746			NHPOJHGC_00760	MCKELHOB_00157	FCAPDDPO_04066	PMAFPOHA_00723		IMPPHOBI_00735
group_5274	glnS	Glutamine--tRNA ligase	6	6	1	1	1945	1	14151		638	1748	1563	JJDBDNAI_00803												KNKLNGNO_02167
group_3703		hypothetical protein	69	69	1	1	2062	1	14173		263	263	263	JJDBDNAI_00804	ANPACMBM_00695	MFAGGBDE_02299	2142_00703	2355_00675	3659_00736	3664_00698	3670_01732	DJEDFHEN_00704	KGELGKGC_00745		OLMKBIGO_00705	KNKLNGNO_02166	GAKPJOLL_00723	GEICEOLK_04298	JNDNKAMK_00728	NBNEHDEG_00793	OAGHKFEL_00689	FDBJBPCN_00461	DCFEHDEH_02601	ACPJEIPJ_00817	DMPLDJOG_01837	JHIFCEPG_00716	MIEOPNPI_00721	IGFFHHBP_00786	IGNECDKL_00709	KCBIHLMO_00695	AOAKNGNO_00748	DLEKPJPE_00776	HEFJEBFC_00706	NHPOJHGC_00762	MCKELHOB_00159	FCAPDDPO_04064	PMAFPOHA_00725	JHJLELJC_00750	IMPPHOBI_00737
group_3705	msrA	Peptide methionine sulfoxide reductase MsrA	6	6	1	1	1947	1	14174		299	686	621	JJDBDNAI_00805												KNKLNGNO_02165
tal		Transaldolase	72	72	1	1	2060				956	956	956	JJDBDNAI_00808	ANPACMBM_00697	MFAGGBDE_02301	2142_00706	2355_00677	3659_00738	3664_00701	3670_01729	DJEDFHEN_00706	KGELGKGC_00747	KMKIKLBA_00362	OLMKBIGO_00707	KNKLNGNO_02162	GAKPJOLL_00725	GEICEOLK_04300	JNDNKAMK_00730	NBNEHDEG_00795	OAGHKFEL_00692	FDBJBPCN_00463	DCFEHDEH_02603	ACPJEIPJ_00820	DMPLDJOG_01839	JHIFCEPG_00718	MIEOPNPI_00724	IGFFHHBP_00788	IGNECDKL_00711	KCBIHLMO_00697	AOAKNGNO_00750	DLEKPJPE_00778	HEFJEBFC_00708	NHPOJHGC_00764	MCKELHOB_00161	FCAPDDPO_04062	PMAFPOHA_00727	JHJLELJC_00752	IMPPHOBI_00739
rnk		Regulator of nucleoside diphosphate kinase	72	72	1	1	2054				377	404	403	JJDBDNAI_00809	ANPACMBM_00698	MFAGGBDE_02302	2142_00707	2355_00678	3659_00739	3664_00702	3670_01728	DJEDFHEN_00707	KGELGKGC_00748	KMKIKLBA_00363	OLMKBIGO_00708	KNKLNGNO_02161	GAKPJOLL_00726	GEICEOLK_04301	JNDNKAMK_00731	NBNEHDEG_00796	OAGHKFEL_00693	FDBJBPCN_00464	DCFEHDEH_02604	ACPJEIPJ_00821	DMPLDJOG_01840	JHIFCEPG_00719	MIEOPNPI_00725	IGFFHHBP_00789	IGNECDKL_00712	KCBIHLMO_00698	AOAKNGNO_00751	DLEKPJPE_00779	HEFJEBFC_00709	NHPOJHGC_00765	MCKELHOB_00162	FCAPDDPO_04061	PMAFPOHA_00728	JHJLELJC_00753	IMPPHOBI_00740
oxyR		Hydrogen peroxide-inducible genes activator	72	72	1	1	2052				815	965	960	JJDBDNAI_00810	ANPACMBM_00699	MFAGGBDE_02303	2142_00708	2355_00679	3659_00740	3664_00703	3670_01727	DJEDFHEN_00708	KGELGKGC_00749	KMKIKLBA_00364	OLMKBIGO_00709	KNKLNGNO_02160	GAKPJOLL_00727	GEICEOLK_04302	JNDNKAMK_00732	NBNEHDEG_00797	OAGHKFEL_00694	FDBJBPCN_00465	DCFEHDEH_02605	ACPJEIPJ_00822	DMPLDJOG_01841	JHIFCEPG_00720	MIEOPNPI_00726	IGFFHHBP_00790	IGNECDKL_00713	KCBIHLMO_00699	AOAKNGNO_00752	DLEKPJPE_00780	HEFJEBFC_00710	NHPOJHGC_00766	MCKELHOB_00163	FCAPDDPO_04060	PMAFPOHA_00729	JHJLELJC_00754	IMPPHOBI_00741
ahpF_1		Alkyl hydroperoxide reductase subunit F	72	72	1	1	2051				1592	1592	1592	JJDBDNAI_00811	ANPACMBM_00700	MFAGGBDE_02304	2142_00709	2355_00680	3659_00741	3664_00704	3670_01726	DJEDFHEN_00709	KGELGKGC_00750	KMKIKLBA_00365	OLMKBIGO_00710	KNKLNGNO_02159	GAKPJOLL_00728	GEICEOLK_04303	JNDNKAMK_00733	NBNEHDEG_00798	OAGHKFEL_00695	FDBJBPCN_00466	DCFEHDEH_02606	ACPJEIPJ_00823	DMPLDJOG_01842	JHIFCEPG_00721	MIEOPNPI_00727	IGFFHHBP_00791	IGNECDKL_00714	KCBIHLMO_00700	AOAKNGNO_00753	DLEKPJPE_00781	HEFJEBFC_00711	NHPOJHGC_00767	MCKELHOB_00164	FCAPDDPO_04059	PMAFPOHA_00730	JHJLELJC_00755	IMPPHOBI_00742
ahpC		Alkyl hydroperoxide reductase C	72	72	1	1	2050				563	563	563	JJDBDNAI_00812	ANPACMBM_00701	MFAGGBDE_02305	2142_00710	2355_00681	3659_00742	3664_00705	3670_01725	DJEDFHEN_00710	KGELGKGC_00751	KMKIKLBA_00366	OLMKBIGO_00711	KNKLNGNO_02158	GAKPJOLL_00729	GEICEOLK_04304	JNDNKAMK_00734	NBNEHDEG_00799	OAGHKFEL_00696	FDBJBPCN_00467	DCFEHDEH_02607	ACPJEIPJ_00824	DMPLDJOG_01843	JHIFCEPG_00722	MIEOPNPI_00728	IGFFHHBP_00792	IGNECDKL_00715	KCBIHLMO_00701	AOAKNGNO_00754	DLEKPJPE_00782	HEFJEBFC_00712	NHPOJHGC_00768	MCKELHOB_00165	FCAPDDPO_04058	PMAFPOHA_00731	JHJLELJC_00756	IMPPHOBI_00743
prmC		Release factor glutamine methyltransferase	61	61	1	1	2048	385	2		239	911	859	JJDBDNAI_00813	ANPACMBM_00702		2142_00711	2355_00682	3659_00743	3664_00706	3670_01724	DJEDFHEN_00711			OLMKBIGO_00712	KNKLNGNO_02157	GAKPJOLL_00730	GEICEOLK_04305	JNDNKAMK_00735	NBNEHDEG_00800	OAGHKFEL_00697	FDBJBPCN_00468	DCFEHDEH_02608	ACPJEIPJ_00825	DMPLDJOG_01844	JHIFCEPG_00723	MIEOPNPI_00729	IGFFHHBP_00793	IGNECDKL_00716		AOAKNGNO_00755	DLEKPJPE_00783	HEFJEBFC_00713	NHPOJHGC_00769	MCKELHOB_00166	FCAPDDPO_04057	PMAFPOHA_00732	JHJLELJC_00757	IMPPHOBI_00744
pip_1		Proline iminopeptidase	72	72	1	1	2046				830	941	939	JJDBDNAI_00814	ANPACMBM_00703	MFAGGBDE_02307	2142_00712	2355_00683	3659_00744	3664_00707	3670_01723	DJEDFHEN_00712	KGELGKGC_00753	KMKIKLBA_00368	OLMKBIGO_00713	KNKLNGNO_02156	GAKPJOLL_00731	GEICEOLK_04306	JNDNKAMK_00736	NBNEHDEG_00801	OAGHKFEL_00698	FDBJBPCN_00469	DCFEHDEH_02609	ACPJEIPJ_00826	DMPLDJOG_01845	JHIFCEPG_00724	MIEOPNPI_00730	IGFFHHBP_00794	IGNECDKL_00717	KCBIHLMO_00704	AOAKNGNO_00756	DLEKPJPE_00784	HEFJEBFC_00714	NHPOJHGC_00770	MCKELHOB_00167	FCAPDDPO_04056	PMAFPOHA_00733	JHJLELJC_00758	IMPPHOBI_00745
pgrR_2		HTH-type transcriptional regulator PgrR	64	64	1	1	2039	21	9		626	1073	910	JJDBDNAI_00815		MFAGGBDE_02308	2142_00713	2355_00684	3659_00745	3664_00708	3670_01722	DJEDFHEN_00713	KGELGKGC_00754		OLMKBIGO_00714	KNKLNGNO_02155	GAKPJOLL_00732	GEICEOLK_04307	JNDNKAMK_00737	NBNEHDEG_00802	OAGHKFEL_00699	FDBJBPCN_00470	DCFEHDEH_02610	ACPJEIPJ_00827	DMPLDJOG_01846		MIEOPNPI_00731	IGFFHHBP_00795		KCBIHLMO_00705	AOAKNGNO_00757	DLEKPJPE_00786	HEFJEBFC_00715	NHPOJHGC_00771	MCKELHOB_00168	FCAPDDPO_04055	PMAFPOHA_00734	JHJLELJC_00759	IMPPHOBI_00746
efpA		putative MFS-type transporter EfpA	69	69	1	1	2037	21	21		533	1511	1390	JJDBDNAI_00816	ANPACMBM_00705	MFAGGBDE_02309	2142_00714	2355_00685	3659_00746	3664_00709	3670_01721	DJEDFHEN_00714	KGELGKGC_00755		OLMKBIGO_00715	KNKLNGNO_02154	GAKPJOLL_00733	GEICEOLK_04308	JNDNKAMK_00738	NBNEHDEG_00803	OAGHKFEL_00700	FDBJBPCN_00471	DCFEHDEH_02611	ACPJEIPJ_00828	DMPLDJOG_01847	JHIFCEPG_00726	MIEOPNPI_00732	IGFFHHBP_00796	IGNECDKL_00719	KCBIHLMO_00706	AOAKNGNO_00758	DLEKPJPE_00787	HEFJEBFC_00716	NHPOJHGC_00772	MCKELHOB_00169	FCAPDDPO_04054	PMAFPOHA_00735	JHJLELJC_00760	IMPPHOBI_00747
group_310		hypothetical protein	69	69	1	1	2035	21	25		764	809	796	JJDBDNAI_00817	ANPACMBM_00707		2142_00715	2355_00686	3659_00747	3664_00710	3670_01720	DJEDFHEN_00715	KGELGKGC_00756		OLMKBIGO_00717	KNKLNGNO_02153	GAKPJOLL_00735	GEICEOLK_04309	JNDNKAMK_00740	NBNEHDEG_00804	OAGHKFEL_00702	FDBJBPCN_00472	DCFEHDEH_02613	ACPJEIPJ_00830	DMPLDJOG_01848	JHIFCEPG_00728	MIEOPNPI_00733	IGFFHHBP_00797	IGNECDKL_00721	KCBIHLMO_00707	AOAKNGNO_00759	DLEKPJPE_00789	HEFJEBFC_00717	NHPOJHGC_00773	MCKELHOB_00170	FCAPDDPO_04053	PMAFPOHA_00736	JHJLELJC_00761	IMPPHOBI_00748
group_3264		hypothetical protein	71	71	1	1	2029	21	26		407	554	551	JJDBDNAI_00818	ANPACMBM_00708	MFAGGBDE_02312	2142_00716	2355_00687	3659_00748	3664_00711	3670_01719	DJEDFHEN_00716	KGELGKGC_00757		OLMKBIGO_00718	KNKLNGNO_02152	GAKPJOLL_00736	GEICEOLK_04310	JNDNKAMK_00741	NBNEHDEG_00805	OAGHKFEL_00703	FDBJBPCN_00473	DCFEHDEH_02614	ACPJEIPJ_00831	DMPLDJOG_01849	JHIFCEPG_00729	MIEOPNPI_00734	IGFFHHBP_00798	IGNECDKL_00722	KCBIHLMO_00708	AOAKNGNO_00760	DLEKPJPE_00790	HEFJEBFC_00718	NHPOJHGC_00774	MCKELHOB_00171	FCAPDDPO_04052	PMAFPOHA_00737	JHJLELJC_00762	IMPPHOBI_00749
polA_1		DNA polymerase I	69	69	1	1	2028	21	53		935	950	938	JJDBDNAI_00819	ANPACMBM_00709	MFAGGBDE_02313	2142_00717	2355_00688	3659_00749	3664_00712	3670_01718	DJEDFHEN_00717	KGELGKGC_00758		OLMKBIGO_00719	KNKLNGNO_02151	GAKPJOLL_00737	GEICEOLK_04311	JNDNKAMK_00742	NBNEHDEG_00806	OAGHKFEL_00704	FDBJBPCN_00474	DCFEHDEH_02615	ACPJEIPJ_00832	DMPLDJOG_01850	JHIFCEPG_00730	MIEOPNPI_00735	IGFFHHBP_00799	IGNECDKL_00723	KCBIHLMO_00709	AOAKNGNO_00761	DLEKPJPE_00791	HEFJEBFC_00719	NHPOJHGC_00775	MCKELHOB_00172	FCAPDDPO_04051	PMAFPOHA_00738	JHJLELJC_00763	IMPPHOBI_00750
ydjA		hypothetical protein	69	69	1	1	2027	21	52		581	686	653	JJDBDNAI_00820	ANPACMBM_00710	MFAGGBDE_02314	2142_00718	2355_00689	3659_00750	3664_00713	3670_01717	DJEDFHEN_00718	KGELGKGC_00759		OLMKBIGO_00720	KNKLNGNO_02150	GAKPJOLL_00738	GEICEOLK_04312	JNDNKAMK_00743	NBNEHDEG_00807	OAGHKFEL_00705	FDBJBPCN_00475	DCFEHDEH_02616	ACPJEIPJ_00833	DMPLDJOG_01851	JHIFCEPG_00731	MIEOPNPI_00736	IGFFHHBP_00800	IGNECDKL_00724	KCBIHLMO_00710	AOAKNGNO_00762	DLEKPJPE_00792	HEFJEBFC_00720	NHPOJHGC_00776	MCKELHOB_00173	FCAPDDPO_04050	PMAFPOHA_00739	JHJLELJC_00764	IMPPHOBI_00751
group_2519		hypothetical protein	69	69	1	1	2024	21	51		1604	2321	2310	JJDBDNAI_00821	ANPACMBM_00711	MFAGGBDE_02315	2142_00719	2355_00690	3659_00751	3664_00714	3670_01716	DJEDFHEN_00719	KGELGKGC_00760		OLMKBIGO_00721	KNKLNGNO_02149	GAKPJOLL_00739	GEICEOLK_04313	JNDNKAMK_00744	NBNEHDEG_00808	OAGHKFEL_00706	FDBJBPCN_00476	DCFEHDEH_02617	ACPJEIPJ_00834	DMPLDJOG_01852	JHIFCEPG_00732	MIEOPNPI_00737	IGFFHHBP_00801	IGNECDKL_00725	KCBIHLMO_00711	AOAKNGNO_00763	DLEKPJPE_00793	HEFJEBFC_00721	NHPOJHGC_00777	MCKELHOB_00174	FCAPDDPO_04049	PMAFPOHA_00740	JHJLELJC_00765	IMPPHOBI_00752
pntA		NAD(P) transhydrogenase subunit alpha	69	69	1	1	2023	21	48		839	1079	1075	JJDBDNAI_00822	ANPACMBM_00712	MFAGGBDE_02316	2142_00720	2355_00691	3659_00752	3664_00715	3670_01715	DJEDFHEN_00720	KGELGKGC_00761		OLMKBIGO_00722	KNKLNGNO_02148	GAKPJOLL_00740	GEICEOLK_04314	JNDNKAMK_00745	NBNEHDEG_00809	OAGHKFEL_00707	FDBJBPCN_00477	DCFEHDEH_02618	ACPJEIPJ_00835	DMPLDJOG_01853	JHIFCEPG_00733	MIEOPNPI_00738	IGFFHHBP_00802	IGNECDKL_00726	KCBIHLMO_00712	AOAKNGNO_00764	DLEKPJPE_00794	HEFJEBFC_00722	NHPOJHGC_00778	MCKELHOB_00175	FCAPDDPO_04048	PMAFPOHA_00741	JHJLELJC_00766	IMPPHOBI_00753
group_1463		hypothetical protein	69	69	1	1	2022	21	47		263	461	458	JJDBDNAI_00823	ANPACMBM_00713	MFAGGBDE_02317	2142_00721	2355_00692	3659_00753	3664_00716	3670_01714	DJEDFHEN_00721	KGELGKGC_00762		OLMKBIGO_00723	KNKLNGNO_02147	GAKPJOLL_00741	GEICEOLK_04315	JNDNKAMK_00746	NBNEHDEG_00810	OAGHKFEL_00708	FDBJBPCN_00478	DCFEHDEH_02619	ACPJEIPJ_00836	DMPLDJOG_01854	JHIFCEPG_00734	MIEOPNPI_00739	IGFFHHBP_00803	IGNECDKL_00727	KCBIHLMO_00713	AOAKNGNO_00765	DLEKPJPE_00795	HEFJEBFC_00723	NHPOJHGC_00779	MCKELHOB_00176	FCAPDDPO_04047	PMAFPOHA_00742	JHJLELJC_00767	IMPPHOBI_00754
group_3706		hypothetical protein	59	59	1	1	2021	21	46		326	326	326	JJDBDNAI_00824		MFAGGBDE_02318	2142_00722	2355_00693	3659_00754	3664_00717	3670_01713	DJEDFHEN_00722	KGELGKGC_00763			KNKLNGNO_02146	GAKPJOLL_00742	GEICEOLK_04316	JNDNKAMK_00747	NBNEHDEG_00811	OAGHKFEL_00709	FDBJBPCN_00479	DCFEHDEH_02620	ACPJEIPJ_00837	DMPLDJOG_01855		MIEOPNPI_00740	IGFFHHBP_00804			AOAKNGNO_00766	DLEKPJPE_00796	HEFJEBFC_00724	NHPOJHGC_00780	MCKELHOB_00177	FCAPDDPO_04046	PMAFPOHA_00743	JHJLELJC_00768	IMPPHOBI_00755
ecfG		ECF RNA polymerase sigma factor EcfG	70	70	1	1	2020	21	45		491	647	583	JJDBDNAI_00825	ANPACMBM_00715	MFAGGBDE_02319	2142_00723	2355_00694	3659_00755	3664_00718	3670_01712	DJEDFHEN_00723	KGELGKGC_00764	KMKIKLBA_00380	OLMKBIGO_00725	KNKLNGNO_02145	GAKPJOLL_00743	GEICEOLK_04317	JNDNKAMK_00748	NBNEHDEG_00812	OAGHKFEL_00710	FDBJBPCN_00480	DCFEHDEH_02621	ACPJEIPJ_00838	DMPLDJOG_01856	JHIFCEPG_00736	MIEOPNPI_00741	IGFFHHBP_00805	IGNECDKL_00729	KCBIHLMO_00715	AOAKNGNO_00767	DLEKPJPE_00797	HEFJEBFC_00725	NHPOJHGC_00781	MCKELHOB_00178	FCAPDDPO_04045	PMAFPOHA_00744	JHJLELJC_00769	IMPPHOBI_00756
group_7713		hypothetical protein	72	72	1	1	2017				320	320	320	JJDBDNAI_00826	ANPACMBM_00716	MFAGGBDE_02320	2142_00724	2355_00695	3659_00756	3664_00719	3670_01711	DJEDFHEN_00724	KGELGKGC_00765	KMKIKLBA_00381	OLMKBIGO_00726	KNKLNGNO_02144	GAKPJOLL_00744	GEICEOLK_04318	JNDNKAMK_00749	NBNEHDEG_00813	OAGHKFEL_00711	FDBJBPCN_00481	DCFEHDEH_02622	ACPJEIPJ_00839	DMPLDJOG_01857	JHIFCEPG_00737	MIEOPNPI_00742	IGFFHHBP_00806	IGNECDKL_00730	KCBIHLMO_00716	AOAKNGNO_00768	DLEKPJPE_00798	HEFJEBFC_00726	NHPOJHGC_00782	MCKELHOB_00179	FCAPDDPO_04044	PMAFPOHA_00745	JHJLELJC_00770	IMPPHOBI_00757
pntB		NAD(P) transhydrogenase subunit beta	55	55	1	1	2014	208	9		908	1460	1449	JJDBDNAI_00827		MFAGGBDE_02321	2142_00725	2355_00696	3659_00757	3664_00720	3670_01710			KMKIKLBA_00382	OLMKBIGO_00727	KNKLNGNO_02143	GAKPJOLL_00745	GEICEOLK_04319	JNDNKAMK_00750	NBNEHDEG_00814	OAGHKFEL_00712				DMPLDJOG_01858		MIEOPNPI_00743	IGFFHHBP_00807		KCBIHLMO_00717	AOAKNGNO_00769	DLEKPJPE_00799		NHPOJHGC_00783	MCKELHOB_00180	FCAPDDPO_04043	PMAFPOHA_00746		IMPPHOBI_00758
group_4232		hypothetical protein	54	54	1	1	2015	208	5		419	437	419	JJDBDNAI_00828			2142_00726	2355_00697	3659_00758	3664_00721	3670_01709		KGELGKGC_00767		OLMKBIGO_00728	KNKLNGNO_02142		GEICEOLK_04320	JNDNKAMK_00751		OAGHKFEL_00713	FDBJBPCN_00483	DCFEHDEH_02624	ACPJEIPJ_00841	DMPLDJOG_01859		MIEOPNPI_00744	IGFFHHBP_00808				DLEKPJPE_00800	HEFJEBFC_00728	NHPOJHGC_00784	MCKELHOB_00181	FCAPDDPO_04042	PMAFPOHA_00747	JHJLELJC_00772	IMPPHOBI_00759
group_35122		hypothetical protein	72	72	1	1	2012				497	497	497	JJDBDNAI_00829	ANPACMBM_00719	MFAGGBDE_02323	2142_00727	2355_00698	3659_00759	3664_00722	3670_01708	DJEDFHEN_00727	KGELGKGC_00768	KMKIKLBA_00384	OLMKBIGO_00729	KNKLNGNO_02141	GAKPJOLL_00747	GEICEOLK_04321	JNDNKAMK_00752	NBNEHDEG_00816	OAGHKFEL_00714	FDBJBPCN_00484	DCFEHDEH_02625	ACPJEIPJ_00842	DMPLDJOG_01860	JHIFCEPG_00740	MIEOPNPI_00745	IGFFHHBP_00809	IGNECDKL_00733	KCBIHLMO_00719	AOAKNGNO_00771	DLEKPJPE_00801	HEFJEBFC_00729	NHPOJHGC_00785	MCKELHOB_00182	FCAPDDPO_04041	PMAFPOHA_00748	JHJLELJC_00773	IMPPHOBI_00760
ilvE		Branched-chain-amino-acid aminotransferase	72	72	1	1	2010				1094	1109	1094	JJDBDNAI_00830	ANPACMBM_00720	MFAGGBDE_02324	2142_00728	2355_00699	3659_00760	3664_00723	3670_01707	DJEDFHEN_00728	KGELGKGC_00769	KMKIKLBA_00385	OLMKBIGO_00730	KNKLNGNO_02140	GAKPJOLL_00748	GEICEOLK_04322	JNDNKAMK_00753	NBNEHDEG_00817	OAGHKFEL_00715	FDBJBPCN_00485	DCFEHDEH_02626	ACPJEIPJ_00843	DMPLDJOG_01861	JHIFCEPG_00741	MIEOPNPI_00746	IGFFHHBP_00810	IGNECDKL_00734	KCBIHLMO_00720	AOAKNGNO_00772	DLEKPJPE_00802	HEFJEBFC_00730	NHPOJHGC_00786	MCKELHOB_00183	FCAPDDPO_04040	PMAFPOHA_00749	JHJLELJC_00774	IMPPHOBI_00761
bprV_2		Extracellular basic protease	70	70	1	1	2005	134	13		1061	1742	1731	JJDBDNAI_00831	ANPACMBM_00724	MFAGGBDE_02325	2142_00729	2355_00700	3659_00761	3664_00724	3670_01706	DJEDFHEN_00732	KGELGKGC_00773		OLMKBIGO_00731	KNKLNGNO_02139	GAKPJOLL_00749	GEICEOLK_04323	JNDNKAMK_00754	NBNEHDEG_00818	OAGHKFEL_00716	FDBJBPCN_00489		ACPJEIPJ_00847	DMPLDJOG_01862	JHIFCEPG_00745	MIEOPNPI_00747	IGFFHHBP_00811	IGNECDKL_00738	KCBIHLMO_00721	AOAKNGNO_00773	DLEKPJPE_00803	HEFJEBFC_00734	NHPOJHGC_00787	MCKELHOB_00184	FCAPDDPO_04039	PMAFPOHA_00750	JHJLELJC_00778	IMPPHOBI_00762
ansA		L-asparaginase 1	57	57	1	1	2001	134	7		389	494	492	JJDBDNAI_00832		MFAGGBDE_02326	2142_00730	2355_00701	3659_00762	3664_00725	3670_01705			KMKIKLBA_00387	OLMKBIGO_00732	KNKLNGNO_02138	GAKPJOLL_00750	GEICEOLK_04324	JNDNKAMK_00755	NBNEHDEG_00819	OAGHKFEL_00717		DCFEHDEH_02632	ACPJEIPJ_00848	DMPLDJOG_01863		MIEOPNPI_00748	IGFFHHBP_00812		KCBIHLMO_00722	AOAKNGNO_00774	DLEKPJPE_00804		NHPOJHGC_00788	MCKELHOB_00185	FCAPDDPO_04038	PMAFPOHA_00751		IMPPHOBI_00763
group_3707		hypothetical protein	69	69	1	1	2002	134	1		335	335	335	JJDBDNAI_00833	ANPACMBM_00726	MFAGGBDE_02327	2142_00731	2355_00702	3659_00763	3664_00726	3670_01704	DJEDFHEN_00734	KGELGKGC_00775		OLMKBIGO_00733	KNKLNGNO_02137	GAKPJOLL_00751	GEICEOLK_04325	JNDNKAMK_00756	NBNEHDEG_00820	OAGHKFEL_00718	FDBJBPCN_00491	DCFEHDEH_02633	ACPJEIPJ_00849	DMPLDJOG_01864	JHIFCEPG_00747	MIEOPNPI_00749	IGFFHHBP_00813	IGNECDKL_00740	KCBIHLMO_00723	AOAKNGNO_00775	DLEKPJPE_00805	HEFJEBFC_00736	NHPOJHGC_00789	MCKELHOB_00186	FCAPDDPO_04037	PMAFPOHA_00752	JHJLELJC_00780	IMPPHOBI_00764
group_7714		NAD(P)H dehydrogenase (quinone)	72	72	1	1	1997				593	593	593	JJDBDNAI_00834	ANPACMBM_00727	MFAGGBDE_02328	2142_00732	2355_00703	3659_00764	3664_00727	3670_01703	DJEDFHEN_00735	KGELGKGC_00776	KMKIKLBA_00389	OLMKBIGO_00734	KNKLNGNO_02136	GAKPJOLL_00752	GEICEOLK_04326	JNDNKAMK_00757	NBNEHDEG_00821	OAGHKFEL_00719	FDBJBPCN_00492	DCFEHDEH_02634	ACPJEIPJ_00850	DMPLDJOG_01865	JHIFCEPG_00748	MIEOPNPI_00750	IGFFHHBP_00814	IGNECDKL_00741	KCBIHLMO_00724	AOAKNGNO_00776	DLEKPJPE_00806	HEFJEBFC_00737	NHPOJHGC_00790	MCKELHOB_00187	FCAPDDPO_04036	PMAFPOHA_00753	JHJLELJC_00781	IMPPHOBI_00765
group_6808		hypothetical protein	72	72	1	1	1995				1274	1274	1274	JJDBDNAI_00835	ANPACMBM_00728	MFAGGBDE_02329	2142_00733	2355_00704	3659_00765	3664_00728	3670_01702	DJEDFHEN_00736	KGELGKGC_00777	KMKIKLBA_00390	OLMKBIGO_00735	KNKLNGNO_02135	GAKPJOLL_00753	GEICEOLK_04327	JNDNKAMK_00758	NBNEHDEG_00822	OAGHKFEL_00720	FDBJBPCN_00493	DCFEHDEH_02635	ACPJEIPJ_00851	DMPLDJOG_01866	JHIFCEPG_00749	MIEOPNPI_00751	IGFFHHBP_00815	IGNECDKL_00742	KCBIHLMO_00725	AOAKNGNO_00777	DLEKPJPE_00807	HEFJEBFC_00738	NHPOJHGC_00791	MCKELHOB_00188	FCAPDDPO_04035	PMAFPOHA_00754	JHJLELJC_00782	IMPPHOBI_00766
tlpA		Thiol:disulfide interchange protein TlpA	67	67	1	1	1990	1	8596		569	719	572	JJDBDNAI_00836	ANPACMBM_00729	MFAGGBDE_02330	2142_00734	2355_00705	3659_00766	3664_00729	3670_01701	DJEDFHEN_00737	KGELGKGC_00778		OLMKBIGO_00736	KNKLNGNO_02134	GAKPJOLL_00754	GEICEOLK_04328	JNDNKAMK_00759	NBNEHDEG_00823	OAGHKFEL_00721	FDBJBPCN_00494	DCFEHDEH_02636	ACPJEIPJ_00852	DMPLDJOG_01867	JHIFCEPG_00750	MIEOPNPI_00752	IGFFHHBP_00816	IGNECDKL_00743	KCBIHLMO_00726	AOAKNGNO_00778	DLEKPJPE_00808	HEFJEBFC_00739	NHPOJHGC_00792	MCKELHOB_00189	FCAPDDPO_04034	PMAFPOHA_00755	JHJLELJC_00783	IMPPHOBI_00767
group_8089		Polyphosphate:ADP phosphotransferase	71	71	1	1	229	1	8535		782	785	782	JJDBDNAI_00837	ANPACMBM_00730	MFAGGBDE_02331	2142_00735	2355_00410	3659_00767	3664_00730	3670_00694	DJEDFHEN_00738	KGELGKGC_00779		OLMKBIGO_00737	KNKLNGNO_02132	GAKPJOLL_00756	GEICEOLK_04329	JNDNKAMK_00760	NBNEHDEG_00824	OAGHKFEL_00723	FDBJBPCN_00495	DCFEHDEH_02638	ACPJEIPJ_00858	DMPLDJOG_01869	JHIFCEPG_00751	MIEOPNPI_00753	IGFFHHBP_00817	IGNECDKL_00744	KCBIHLMO_00727	AOAKNGNO_00779	DLEKPJPE_00810	HEFJEBFC_00740	NHPOJHGC_00793	MCKELHOB_00190	FCAPDDPO_04032	PMAFPOHA_00756	JHJLELJC_00784	IMPPHOBI_00768
group_12188		hypothetical protein	41	41	1	1	230	1	8428		1712	1712	1712	JJDBDNAI_00838			2142_00736	2355_00411	3659_00768	3664_00731	3670_00695					KNKLNGNO_02131		GEICEOLK_04330				FDBJBPCN_00496			DMPLDJOG_01870		MIEOPNPI_00754	IGFFHHBP_00818						NHPOJHGC_00794	MCKELHOB_00191	FCAPDDPO_04031	PMAFPOHA_00757		IMPPHOBI_00769
prfA		Peptide chain release factor RF1	72	72	1	1	231				1079	1082	1081	JJDBDNAI_00839	ANPACMBM_00733	MFAGGBDE_02333	2142_00737	2355_00412	3659_00769	3664_00732	3670_00696	DJEDFHEN_00740	KGELGKGC_00781	KMKIKLBA_00395	OLMKBIGO_00739	KNKLNGNO_02130	GAKPJOLL_00758	GEICEOLK_04331	JNDNKAMK_00762	NBNEHDEG_00826	OAGHKFEL_00725	FDBJBPCN_00497	DCFEHDEH_02640	ACPJEIPJ_00860	DMPLDJOG_01871	JHIFCEPG_00753	MIEOPNPI_00755	IGFFHHBP_00819	IGNECDKL_00746	KCBIHLMO_00729	AOAKNGNO_00781	DLEKPJPE_00812	HEFJEBFC_00742	NHPOJHGC_00795	MCKELHOB_00192	FCAPDDPO_04030	PMAFPOHA_00758	JHJLELJC_00786	IMPPHOBI_00770
hemA		Glutamyl-tRNA reductase	72	72	1	1	236				1283	1283	1283	JJDBDNAI_00840	ANPACMBM_00734	MFAGGBDE_02334	2142_00738	2355_00413	3659_00770	3664_00733	3670_00697	DJEDFHEN_00741	KGELGKGC_00782	KMKIKLBA_00396	OLMKBIGO_00740	KNKLNGNO_02129	GAKPJOLL_00759	GEICEOLK_04332	JNDNKAMK_00763	NBNEHDEG_00827	OAGHKFEL_00726	FDBJBPCN_00498	DCFEHDEH_02641	ACPJEIPJ_00861	DMPLDJOG_01872	JHIFCEPG_00754	MIEOPNPI_00756	IGFFHHBP_00820	IGNECDKL_00747	KCBIHLMO_00730	AOAKNGNO_00782	DLEKPJPE_00813	HEFJEBFC_00743	NHPOJHGC_00796	MCKELHOB_00193	FCAPDDPO_04029	PMAFPOHA_00759	JHJLELJC_00787	IMPPHOBI_00771
bepA_2		hypothetical protein	50	50	1	1	235	167	1		191	1694	1663	JJDBDNAI_00841		MFAGGBDE_02335	2142_00739		3659_00771	3664_00734		DJEDFHEN_00742	KGELGKGC_00783		OLMKBIGO_00741			GEICEOLK_04333	JNDNKAMK_00764	NBNEHDEG_00828		FDBJBPCN_00499				JHIFCEPG_00755	MIEOPNPI_00757	IGFFHHBP_00821	IGNECDKL_00748	KCBIHLMO_00731	AOAKNGNO_00783		HEFJEBFC_00744	NHPOJHGC_00797	MCKELHOB_00194		PMAFPOHA_00760	JHJLELJC_00788	IMPPHOBI_00772
lolB		Outer-membrane lipoprotein LolB	65	65	1	1	238	167	4		659	659	659	JJDBDNAI_00842	ANPACMBM_00736	MFAGGBDE_02336	2142_00740	2355_00415	3659_00772	3664_00735	3670_00699	DJEDFHEN_00743	KGELGKGC_00784		OLMKBIGO_00742	KNKLNGNO_02127	GAKPJOLL_00761	GEICEOLK_04334	JNDNKAMK_00765	NBNEHDEG_00829	OAGHKFEL_00728	FDBJBPCN_00500	DCFEHDEH_02643	ACPJEIPJ_00863	DMPLDJOG_01874	JHIFCEPG_00756	MIEOPNPI_00758	IGFFHHBP_00822	IGNECDKL_00749	KCBIHLMO_00732	AOAKNGNO_00784	DLEKPJPE_00815	HEFJEBFC_00745	NHPOJHGC_00798	MCKELHOB_00195	FCAPDDPO_04027	PMAFPOHA_00761	JHJLELJC_00789	IMPPHOBI_00773
ispE		4-diphosphocytidyl-2-C-methyl-D-erythritol kinase	67	67	1	1	239	167	3		515	869	859	JJDBDNAI_00843	ANPACMBM_00737	MFAGGBDE_02337	2142_00741	2355_00416	3659_00773	3664_00736	3670_00700	DJEDFHEN_00744	KGELGKGC_00785		OLMKBIGO_00743	KNKLNGNO_02126	GAKPJOLL_00762	GEICEOLK_04335	JNDNKAMK_00766	NBNEHDEG_00830	OAGHKFEL_00729	FDBJBPCN_00501	DCFEHDEH_02644	ACPJEIPJ_00864	DMPLDJOG_01875	JHIFCEPG_00757	MIEOPNPI_00759	IGFFHHBP_00823	IGNECDKL_00750	KCBIHLMO_00733	AOAKNGNO_00785	DLEKPJPE_00816	HEFJEBFC_00746	NHPOJHGC_00799	MCKELHOB_00196	FCAPDDPO_04026	PMAFPOHA_00762	JHJLELJC_00790	IMPPHOBI_00774
prs		Ribose-phosphate pyrophosphokinase	72	72	1	1	246				833	962	960	JJDBDNAI_00845	ANPACMBM_00739	MFAGGBDE_02339	2142_00743	2355_00418	3659_00775	3664_00738	3670_00702	DJEDFHEN_00746	KGELGKGC_00787	KMKIKLBA_00401	OLMKBIGO_00745	KNKLNGNO_02124	GAKPJOLL_00764	GEICEOLK_04337	JNDNKAMK_00768	NBNEHDEG_00832	OAGHKFEL_00731	FDBJBPCN_00503	DCFEHDEH_02646	ACPJEIPJ_00866	DMPLDJOG_01877	JHIFCEPG_00759	MIEOPNPI_00761	IGFFHHBP_00825	IGNECDKL_00752	KCBIHLMO_00735	AOAKNGNO_00787	DLEKPJPE_00818	HEFJEBFC_00748	NHPOJHGC_00801	MCKELHOB_00198	FCAPDDPO_04024	PMAFPOHA_00764	JHJLELJC_00792	IMPPHOBI_00776
rplY		50S ribosomal protein L25	72	72	1	1	247				395	620	614	JJDBDNAI_00846	ANPACMBM_00740	MFAGGBDE_02340	2142_00744	2355_00419	3659_00776	3664_00739	3670_00703	DJEDFHEN_00747	KGELGKGC_00788	KMKIKLBA_00402	OLMKBIGO_00746	KNKLNGNO_02123	GAKPJOLL_00765	GEICEOLK_04338	JNDNKAMK_00769	NBNEHDEG_00833	OAGHKFEL_00732	FDBJBPCN_00504	DCFEHDEH_02647	ACPJEIPJ_00867	DMPLDJOG_01878	JHIFCEPG_00760	MIEOPNPI_00762	IGFFHHBP_00826	IGNECDKL_00753	KCBIHLMO_00736	AOAKNGNO_00788	DLEKPJPE_00819	HEFJEBFC_00749	NHPOJHGC_00802	MCKELHOB_00199	FCAPDDPO_04023	PMAFPOHA_00765	JHJLELJC_00793	IMPPHOBI_00777
pth		Peptidyl-tRNA hydrolase	72	72	1	1	249				578	578	578	JJDBDNAI_00847	ANPACMBM_00741	MFAGGBDE_02341	2142_00745	2355_00420	3659_00777	3664_00740	3670_00704	DJEDFHEN_00748	KGELGKGC_00789	KMKIKLBA_00403	OLMKBIGO_00747	KNKLNGNO_02122	GAKPJOLL_00766	GEICEOLK_04339	JNDNKAMK_00770	NBNEHDEG_00834	OAGHKFEL_00733	FDBJBPCN_00505	DCFEHDEH_02648	ACPJEIPJ_00868	DMPLDJOG_01879	JHIFCEPG_00761	MIEOPNPI_00763	IGFFHHBP_00827	IGNECDKL_00754	KCBIHLMO_00737	AOAKNGNO_00789	DLEKPJPE_00820	HEFJEBFC_00750	NHPOJHGC_00803	MCKELHOB_00200	FCAPDDPO_04022	PMAFPOHA_00766	JHJLELJC_00794	IMPPHOBI_00778
ychF		Ribosome-binding ATPase YchF	72	72	1	1	262				1091	1358	1094	JJDBDNAI_00848	ANPACMBM_00742	MFAGGBDE_02342	2142_00746	2355_00421	3659_00778	3664_00741	3670_00705	DJEDFHEN_00749	KGELGKGC_00790	KMKIKLBA_00404	OLMKBIGO_00748	KNKLNGNO_02121	GAKPJOLL_00767	GEICEOLK_04340	JNDNKAMK_00771	NBNEHDEG_00835	OAGHKFEL_00734	FDBJBPCN_00506	DCFEHDEH_02649	ACPJEIPJ_00869	DMPLDJOG_01880	JHIFCEPG_00762	MIEOPNPI_00764	IGFFHHBP_00828	IGNECDKL_00755	KCBIHLMO_00738	AOAKNGNO_00790	DLEKPJPE_00821	HEFJEBFC_00751	NHPOJHGC_00804	MCKELHOB_00201	FCAPDDPO_04021	PMAFPOHA_00767	JHJLELJC_00796	IMPPHOBI_00779
group_747		hypothetical protein	31	31	1	1	206	1	8553		230	3320	3045	JJDBDNAI_00849			2142_00747	2355_00423				DJEDFHEN_00750				KNKLNGNO_02120	GAKPJOLL_00768				OAGHKFEL_00735				DMPLDJOG_01881			IGFFHHBP_00829							MCKELHOB_00202				IMPPHOBI_00780
rcsB_4		Transcriptional regulatory protein RcsB	37	37	1	1	205	1	8572		200	641	622	JJDBDNAI_00850	ANPACMBM_00748	MFAGGBDE_02344	2142_00748	2355_00424				DJEDFHEN_00751				KNKLNGNO_02119	GAKPJOLL_00769				OAGHKFEL_00736				DMPLDJOG_01882	JHIFCEPG_00768	MIEOPNPI_00768	IGFFHHBP_00830	IGNECDKL_00761						MCKELHOB_00203				IMPPHOBI_00781
group_3709	rcsC_2	hypothetical protein	27	27	1	1	204	1	8573		2978	3227	3217	JJDBDNAI_00851		MFAGGBDE_02345	2142_00749					DJEDFHEN_00752				KNKLNGNO_02118	GAKPJOLL_00770								DMPLDJOG_01883			IGFFHHBP_00831							MCKELHOB_00204				IMPPHOBI_00782
cph2_1		hypothetical protein	35	35	1	1	275	1	8579		302	1223	1194	JJDBDNAI_00852	ANPACMBM_00750	MFAGGBDE_02347	2142_00750	2355_00426				DJEDFHEN_00753				KNKLNGNO_02117	GAKPJOLL_00771								DMPLDJOG_01884	JHIFCEPG_00770	MIEOPNPI_00770	IGFFHHBP_00832	IGNECDKL_00763						MCKELHOB_00205				IMPPHOBI_00783
rcsC		Sensor histidine kinase RcsC	29	29	1	1	276	1	8580		2768	2771	2770	JJDBDNAI_00853			2142_00751	2355_00427								KNKLNGNO_02116									DMPLDJOG_01885		MIEOPNPI_00771	IGFFHHBP_00833							MCKELHOB_00206				IMPPHOBI_00784
btuB_6		hypothetical protein	42	42	1	1	277	1	8583		1406	2756	2685	JJDBDNAI_00854	ANPACMBM_00752		2142_00752					DJEDFHEN_00755	KGELGKGC_00792		OLMKBIGO_00750	KNKLNGNO_02115	GAKPJOLL_00773				OAGHKFEL_00740				DMPLDJOG_01886	JHIFCEPG_00773	MIEOPNPI_00772	IGFFHHBP_00834	IGNECDKL_00765				HEFJEBFC_00753		MCKELHOB_00207			JHJLELJC_00798	IMPPHOBI_00785
group_2184		hypothetical protein	66	66	1	1	279	1	8588		371	1172	1011	JJDBDNAI_00855	ANPACMBM_00753	MFAGGBDE_02352	2142_00753	2355_00429	3659_00780	3664_00743	3670_00707	DJEDFHEN_00756			OLMKBIGO_00751	KNKLNGNO_02114	GAKPJOLL_00774	GEICEOLK_04342	JNDNKAMK_00773	NBNEHDEG_00837	OAGHKFEL_00741	FDBJBPCN_00508	DCFEHDEH_02651	ACPJEIPJ_00871	DMPLDJOG_01887	JHIFCEPG_00774	MIEOPNPI_00773	IGFFHHBP_00835	IGNECDKL_00766	KCBIHLMO_00740	AOAKNGNO_00792	DLEKPJPE_00823	HEFJEBFC_00754	NHPOJHGC_00806	MCKELHOB_00208	FCAPDDPO_04019	PMAFPOHA_00769	JHJLELJC_00799	IMPPHOBI_00786
group_1440	iaaA	Isoaspartyl peptidase	30	30	1	1	280	1	8589		653	1025	1003	JJDBDNAI_00856		MFAGGBDE_02353	2142_00754	2355_00430								KNKLNGNO_02113									DMPLDJOG_01888		MIEOPNPI_00774	IGFFHHBP_00836							MCKELHOB_00209				IMPPHOBI_00787
tufA_1		Elongation factor Tu	53	53	1	1	281	1	8590		1190	1190	1190	JJDBDNAI_00860								DJEDFHEN_00761	KGELGKGC_00798		OLMKBIGO_00756	KNKLNGNO_02109	GAKPJOLL_00779	GEICEOLK_04347	JNDNKAMK_00778	NBNEHDEG_00842	OAGHKFEL_00746	FDBJBPCN_00513	DCFEHDEH_02656		DMPLDJOG_01892		MIEOPNPI_00778	IGFFHHBP_00840			AOAKNGNO_00797	DLEKPJPE_00828	HEFJEBFC_00759	NHPOJHGC_00811	MCKELHOB_00213	FCAPDDPO_04014	PMAFPOHA_00774	JHJLELJC_00804	IMPPHOBI_00791
secE		hypothetical protein	52	52	1	1	282	1	8592		332	413	411	JJDBDNAI_00862			2142_00759	2355_00707	3659_00786	3664_00749	3670_00713					KNKLNGNO_02107		GEICEOLK_04349	JNDNKAMK_00780			FDBJBPCN_00515	DCFEHDEH_02658	ACPJEIPJ_00878	DMPLDJOG_01894		MIEOPNPI_00780	IGFFHHBP_00842				DLEKPJPE_00830	HEFJEBFC_00761	NHPOJHGC_00813	MCKELHOB_00215	FCAPDDPO_04012	PMAFPOHA_00776	JHJLELJC_00806	IMPPHOBI_00793
nusG		Transcription termination/antitermination protein NusG	72	72	1	1	285				173	563	554	JJDBDNAI_00863	ANPACMBM_00761	MFAGGBDE_02360	2142_00760	2355_00708	3659_00787	3664_00750	3670_00714	DJEDFHEN_00764	KGELGKGC_00801	KMKIKLBA_00414	OLMKBIGO_00759	KNKLNGNO_02106	GAKPJOLL_00782	GEICEOLK_04350	JNDNKAMK_00781	NBNEHDEG_00845	OAGHKFEL_00749	FDBJBPCN_00516	DCFEHDEH_02659	ACPJEIPJ_00879	DMPLDJOG_01895	JHIFCEPG_00782	MIEOPNPI_00781	IGFFHHBP_00843	IGNECDKL_00774	KCBIHLMO_00749	AOAKNGNO_00800	DLEKPJPE_00831	HEFJEBFC_00762	NHPOJHGC_00814	MCKELHOB_00216	FCAPDDPO_04011	PMAFPOHA_00777	JHJLELJC_00807	IMPPHOBI_00794
rplK		50S ribosomal protein L11	71	71	1	1	286	438	1		428	428	428	JJDBDNAI_00864	ANPACMBM_00762		2142_00761	2355_00709	3659_00788	3664_00751	3670_00715	DJEDFHEN_00765	KGELGKGC_00802	KMKIKLBA_00415	OLMKBIGO_00760	KNKLNGNO_02105	GAKPJOLL_00783	GEICEOLK_04351	JNDNKAMK_00782	NBNEHDEG_00846	OAGHKFEL_00750	FDBJBPCN_00517	DCFEHDEH_02660	ACPJEIPJ_00880	DMPLDJOG_01896	JHIFCEPG_00783	MIEOPNPI_00782	IGFFHHBP_00844	IGNECDKL_00775	KCBIHLMO_00750	AOAKNGNO_00801	DLEKPJPE_00832	HEFJEBFC_00763	NHPOJHGC_00815	MCKELHOB_00217	FCAPDDPO_04010	PMAFPOHA_00778	JHJLELJC_00808	IMPPHOBI_00795
rplA		50S ribosomal protein L1	72	72	1	1	287				458	698	694	JJDBDNAI_00865	ANPACMBM_00763	MFAGGBDE_02362	2142_00762	2355_00710	3659_00789	3664_00752	3670_00716	DJEDFHEN_00766	KGELGKGC_00803	KMKIKLBA_00416	OLMKBIGO_00761	KNKLNGNO_02104	GAKPJOLL_00784	GEICEOLK_04352	JNDNKAMK_00783	NBNEHDEG_00847	OAGHKFEL_00751	FDBJBPCN_00518	DCFEHDEH_02661	ACPJEIPJ_00881	DMPLDJOG_01897	JHIFCEPG_00784	MIEOPNPI_00783	IGFFHHBP_00845	IGNECDKL_00776	KCBIHLMO_00751	AOAKNGNO_00802	DLEKPJPE_00833	HEFJEBFC_00764	NHPOJHGC_00816	MCKELHOB_00218	FCAPDDPO_04009	PMAFPOHA_00779	JHJLELJC_00809	IMPPHOBI_00796
rplJ		50S ribosomal protein L10	72	72	1	1	289				515	596	536	JJDBDNAI_00866	ANPACMBM_00764	MFAGGBDE_02363	2142_00763	2355_00711	3659_00790	3664_00753	3670_00717	DJEDFHEN_00767	KGELGKGC_00804	KMKIKLBA_00417	OLMKBIGO_00762	KNKLNGNO_02103	GAKPJOLL_00785	GEICEOLK_04353	JNDNKAMK_00784	NBNEHDEG_00848	OAGHKFEL_00752	FDBJBPCN_00519	DCFEHDEH_02662	ACPJEIPJ_00882	DMPLDJOG_01898	JHIFCEPG_00785	MIEOPNPI_00784	IGFFHHBP_00846	IGNECDKL_00777	KCBIHLMO_00753	AOAKNGNO_00803	DLEKPJPE_00834	HEFJEBFC_00765	NHPOJHGC_00817	MCKELHOB_00219	FCAPDDPO_04008	PMAFPOHA_00780	JHJLELJC_00810	IMPPHOBI_00797
rplL		50S ribosomal protein L7/L12	72	72	1	1	290				179	368	365	JJDBDNAI_00867	ANPACMBM_00765	MFAGGBDE_02364	2142_00764	2355_00712	3659_00791	3664_00754	3670_00718	DJEDFHEN_00768	KGELGKGC_00805	KMKIKLBA_00418	OLMKBIGO_00763	KNKLNGNO_02102	GAKPJOLL_00786	GEICEOLK_04354	JNDNKAMK_00785	NBNEHDEG_00849	OAGHKFEL_00753	FDBJBPCN_00520	DCFEHDEH_02663	ACPJEIPJ_00883	DMPLDJOG_01899	JHIFCEPG_00786	MIEOPNPI_00785	IGFFHHBP_00847	IGNECDKL_00778	KCBIHLMO_00754	AOAKNGNO_00804	DLEKPJPE_00835	HEFJEBFC_00766	NHPOJHGC_00818	MCKELHOB_00220	FCAPDDPO_04007	PMAFPOHA_00781	JHJLELJC_00811	IMPPHOBI_00798
rpoB		DNA-directed RNA polymerase subunit beta	70	70	1	1	291	258	2		1472	4154	4093	JJDBDNAI_00868	ANPACMBM_00766		2142_00765	2355_00713	3659_00792	3664_00755	3670_00719	DJEDFHEN_00769	KGELGKGC_00806	KMKIKLBA_00419	OLMKBIGO_00764	KNKLNGNO_02101	GAKPJOLL_00787	GEICEOLK_04355	JNDNKAMK_00786	NBNEHDEG_00850	OAGHKFEL_00754	FDBJBPCN_00521	DCFEHDEH_02664	ACPJEIPJ_00884	DMPLDJOG_01900	JHIFCEPG_00787	MIEOPNPI_00786	IGFFHHBP_00848	IGNECDKL_00779		AOAKNGNO_00805	DLEKPJPE_00836	HEFJEBFC_00767	NHPOJHGC_00819	MCKELHOB_00221	FCAPDDPO_04006	PMAFPOHA_00782	JHJLELJC_00812	IMPPHOBI_00799
rpoC		DNA-directed RNA polymerase subunit beta'	72	72	1	1	296				2156	4223	4159	JJDBDNAI_00869	ANPACMBM_00767	MFAGGBDE_02367	2142_00766	2355_00714	3659_00793	3664_00756	3670_00720	DJEDFHEN_00770	KGELGKGC_00807	KMKIKLBA_00420	OLMKBIGO_00765	KNKLNGNO_02100	GAKPJOLL_00788	GEICEOLK_04356	JNDNKAMK_00787	NBNEHDEG_00851	OAGHKFEL_00755	FDBJBPCN_00522	DCFEHDEH_02665	ACPJEIPJ_00885	DMPLDJOG_01901	JHIFCEPG_00788	MIEOPNPI_00787	IGFFHHBP_00849	IGNECDKL_00780	KCBIHLMO_00756	AOAKNGNO_00806	DLEKPJPE_00837	HEFJEBFC_00768	NHPOJHGC_00820	MCKELHOB_00222	FCAPDDPO_04005	PMAFPOHA_00783	JHJLELJC_00813	IMPPHOBI_00800
rpsL		30S ribosomal protein S12	72	72	1	1	297				374	374	374	JJDBDNAI_00870	ANPACMBM_00768	MFAGGBDE_02368	2142_00767	2355_00715	3659_00794	3664_00757	3670_00721	DJEDFHEN_00771	KGELGKGC_00808	KMKIKLBA_00421	OLMKBIGO_00766	KNKLNGNO_02099	GAKPJOLL_00789	GEICEOLK_04357	JNDNKAMK_00788	NBNEHDEG_00852	OAGHKFEL_00756	FDBJBPCN_00523	DCFEHDEH_02666	ACPJEIPJ_00886	DMPLDJOG_01902	JHIFCEPG_00789	MIEOPNPI_00788	IGFFHHBP_00850	IGNECDKL_00781	KCBIHLMO_00757	AOAKNGNO_00807	DLEKPJPE_00838	HEFJEBFC_00769	NHPOJHGC_00821	MCKELHOB_00223	FCAPDDPO_04004	PMAFPOHA_00784	JHJLELJC_00814	IMPPHOBI_00801
rpsG		30S ribosomal protein S7	72	72	1	1	298				467	473	472	JJDBDNAI_00871	ANPACMBM_00769	MFAGGBDE_02369	2142_00768	2355_00716	3659_00795	3664_00758	3670_00722	DJEDFHEN_00772	KGELGKGC_00809	KMKIKLBA_00422	OLMKBIGO_00767	KNKLNGNO_02098	GAKPJOLL_00790	GEICEOLK_04358	JNDNKAMK_00789	NBNEHDEG_00853	OAGHKFEL_00757	FDBJBPCN_00524	DCFEHDEH_02667	ACPJEIPJ_00887	DMPLDJOG_01903	JHIFCEPG_00790	MIEOPNPI_00789	IGFFHHBP_00851	IGNECDKL_00782	KCBIHLMO_00758	AOAKNGNO_00808	DLEKPJPE_00839	HEFJEBFC_00770	NHPOJHGC_00822	MCKELHOB_00224	FCAPDDPO_04003	PMAFPOHA_00785	JHJLELJC_00815	IMPPHOBI_00802
fusA_1		Elongation factor G	72	72	1	1	299				1310	2141	2125	JJDBDNAI_00872	ANPACMBM_00770	MFAGGBDE_02370	2142_00769	2355_00717	3659_00796	3664_00759	3670_00723	DJEDFHEN_00773	KGELGKGC_00810	KMKIKLBA_00423	OLMKBIGO_00768	KNKLNGNO_02097	GAKPJOLL_00791	GEICEOLK_04359	JNDNKAMK_00790	NBNEHDEG_00854	OAGHKFEL_00758	FDBJBPCN_00525	DCFEHDEH_02668	ACPJEIPJ_00888	DMPLDJOG_01904	JHIFCEPG_00791	MIEOPNPI_00790	IGFFHHBP_00852	IGNECDKL_00783	KCBIHLMO_00759	AOAKNGNO_00809	DLEKPJPE_00840	HEFJEBFC_00771	NHPOJHGC_00823	MCKELHOB_00225	FCAPDDPO_04002	PMAFPOHA_00786	JHJLELJC_00816	IMPPHOBI_00803
tufA_2		Elongation factor Tu	47	47	1	1	300	839	1		1190	1190	1190	JJDBDNAI_00873		MFAGGBDE_02371						DJEDFHEN_00774	KGELGKGC_00811		OLMKBIGO_00769	KNKLNGNO_02096	GAKPJOLL_00792	GEICEOLK_04360	JNDNKAMK_00791	NBNEHDEG_00855		FDBJBPCN_00526	DCFEHDEH_02669		DMPLDJOG_01905		MIEOPNPI_00791	IGFFHHBP_00853			AOAKNGNO_00810	DLEKPJPE_00841		NHPOJHGC_00824		FCAPDDPO_04001	PMAFPOHA_00787	JHJLELJC_00817	IMPPHOBI_00804
rpsJ		30S ribosomal protein S10	72	72	1	1	301				206	311	309	JJDBDNAI_00874	ANPACMBM_00772	MFAGGBDE_02372	2142_00771	2355_00718	3659_00798	3664_00761	3670_00725	DJEDFHEN_00775	KGELGKGC_00812	KMKIKLBA_00425	OLMKBIGO_00770	KNKLNGNO_02095	GAKPJOLL_00793	GEICEOLK_04361	JNDNKAMK_00792	NBNEHDEG_00856	OAGHKFEL_00760	FDBJBPCN_00527	DCFEHDEH_02670	ACPJEIPJ_00890	DMPLDJOG_01906	JHIFCEPG_00793	MIEOPNPI_00792	IGFFHHBP_00854	IGNECDKL_00785	KCBIHLMO_00761	AOAKNGNO_00811	DLEKPJPE_00842	HEFJEBFC_00773	NHPOJHGC_00825	MCKELHOB_00227	FCAPDDPO_04000	PMAFPOHA_00788	JHJLELJC_00818	IMPPHOBI_00805
rplC		50S ribosomal protein L3	72	72	1	1	302				650	650	650	JJDBDNAI_00875	ANPACMBM_00773	MFAGGBDE_02373	2142_00772	2355_00719	3659_00799	3664_00762	3670_00726	DJEDFHEN_00776	KGELGKGC_00813	KMKIKLBA_00426	OLMKBIGO_00771	KNKLNGNO_02094	GAKPJOLL_00794	GEICEOLK_04362	JNDNKAMK_00793	NBNEHDEG_00857	OAGHKFEL_00761	FDBJBPCN_00528	DCFEHDEH_02671	ACPJEIPJ_00891	DMPLDJOG_01907	JHIFCEPG_00794	MIEOPNPI_00793	IGFFHHBP_00855	IGNECDKL_00786	KCBIHLMO_00762	AOAKNGNO_00812	DLEKPJPE_00843	HEFJEBFC_00774	NHPOJHGC_00826	MCKELHOB_00228	FCAPDDPO_03999	PMAFPOHA_00789	JHJLELJC_00819	IMPPHOBI_00806
rplD		50S ribosomal protein L4	72	72	1	1	303				605	605	605	JJDBDNAI_00876	ANPACMBM_00774	MFAGGBDE_02374	2142_00773	2355_00720	3659_00800	3664_00763	3670_00727	DJEDFHEN_00777	KGELGKGC_00814	KMKIKLBA_00427	OLMKBIGO_00772	KNKLNGNO_02093	GAKPJOLL_00795	GEICEOLK_04363	JNDNKAMK_00794	NBNEHDEG_00858	OAGHKFEL_00762	FDBJBPCN_00529	DCFEHDEH_02672	ACPJEIPJ_00892	DMPLDJOG_01908	JHIFCEPG_00795	MIEOPNPI_00794	IGFFHHBP_00856	IGNECDKL_00787	KCBIHLMO_00763	AOAKNGNO_00813	DLEKPJPE_00844	HEFJEBFC_00775	NHPOJHGC_00827	MCKELHOB_00229	FCAPDDPO_03998	PMAFPOHA_00790	JHJLELJC_00820	IMPPHOBI_00807
rplW		50S ribosomal protein L23	72	72	1	1	304				272	299	298	JJDBDNAI_00877	ANPACMBM_00775	MFAGGBDE_02375	2142_00774	2355_00721	3659_00801	3664_00764	3670_00728	DJEDFHEN_00778	KGELGKGC_00815	KMKIKLBA_00428	OLMKBIGO_00773	KNKLNGNO_02092	GAKPJOLL_00796	GEICEOLK_04364	JNDNKAMK_00795	NBNEHDEG_00859	OAGHKFEL_00763	FDBJBPCN_00530	DCFEHDEH_02673	ACPJEIPJ_00893	DMPLDJOG_01909	JHIFCEPG_00796	MIEOPNPI_00795	IGFFHHBP_00857	IGNECDKL_00788	KCBIHLMO_00764	AOAKNGNO_00814	DLEKPJPE_00845	HEFJEBFC_00776	NHPOJHGC_00828	MCKELHOB_00230	FCAPDDPO_03997	PMAFPOHA_00791	JHJLELJC_00821	IMPPHOBI_00808
rplB		50S ribosomal protein L2	72	72	1	1	305				779	827	826	JJDBDNAI_00878	ANPACMBM_00776	MFAGGBDE_02376	2142_00775	2355_00722	3659_00802	3664_00765	3670_00729	DJEDFHEN_00779	KGELGKGC_00816	KMKIKLBA_00429	OLMKBIGO_00774	KNKLNGNO_02091	GAKPJOLL_00797	GEICEOLK_04365	JNDNKAMK_00796	NBNEHDEG_00860	OAGHKFEL_00764	FDBJBPCN_00531	DCFEHDEH_02674	ACPJEIPJ_00894	DMPLDJOG_01910	JHIFCEPG_00797	MIEOPNPI_00796	IGFFHHBP_00858	IGNECDKL_00789	KCBIHLMO_00765	AOAKNGNO_00815	DLEKPJPE_00846	HEFJEBFC_00777	NHPOJHGC_00829	MCKELHOB_00231	FCAPDDPO_03996	PMAFPOHA_00792	JHJLELJC_00822	IMPPHOBI_00809
rpsS		30S ribosomal protein S19	72	72	1	1	306				269	269	269	JJDBDNAI_00879	ANPACMBM_00777	MFAGGBDE_02377	2142_00776	2355_00723	3659_00803	3664_00766	3670_00730	DJEDFHEN_00780	KGELGKGC_00817	KMKIKLBA_00430	OLMKBIGO_00775	KNKLNGNO_02090	GAKPJOLL_00798	GEICEOLK_04366	JNDNKAMK_00797	NBNEHDEG_00861	OAGHKFEL_00765	FDBJBPCN_00532	DCFEHDEH_02675	ACPJEIPJ_00895	DMPLDJOG_01911	JHIFCEPG_00798	MIEOPNPI_00797	IGFFHHBP_00859	IGNECDKL_00790	KCBIHLMO_00766	AOAKNGNO_00816	DLEKPJPE_00847	HEFJEBFC_00778	NHPOJHGC_00830	MCKELHOB_00232	FCAPDDPO_03995	PMAFPOHA_00793	JHJLELJC_00823	IMPPHOBI_00810
rplV		50S ribosomal protein L22	72	72	1	1	307				335	464	336	JJDBDNAI_00880	ANPACMBM_00778	MFAGGBDE_02378	2142_00777	2355_00724	3659_00804	3664_00767	3670_00731	DJEDFHEN_00781	KGELGKGC_00818	KMKIKLBA_00431	OLMKBIGO_00776	KNKLNGNO_02089	GAKPJOLL_00799	GEICEOLK_04367	JNDNKAMK_00798	NBNEHDEG_00862	OAGHKFEL_00766	FDBJBPCN_00533	DCFEHDEH_02676	ACPJEIPJ_00896	DMPLDJOG_01912	JHIFCEPG_00799	MIEOPNPI_00798	IGFFHHBP_00860	IGNECDKL_00791	KCBIHLMO_00767	AOAKNGNO_00817	DLEKPJPE_00848	HEFJEBFC_00779	NHPOJHGC_00831	MCKELHOB_00233	FCAPDDPO_03994	PMAFPOHA_00794	JHJLELJC_00824	IMPPHOBI_00811
rpsC		30S ribosomal protein S3	72	72	1	1	308				278	734	727	JJDBDNAI_00881	ANPACMBM_00779	MFAGGBDE_02379	2142_00778	2355_00725	3659_00805	3664_00768	3670_00732	DJEDFHEN_00782	KGELGKGC_00819	KMKIKLBA_00432	OLMKBIGO_00777	KNKLNGNO_02088	GAKPJOLL_00800	GEICEOLK_04368	JNDNKAMK_00799	NBNEHDEG_00863	OAGHKFEL_00767	FDBJBPCN_00534	DCFEHDEH_02677	ACPJEIPJ_00897	DMPLDJOG_01913	JHIFCEPG_00800	MIEOPNPI_00799	IGFFHHBP_00861	IGNECDKL_00792	KCBIHLMO_00768	AOAKNGNO_00818	DLEKPJPE_00849	HEFJEBFC_00780	NHPOJHGC_00832	MCKELHOB_00234	FCAPDDPO_03993	PMAFPOHA_00795	JHJLELJC_00825	IMPPHOBI_00812
rplP		50S ribosomal protein L16	72	72	1	1	309			Hypothetical protein with no hits to refseq/uniprot/clusters/cdd/tigrfams/pfam overlapping another protein with hits	305	413	411	JJDBDNAI_00882	ANPACMBM_00780	MFAGGBDE_02380	2142_00779	2355_00726	3659_00806	3664_00769	3670_00733	DJEDFHEN_00783	KGELGKGC_00820	KMKIKLBA_00433	OLMKBIGO_00778	KNKLNGNO_02087	GAKPJOLL_00801	GEICEOLK_04369	JNDNKAMK_00800	NBNEHDEG_00864	OAGHKFEL_00768	FDBJBPCN_00535	DCFEHDEH_02678	ACPJEIPJ_00898	DMPLDJOG_01914	JHIFCEPG_00801	MIEOPNPI_00800	IGFFHHBP_00862	IGNECDKL_00793	KCBIHLMO_00769	AOAKNGNO_00819	DLEKPJPE_00850	HEFJEBFC_00781	NHPOJHGC_00833	MCKELHOB_00235	FCAPDDPO_03992	PMAFPOHA_00796	JHJLELJC_00826	IMPPHOBI_00813
rpmC		50S ribosomal protein L29	72	72	1	1	310				185	185	185	JJDBDNAI_00883	ANPACMBM_00781	MFAGGBDE_02381	2142_00780	2355_00727	3659_00807	3664_00770	3670_00734	DJEDFHEN_00784	KGELGKGC_00821	KMKIKLBA_00434	OLMKBIGO_00779	KNKLNGNO_02086	GAKPJOLL_00802	GEICEOLK_04370	JNDNKAMK_00801	NBNEHDEG_00865	OAGHKFEL_00769	FDBJBPCN_00536	DCFEHDEH_02679	ACPJEIPJ_00899	DMPLDJOG_01915	JHIFCEPG_00802	MIEOPNPI_00801	IGFFHHBP_00863	IGNECDKL_00794	KCBIHLMO_00770	AOAKNGNO_00820	DLEKPJPE_00851	HEFJEBFC_00782	NHPOJHGC_00834	MCKELHOB_00236	FCAPDDPO_03991	PMAFPOHA_00797	JHJLELJC_00827	IMPPHOBI_00814
rpsQ		30S ribosomal protein S17	72	72	1	1	311				206	269	268	JJDBDNAI_00884	ANPACMBM_00782	MFAGGBDE_02382	2142_00781	2355_00728	3659_00808	3664_00771	3670_00735	DJEDFHEN_00785	KGELGKGC_00822	KMKIKLBA_00435	OLMKBIGO_00780	KNKLNGNO_02085	GAKPJOLL_00803	GEICEOLK_04371	JNDNKAMK_00802	NBNEHDEG_00866	OAGHKFEL_00770	FDBJBPCN_00537	DCFEHDEH_02680	ACPJEIPJ_00900	DMPLDJOG_01916	JHIFCEPG_00803	MIEOPNPI_00802	IGFFHHBP_00864	IGNECDKL_00795	KCBIHLMO_00771	AOAKNGNO_00821	DLEKPJPE_00852	HEFJEBFC_00783	NHPOJHGC_00835	MCKELHOB_00237	FCAPDDPO_03990	PMAFPOHA_00798	JHJLELJC_00828	IMPPHOBI_00815
rplN		50S ribosomal protein L14	72	72	1	1	313				368	368	368	JJDBDNAI_00885	ANPACMBM_00783	MFAGGBDE_02383	2142_00782	2355_00729	3659_00809	3664_00772	3670_00736	DJEDFHEN_00786	KGELGKGC_00823	KMKIKLBA_00436	OLMKBIGO_00781	KNKLNGNO_02084	GAKPJOLL_00804	GEICEOLK_04372	JNDNKAMK_00803	NBNEHDEG_00867	OAGHKFEL_00771	FDBJBPCN_00538	DCFEHDEH_02681	ACPJEIPJ_00901	DMPLDJOG_01917	JHIFCEPG_00804	MIEOPNPI_00803	IGFFHHBP_00865	IGNECDKL_00796	KCBIHLMO_00772	AOAKNGNO_00822	DLEKPJPE_00853	HEFJEBFC_00784	NHPOJHGC_00836	MCKELHOB_00238	FCAPDDPO_03989	PMAFPOHA_00799	JHJLELJC_00829	IMPPHOBI_00816
rplX		50S ribosomal protein L24	72	72	1	1	314				149	317	314	JJDBDNAI_00886	ANPACMBM_00784	MFAGGBDE_02384	2142_00783	2355_00730	3659_00810	3664_00773	3670_00737	DJEDFHEN_00787	KGELGKGC_00824	KMKIKLBA_00437	OLMKBIGO_00782	KNKLNGNO_02083	GAKPJOLL_00805	GEICEOLK_04373	JNDNKAMK_00804	NBNEHDEG_00868	OAGHKFEL_00772	FDBJBPCN_00539	DCFEHDEH_02682	ACPJEIPJ_00902	DMPLDJOG_01918	JHIFCEPG_00805	MIEOPNPI_00804	IGFFHHBP_00866	IGNECDKL_00797	KCBIHLMO_00773	AOAKNGNO_00823	DLEKPJPE_00854	HEFJEBFC_00785	NHPOJHGC_00837	MCKELHOB_00239	FCAPDDPO_03988	PMAFPOHA_00800	JHJLELJC_00830	IMPPHOBI_00817
rplE		50S ribosomal protein L5	72	72	1	1	316				542	542	542	JJDBDNAI_00887	ANPACMBM_00785	MFAGGBDE_02385	2142_00784	2355_00731	3659_00811	3664_00774	3670_00738	DJEDFHEN_00788	KGELGKGC_00825	KMKIKLBA_00438	OLMKBIGO_00783	KNKLNGNO_02082	GAKPJOLL_00806	GEICEOLK_04374	JNDNKAMK_00805	NBNEHDEG_00869	OAGHKFEL_00773	FDBJBPCN_00540	DCFEHDEH_02683	ACPJEIPJ_00903	DMPLDJOG_01919	JHIFCEPG_00806	MIEOPNPI_00805	IGFFHHBP_00867	IGNECDKL_00798	KCBIHLMO_00774	AOAKNGNO_00824	DLEKPJPE_00855	HEFJEBFC_00786	NHPOJHGC_00838	MCKELHOB_00240	FCAPDDPO_03987	PMAFPOHA_00801	JHJLELJC_00831	IMPPHOBI_00818
rpsN		30S ribosomal protein S14	69	69	1	1	317	429	1		305	305	305	JJDBDNAI_00888		MFAGGBDE_02386	2142_00785	2355_00732	3659_00812	3664_00775	3670_00739	DJEDFHEN_00789	KGELGKGC_00826	KMKIKLBA_00439	OLMKBIGO_00784	KNKLNGNO_02081	GAKPJOLL_00807	GEICEOLK_04375	JNDNKAMK_00806	NBNEHDEG_00870	OAGHKFEL_00774	FDBJBPCN_00541	DCFEHDEH_02684	ACPJEIPJ_00904	DMPLDJOG_01920		MIEOPNPI_00806	IGFFHHBP_00868		KCBIHLMO_00775	AOAKNGNO_00825	DLEKPJPE_00856	HEFJEBFC_00787	NHPOJHGC_00839	MCKELHOB_00241	FCAPDDPO_03986	PMAFPOHA_00802	JHJLELJC_00832	IMPPHOBI_00819
rpsH		30S ribosomal protein S8	72	72	1	1	319				338	398	397	JJDBDNAI_00889	ANPACMBM_00787	MFAGGBDE_02387	2142_00786	2355_00733	3659_00813	3664_00776	3670_00740	DJEDFHEN_00790	KGELGKGC_00827	KMKIKLBA_00440	OLMKBIGO_00785	KNKLNGNO_02080	GAKPJOLL_00808	GEICEOLK_04376	JNDNKAMK_00807	NBNEHDEG_00871	OAGHKFEL_00775	FDBJBPCN_00542	DCFEHDEH_02685	ACPJEIPJ_00905	DMPLDJOG_01921	JHIFCEPG_00808	MIEOPNPI_00807	IGFFHHBP_00869	IGNECDKL_00800	KCBIHLMO_00776	AOAKNGNO_00826	DLEKPJPE_00857	HEFJEBFC_00788	NHPOJHGC_00840	MCKELHOB_00242	FCAPDDPO_03985	PMAFPOHA_00803	JHJLELJC_00833	IMPPHOBI_00820
rplF		50S ribosomal protein L6	69	69	1	1	320	408	1		524	524	524	JJDBDNAI_00890		MFAGGBDE_02388	2142_00787	2355_00734	3659_00814	3664_00777	3670_00741	DJEDFHEN_00791	KGELGKGC_00828	KMKIKLBA_00441	OLMKBIGO_00786	KNKLNGNO_02079	GAKPJOLL_00809	GEICEOLK_04377	JNDNKAMK_00808	NBNEHDEG_00872	OAGHKFEL_00776	FDBJBPCN_00543	DCFEHDEH_02686	ACPJEIPJ_00906	DMPLDJOG_01922		MIEOPNPI_00808	IGFFHHBP_00870		KCBIHLMO_00777	AOAKNGNO_00827	DLEKPJPE_00858	HEFJEBFC_00789	NHPOJHGC_00841	MCKELHOB_00243	FCAPDDPO_03984	PMAFPOHA_00804	JHJLELJC_00834	IMPPHOBI_00821
rplR		50S ribosomal protein L18	72	72	1	1	321				353	353	353	JJDBDNAI_00891	ANPACMBM_00789	MFAGGBDE_02389	2142_00788	2355_00735	3659_00815	3664_00778	3670_00742	DJEDFHEN_00792	KGELGKGC_00829	KMKIKLBA_00442	OLMKBIGO_00787	KNKLNGNO_02078	GAKPJOLL_00810	GEICEOLK_04378	JNDNKAMK_00809	NBNEHDEG_00873	OAGHKFEL_00777	FDBJBPCN_00544	DCFEHDEH_02687	ACPJEIPJ_00907	DMPLDJOG_01923	JHIFCEPG_00810	MIEOPNPI_00809	IGFFHHBP_00871	IGNECDKL_00802	KCBIHLMO_00778	AOAKNGNO_00828	DLEKPJPE_00859	HEFJEBFC_00790	NHPOJHGC_00842	MCKELHOB_00244	FCAPDDPO_03983	PMAFPOHA_00805	JHJLELJC_00835	IMPPHOBI_00822
rpsE		30S ribosomal protein S5	72	72	1	1	322				542	542	542	JJDBDNAI_00892	ANPACMBM_00790	MFAGGBDE_02390	2142_00789	2355_00736	3659_00816	3664_00779	3670_00743	DJEDFHEN_00793	KGELGKGC_00830	KMKIKLBA_00443	OLMKBIGO_00788	KNKLNGNO_02077	GAKPJOLL_00811	GEICEOLK_04379	JNDNKAMK_00810	NBNEHDEG_00874	OAGHKFEL_00778	FDBJBPCN_00545	DCFEHDEH_02688	ACPJEIPJ_00908	DMPLDJOG_01924	JHIFCEPG_00811	MIEOPNPI_00810	IGFFHHBP_00872	IGNECDKL_00803	KCBIHLMO_00779	AOAKNGNO_00829	DLEKPJPE_00860	HEFJEBFC_00791	NHPOJHGC_00843	MCKELHOB_00245	FCAPDDPO_03982	PMAFPOHA_00806	JHJLELJC_00836	IMPPHOBI_00823
rpmD		50S ribosomal protein L30	60	60	1	1	323	433	1		191	191	191	JJDBDNAI_00893		MFAGGBDE_02391	2142_00790	2355_00737	3659_00817	3664_00780	3670_00744	DJEDFHEN_00794			OLMKBIGO_00789	KNKLNGNO_02076	GAKPJOLL_00812	GEICEOLK_04380	JNDNKAMK_00811		OAGHKFEL_00779	FDBJBPCN_00546		ACPJEIPJ_00909	DMPLDJOG_01925		MIEOPNPI_00811	IGFFHHBP_00873		KCBIHLMO_00780		DLEKPJPE_00861	HEFJEBFC_00792	NHPOJHGC_00844	MCKELHOB_00246	FCAPDDPO_03981	PMAFPOHA_00807	JHJLELJC_00837	IMPPHOBI_00824
rplO		50S ribosomal protein L15	72	72	1	1	324				206	443	439	JJDBDNAI_00894	ANPACMBM_00792	MFAGGBDE_02392	2142_00791	2355_00738	3659_00818	3664_00781	3670_00745	DJEDFHEN_00795	KGELGKGC_00832	KMKIKLBA_00445	OLMKBIGO_00790	KNKLNGNO_02075	GAKPJOLL_00813	GEICEOLK_04381	JNDNKAMK_00812	NBNEHDEG_00876	OAGHKFEL_00780	FDBJBPCN_00547	DCFEHDEH_02690	ACPJEIPJ_00910	DMPLDJOG_01926	JHIFCEPG_00813	MIEOPNPI_00812	IGFFHHBP_00874	IGNECDKL_00805	KCBIHLMO_00781	AOAKNGNO_00831	DLEKPJPE_00862	HEFJEBFC_00793	NHPOJHGC_00845	MCKELHOB_00247	FCAPDDPO_03980	PMAFPOHA_00808	JHJLELJC_00838	IMPPHOBI_00825
secY		Protein translocase subunit SecY	72	72	1	1	325				1367	1367	1367	JJDBDNAI_00895	ANPACMBM_00793	MFAGGBDE_02393	2142_00792	2355_00739	3659_00819	3664_00782	3670_00746	DJEDFHEN_00796	KGELGKGC_00833	KMKIKLBA_00446	OLMKBIGO_00791	KNKLNGNO_02074	GAKPJOLL_00814	GEICEOLK_04382	JNDNKAMK_00813	NBNEHDEG_00877	OAGHKFEL_00781	FDBJBPCN_00548	DCFEHDEH_02691	ACPJEIPJ_00911	DMPLDJOG_01927	JHIFCEPG_00814	MIEOPNPI_00813	IGFFHHBP_00875	IGNECDKL_00806	KCBIHLMO_00782	AOAKNGNO_00832	DLEKPJPE_00863	HEFJEBFC_00794	NHPOJHGC_00846	MCKELHOB_00248	FCAPDDPO_03979	PMAFPOHA_00809	JHJLELJC_00839	IMPPHOBI_00826
rpsM		30S ribosomal protein S13	72	72	1	1	326				356	356	356	JJDBDNAI_00896	ANPACMBM_00794	MFAGGBDE_02394	2142_00793	2355_00740	3659_00820	3664_00783	3670_00747	DJEDFHEN_00797	KGELGKGC_00834	KMKIKLBA_00447	OLMKBIGO_00792	KNKLNGNO_02073	GAKPJOLL_00815	GEICEOLK_04383	JNDNKAMK_00814	NBNEHDEG_00878	OAGHKFEL_00782	FDBJBPCN_00549	DCFEHDEH_02692	ACPJEIPJ_00912	DMPLDJOG_01928	JHIFCEPG_00815	MIEOPNPI_00814	IGFFHHBP_00876	IGNECDKL_00807	KCBIHLMO_00783	AOAKNGNO_00833	DLEKPJPE_00864	HEFJEBFC_00795	NHPOJHGC_00847	MCKELHOB_00249	FCAPDDPO_03978	PMAFPOHA_00810	JHJLELJC_00840	IMPPHOBI_00827
rpsK		30S ribosomal protein S11	72	72	1	1	327				389	389	389	JJDBDNAI_00897	ANPACMBM_00795	MFAGGBDE_02395	2142_00794	2355_00741	3659_00821	3664_00784	3670_00748	DJEDFHEN_00798	KGELGKGC_00835	KMKIKLBA_00448	OLMKBIGO_00793	KNKLNGNO_02072	GAKPJOLL_00816	GEICEOLK_04384	JNDNKAMK_00815	NBNEHDEG_00879	OAGHKFEL_00783	FDBJBPCN_00550	DCFEHDEH_02693	ACPJEIPJ_00913	DMPLDJOG_01929	JHIFCEPG_00816	MIEOPNPI_00815	IGFFHHBP_00877	IGNECDKL_00808	KCBIHLMO_00784	AOAKNGNO_00834	DLEKPJPE_00865	HEFJEBFC_00796	NHPOJHGC_00848	MCKELHOB_00250	FCAPDDPO_03977	PMAFPOHA_00811	JHJLELJC_00841	IMPPHOBI_00828
rpsD		30S ribosomal protein S4	72	72	1	1	328				311	629	624	JJDBDNAI_00898	ANPACMBM_00796	MFAGGBDE_02396	2142_00795	2355_00742	3659_00822	3664_00785	3670_00749	DJEDFHEN_00799	KGELGKGC_00836	KMKIKLBA_00449	OLMKBIGO_00794	KNKLNGNO_02071	GAKPJOLL_00817	GEICEOLK_04385	JNDNKAMK_00816	NBNEHDEG_00880	OAGHKFEL_00784	FDBJBPCN_00551	DCFEHDEH_02694	ACPJEIPJ_00914	DMPLDJOG_01930	JHIFCEPG_00817	MIEOPNPI_00816	IGFFHHBP_00878	IGNECDKL_00809	KCBIHLMO_00785	AOAKNGNO_00835	DLEKPJPE_00866	HEFJEBFC_00797	NHPOJHGC_00849	MCKELHOB_00251	FCAPDDPO_03976	PMAFPOHA_00812	JHJLELJC_00842	IMPPHOBI_00829
rpoA		DNA-directed RNA polymerase subunit alpha	72	72	1	1	329				998	998	998	JJDBDNAI_00899	ANPACMBM_00797	MFAGGBDE_02397	2142_00796	2355_00743	3659_00823	3664_00786	3670_00750	DJEDFHEN_00800	KGELGKGC_00837	KMKIKLBA_00450	OLMKBIGO_00795	KNKLNGNO_02070	GAKPJOLL_00818	GEICEOLK_04386	JNDNKAMK_00817	NBNEHDEG_00881	OAGHKFEL_00785	FDBJBPCN_00552	DCFEHDEH_02695	ACPJEIPJ_00915	DMPLDJOG_01931	JHIFCEPG_00818	MIEOPNPI_00817	IGFFHHBP_00879	IGNECDKL_00810	KCBIHLMO_00786	AOAKNGNO_00836	DLEKPJPE_00867	HEFJEBFC_00798	NHPOJHGC_00850	MCKELHOB_00252	FCAPDDPO_03975	PMAFPOHA_00813	JHJLELJC_00843	IMPPHOBI_00830
rplQ		50S ribosomal protein L17	72	72	1	1	330				383	383	383	JJDBDNAI_00900	ANPACMBM_00798	MFAGGBDE_02398	2142_00797	2355_00744	3659_00824	3664_00787	3670_00751	DJEDFHEN_00801	KGELGKGC_00838	KMKIKLBA_00451	OLMKBIGO_00796	KNKLNGNO_02069	GAKPJOLL_00819	GEICEOLK_04387	JNDNKAMK_00818	NBNEHDEG_00882	OAGHKFEL_00786	FDBJBPCN_00553	DCFEHDEH_02696	ACPJEIPJ_00916	DMPLDJOG_01932	JHIFCEPG_00819	MIEOPNPI_00818	IGFFHHBP_00880	IGNECDKL_00811	KCBIHLMO_00787	AOAKNGNO_00837	DLEKPJPE_00868	HEFJEBFC_00799	NHPOJHGC_00851	MCKELHOB_00253	FCAPDDPO_03974	PMAFPOHA_00814	JHJLELJC_00844	IMPPHOBI_00831
dsbB		Disulfide bond formation protein B	70	70	1	1	331	204	2		506	506	506	JJDBDNAI_00901	ANPACMBM_00799	MFAGGBDE_02399	2142_00798	2355_00745	3659_00825	3664_00788	3670_00752	DJEDFHEN_00802	KGELGKGC_00839	KMKIKLBA_00452	OLMKBIGO_00797	KNKLNGNO_02068	GAKPJOLL_00820	GEICEOLK_04388	JNDNKAMK_00819	NBNEHDEG_00883	OAGHKFEL_00787	FDBJBPCN_00554	DCFEHDEH_02697	ACPJEIPJ_00917	DMPLDJOG_01933	JHIFCEPG_00820	MIEOPNPI_00819	IGFFHHBP_00881	IGNECDKL_00812	KCBIHLMO_00788	AOAKNGNO_00838	DLEKPJPE_00869	HEFJEBFC_00800	NHPOJHGC_00852	MCKELHOB_00254	FCAPDDPO_03973	PMAFPOHA_00815	JHJLELJC_00845	IMPPHOBI_00832
group_1310		hypothetical protein	69	69	1	1	333	204	5		356	2132	2074	JJDBDNAI_00902	ANPACMBM_00800	MFAGGBDE_02400	2142_00799	2355_00746	3659_00826	3664_00789	3670_00753	DJEDFHEN_00803	KGELGKGC_00840		OLMKBIGO_00798	KNKLNGNO_02067	GAKPJOLL_00821	GEICEOLK_04389	JNDNKAMK_00820	NBNEHDEG_00884	OAGHKFEL_00788	FDBJBPCN_00555	DCFEHDEH_02698	ACPJEIPJ_00918	DMPLDJOG_01934	JHIFCEPG_00821	MIEOPNPI_00820	IGFFHHBP_00882	IGNECDKL_00813	KCBIHLMO_00789	AOAKNGNO_00839	DLEKPJPE_00870	HEFJEBFC_00801	NHPOJHGC_00853	MCKELHOB_00255	FCAPDDPO_03972	PMAFPOHA_00816	JHJLELJC_00846	IMPPHOBI_00833
aroH		Phospho-2-dehydro-3-deoxyheptonate aldolase	72	72	1	1	341				536	1520	1382	JJDBDNAI_00903	ANPACMBM_00801	MFAGGBDE_02402	2142_00800	2355_00747	3659_00827	3664_00790	3670_00754	DJEDFHEN_00804	KGELGKGC_00841	KMKIKLBA_00454	OLMKBIGO_00799	KNKLNGNO_02066	GAKPJOLL_00822	GEICEOLK_04390	JNDNKAMK_00821	NBNEHDEG_00885	OAGHKFEL_00789	FDBJBPCN_00556	DCFEHDEH_02699	ACPJEIPJ_00919	DMPLDJOG_01935	JHIFCEPG_00822	MIEOPNPI_00821	IGFFHHBP_00883	IGNECDKL_00814	KCBIHLMO_00790	AOAKNGNO_00840	DLEKPJPE_00871	HEFJEBFC_00802	NHPOJHGC_00854	MCKELHOB_00256	FCAPDDPO_03971	PMAFPOHA_00817	JHJLELJC_00847	IMPPHOBI_00834
group_1683		hypothetical protein	70	70	1	1	342	1	13544	Hypothetical protein with no hits to refseq/uniprot/clusters/cdd/tigrfams/pfam overlapping another protein with hits	1139	1211	1149	JJDBDNAI_00904	ANPACMBM_00802	MFAGGBDE_02403	2142_00801	2355_00748	3659_00828	3664_00791	3670_00755	DJEDFHEN_00805	KGELGKGC_00842		OLMKBIGO_00800	KNKLNGNO_02065	GAKPJOLL_00823	GEICEOLK_04391	JNDNKAMK_00822	NBNEHDEG_00886	OAGHKFEL_00790	FDBJBPCN_00557	DCFEHDEH_02700	ACPJEIPJ_00920	DMPLDJOG_01936	JHIFCEPG_00823	MIEOPNPI_00822	IGFFHHBP_00884	IGNECDKL_00815	KCBIHLMO_00791	AOAKNGNO_00842	DLEKPJPE_00872	HEFJEBFC_00803	NHPOJHGC_00855	MCKELHOB_00257	FCAPDDPO_03970	PMAFPOHA_00818	JHJLELJC_00848	IMPPHOBI_00835
gatA		Glutamyl-tRNA(Gln) amidotransferase subunit A	69	69	1	1	345	1	13542		1235	1622	1616	JJDBDNAI_00905	ANPACMBM_00803	MFAGGBDE_02404	2142_00802	2355_00749	3659_00829	3664_00792	3670_00756	DJEDFHEN_00806	KGELGKGC_00843		OLMKBIGO_00801	KNKLNGNO_02064	GAKPJOLL_00824	GEICEOLK_04392	JNDNKAMK_00823	NBNEHDEG_00887	OAGHKFEL_00791	FDBJBPCN_00558	DCFEHDEH_02701	ACPJEIPJ_00921	DMPLDJOG_01937	JHIFCEPG_00824	MIEOPNPI_00823	IGFFHHBP_00885	IGNECDKL_00816	KCBIHLMO_00792	AOAKNGNO_00843	DLEKPJPE_00873	HEFJEBFC_00804	NHPOJHGC_00856	MCKELHOB_00258	FCAPDDPO_03969	PMAFPOHA_00819	JHJLELJC_00849	IMPPHOBI_00836
group_6813		hypothetical protein	69	69	1	1	346	1	13540		173	467	462	JJDBDNAI_00906	ANPACMBM_00804	MFAGGBDE_02405	2142_00803	2355_00750	3659_00830	3664_00793	3670_00757	DJEDFHEN_00807	KGELGKGC_00844		OLMKBIGO_00802	KNKLNGNO_02063	GAKPJOLL_00825	GEICEOLK_04393	JNDNKAMK_00824	NBNEHDEG_00888	OAGHKFEL_00792	FDBJBPCN_00559	DCFEHDEH_02702	ACPJEIPJ_00922	DMPLDJOG_01938	JHIFCEPG_00825	MIEOPNPI_00824	IGFFHHBP_00886	IGNECDKL_00817	KCBIHLMO_00793	AOAKNGNO_00844	DLEKPJPE_00874	HEFJEBFC_00805	NHPOJHGC_00857	MCKELHOB_00259	FCAPDDPO_03968	PMAFPOHA_00820	JHJLELJC_00850	IMPPHOBI_00837
typA		GTP-binding protein TypA/BipA	72	72	1	1	355				1094	2018	1892	JJDBDNAI_00907	ANPACMBM_00805	MFAGGBDE_02406	2142_00804	2355_00751	3659_00831	3664_00794	3670_00758	DJEDFHEN_00808	KGELGKGC_00845	KMKIKLBA_00458	OLMKBIGO_00803	KNKLNGNO_02062	GAKPJOLL_00826	GEICEOLK_04394	JNDNKAMK_00825	NBNEHDEG_00889	OAGHKFEL_00793	FDBJBPCN_00560	DCFEHDEH_02703	ACPJEIPJ_00923	DMPLDJOG_01939	JHIFCEPG_00826	MIEOPNPI_00825	IGFFHHBP_00887	IGNECDKL_00818	KCBIHLMO_00794	AOAKNGNO_00845	DLEKPJPE_00875	HEFJEBFC_00806	NHPOJHGC_00858	MCKELHOB_00260	FCAPDDPO_03967	PMAFPOHA_00821	JHJLELJC_00851	IMPPHOBI_00838
ppiB		putative peptidyl-prolyl cis-trans isomerase	62	62	1	1	356	259	4		338	491	486	JJDBDNAI_00908	ANPACMBM_00806	MFAGGBDE_02408		2355_00752	3659_00832			DJEDFHEN_00809	KGELGKGC_00846		OLMKBIGO_00804	KNKLNGNO_02061	GAKPJOLL_00827	GEICEOLK_04395	JNDNKAMK_00826	NBNEHDEG_00890	OAGHKFEL_00794	FDBJBPCN_00561	DCFEHDEH_02704	ACPJEIPJ_00924	DMPLDJOG_01940	JHIFCEPG_00827		IGFFHHBP_00888	IGNECDKL_00819	KCBIHLMO_00795	AOAKNGNO_00846	DLEKPJPE_00876	HEFJEBFC_00807	NHPOJHGC_00859	MCKELHOB_00261	FCAPDDPO_03966	PMAFPOHA_00822	JHJLELJC_00852	IMPPHOBI_00839
mdh		Malate dehydrogenase	72	72	1	1	358				986	986	986	JJDBDNAI_00909	ANPACMBM_00807	MFAGGBDE_02409	2142_00806	2355_00753	3659_00833	3664_00796	3670_00760	DJEDFHEN_00810	KGELGKGC_00847	KMKIKLBA_00460	OLMKBIGO_00805	KNKLNGNO_02060	GAKPJOLL_00828	GEICEOLK_04396	JNDNKAMK_00827	NBNEHDEG_00891	OAGHKFEL_00795	FDBJBPCN_00562	DCFEHDEH_02705	ACPJEIPJ_00925	DMPLDJOG_01941	JHIFCEPG_00828	MIEOPNPI_00827	IGFFHHBP_00889	IGNECDKL_00820	KCBIHLMO_00796	AOAKNGNO_00847	DLEKPJPE_00877	HEFJEBFC_00808	NHPOJHGC_00860	MCKELHOB_00262	FCAPDDPO_03965	PMAFPOHA_00823	JHJLELJC_00853	IMPPHOBI_00840
rluA		Dual-specificity RNA pseudouridine synthase RluA	41	41	1	1	169	1	13327		614	857	721	JJDBDNAI_00910			2142_00807	2355_00754								KNKLNGNO_02059		GEICEOLK_04397				FDBJBPCN_00563			DMPLDJOG_01942		MIEOPNPI_00828	IGFFHHBP_00890						NHPOJHGC_00861	MCKELHOB_00263	FCAPDDPO_03964	PMAFPOHA_00824		IMPPHOBI_00841
[truncated: 34,243 more rows]
[truncated: 36 more columns]
