# Supplementary material for: Genome Analysis of Anti-Phage Defense Systems and Defense Islands in Stenotrophomonas maltophilia: Preservation and Variability
Source: Viruses. 2024 Dec 10;16(12):1903. doi: 10.3390/v16121903 (PMC11680222; doi:10.3390/v16121903)
Supplement: Supplementary file 1 [file viruses-16-01903-s001.zip › Supplementary/Table S3.xlsx]

## Sheet: integration sites
S. maltophilia defence islands
defence island number	total number of anti-phage systems instances found	flanking core gene upstream	flanking core gene downstream
1	5	pdxJ	hypothetical protein
2	2	hcaB	blaI
3	19	gpsA	hypothetical protein
4	67	ycel	rcnR
5	14	rsmI	murF
6	6	prpC	hypothetical protein
7	21	gdx	ybaB
8	13	hypothetical protein	yegT
9	12	cnrH	cyoA
10	10	hslR	hypothetical protein
11	8	csrA	hypothetical protein
12	10	arpC	hypothetical protein
13	46	guaA	pgrR
14	5	recJ	lysS
15	5	metR	hypothetical protein
16	62	rpoE	metR
17	2	serS	hypothetical protein
18	21	yybR	serS
19	2	entS	dksA
20	7	curA	blc
21	3	besA	queC
22	6	rimK	estA
23	4	selD	pepP
24	13	hypothetical protein	rpoD
25	17	ubiK	yidA
26	3	hypothetical protein	mphP
27	59	yfcA	mlaF
