# Supplementary material for: Genome Analysis of Anti-Phage Defense Systems and Defense Islands in Stenotrophomonas maltophilia: Preservation and Variability
Source: Viruses. 2024 Dec 10;16(12):1903. doi: 10.3390/v16121903 (PMC11680222; doi:10.3390/v16121903)
Supplement: Supplementary file 1 [file viruses-16-01903-s001.zip › Supplementary/Table S4.xlsx]

## Sheet: ورقة1
classification	System	Gene	Average muscle aligment %	the gene is present in all instances of the systems	only one instance of the system
restriction modification systems	RM type I	M	31	yes	no
		R	26	no	no
		S	20	no	no
	RM type II	M	24	no	no
		R	13	yes	no
	RM type IIG	RM type IIG	31	yes	no
	RM type III	M	60	yes	no
		R	70	yes	no
	RM type IV	RM type IV	25	yes	no
phage protein sensing	Avast	A	100	yes	yes
		B	100	yes	yes
		C	100	yes	yes
	DSR I	DSR I	53	yes	no
	DSR II	DSR II	100	yes	yes
	Gabija	A	53	yes	no
		B1	47	no	no
		B2	32	no	no
		B3	91	no	no
	Thoeris I	A	41	no	no
		B	17	yes	no
	Thoeris II	A	100	yes	yes
		B	100	yes	yes
RM-like systems	BREX I	BrxA	97	yes	no
		BrxB	100	yes	no
		BrxC	100	yes	no
		BrxL	98	yes	no
		PglXl	98	no	no
		PglXl	93	yes	no
		PglZA	97	yes	no
	BREX III	BrxF	100	yes	no
		BrxH II	100	yes	no
		PglXI	100	yes	no
		PglZ3	100	yes	no
	SspBCDE	sspB	30	yes	no
		sspC	24	yes	no
		sspD	45	yes	no
Detection of invading nucleotide acids independent of sequence	CBASS I	2TM GROS	97	no	no
		Cyclas SMODS	59	no	no
		Cyclase_new	53	yes	no
		Effector_2TM_S_TMBeta	54	yes	no
		Effector_4TM_S_4TM	98	no	no
	CBASS II	AG_E1_ThiF	57	yes	no
		Cyclase_II	32	yes	no
		Jab	100	no	no
		Phosphilpase	100	no	no
		Sensing_SAVED	35	no	no
	CBASS III	bacHORMA_1	51	no	no
		bacHORMA_2	100	no	no
		Cyclase_II	70	no	no
		Cyclase_SMODS	100	no	no
		Endonuc_big	100	no	no
		Endonuc_small	93	no	no
		HORMA	100	no	no
		Sensing_TPALS	100	no	no
		TRIP13	53	yes	no
	RecBCD	recC	95	yes	no
		recB	96	yes	no
		recD	95	yes	no
	Pycsar	2TM_new	100	no	no
		AG_E1_ThiF	100	no	no
		Effector_TIR	89	yes	no
		Jab	100	no	no
		AG_cyclase	89	no	no
		AG_cyclase_II	95	no	no
	Wadjet I	jetA	83	yes	no
		jetB	87	yes	no
		jetC	83	yes	no
		jetD	49	no	no
abortive infection systems	AbiE 4	AbiE	97	yes	no
		AbiE 4	99	yes	no
	AbiD	AbiD	71	yes	no
	AbiE 3	AbiE 3	70	yes	no
		AbiE II	71	yes	no
	AbiO	AbiO	100	yes	yes
	Lamassu-FAM	A	16	yes	no
		B	22	yes	no
		C	100	no	no
	Dazbog	DzbA	100	yes	no
		DzbB	100	yes	no
	Retron 1C	Retron 1C	100	yes	yes
	Retron II	Retron__RT_Tot	100	yes	yes
		Retron_II__NDT	100	yes	yes
	Retron III	RT_Tot	31	yes	no
		PRTase	100	no	no
		PRTase_WH	100	no	no
toxin-antitoxin systems	ShosTA	T	40	yes	no
		A	52	yes	no
	SanaTA	T	100	yes	yes
		A	100	yes	yes
	RosmerTA	T	27	yes	no
		A	40	yes	no
	DarTG	DarG	41	yes	no
		DarT	24	yes	no
	PD-Lambda-5	A	58	yes	no
		B	72	yes	no
	PD-T7-1	PD-T7-1	55	yes	no
	PD-T7-2	A	27	yes	no
		B	31	yes	no
	PD-T7-3	PD-T7-3	100	yes	yes
	PD-T7-4	PD-T7-4	100	yes	yes
	PD-T7-5	PD-T7-5	27	yes	no
	Rst_PARIS II merge	Rst_PARIS II merge	100	yes	yes
	Rst_PARIS II	AAA_21	100	yes	yes
		DUF4435	100	yes	yes
	Rst_PARIS I	Rst_PARIS I	100	yes	yes
	PD-Lambda-2	A	100	yes	no
		B	100	yes	no
		C	100	yes	no
other systems	Azaca	ZacA	100	yes	no
		ZacB	100	yes	no
		ZacC	99	yes	no
	Borvo	Borvo	100	yes	yes
	CapRel	CapRel	76	yes	no
	RloC	RloC	29	yes	no
	DRT	DRT2	100	no	no
		DRT5	100	no	no
	dCTPdeaminase	dCTPdeaminase	68	yes	no
	Olokun	A	29	yes	no
		B	28	yes	no
	Rst_3HP	Hp1	100	yes	no
		Hp2	100	yes	no
		Hp3	100	yes	no
	Gao_let	letA	54	yes	no
		letS	52	yes	no
	Gao_TMN	Gao_TMN	100	yes	yes
	Gao_Her	DUF__DUF4297	27	yes	no
		HerA_DUF	52	yes	no
		SIR__HerA_SIR2	100	no	no
		SIR__SIR2	91	no	no
	Gao_MZA	A	95	yes	no
		B	98	yes	no
		C	97	yes	no
		D	97	yes	no
		E	98	yes	no
	LIT	LIT	100	yes	yes
	Gao_Qat	A	100	yes	yes
		B	100	yes	yes
		C	100	yes	yes
		D	100	yes	yes
	Gao_TerY	A	100	yes	no
		B	100	yes	no
		C	100	yes	no
	Menshen	A	71	yes	no
		B	68	yes	no
		C	60	yes	no
	Hachiman	A	24	yes	no
		B	26	yes	no
	KIWA	A	98	yes	no
		B	96	yes	no
	OLD_exonuclease	OLD_exonuclease	87	yes	no
	pAgo	long	100	no	no
		short	24	yes	no
	Shango	A	94	yes	no
		B	99	yes	no
		C	97	yes	no
	Shedu	SduA	48	yes	no
	Septu	ptuA	26	yes	no
		ptuB	27	no	no
	SoFIC	SoFIC	100	yes	no
	Rst_TIR-NLR	Rst_TIR-NLR	100	yes	yes
	NLR	NLR	98	yes	yes
	Rst_Helicase_DUF2290	Pers	100	yes	yes
		Helicase	100	yes	yes
